# Supplementary material for: Long-lived proteins and DNA as candidate predictive biomarkers for tissue associated diseases
Source: iScience. 2024 Mar 28;27(4):109642. doi: 10.1016/j.isci.2024.109642 (PMC11022098; doi:10.1016/j.isci.2024.109642)
Supplement: Table S1. Quantitative proteomics [file mmc5.xlsx]

## Sheet: identification
Tissue ID	Tissue	14N_spectral count	15N_spectral count	Peptide count	Protein count
Mouse_10	brain	224	7858	7436	2808
Mouse_9	brain	575	39520	33566	5090
Mouse_12	brain	499	31152	26425	4707
Mouse_19	brain	715	47480	42799	5764
Mouse_2	brain	943	46393	43772	5222
Mouse_1	brain	671	19926	19572	4320
Mouse_10	thymus	202	26013	17073	2361
Mouse_9	thymus	566	47148	39899	5532
Mouse_12	thymus	437	69770	57159	6410
Mouse_19	thymus	427	57564	62940	6248
Mouse_2	thymus	472	74264	51853	5329
Mouse_1	thymus	329	55507	50936	6278
Mouse_10	heart	341	31405	25911	3548
Mouse_9	heart	567	49257	39157	4455
Mouse_12	heart	393	49854	35027	3966
Mouse_19	heart	464	60181	46940	4278
Mouse_2	heart	667	53532	46219	4348
Mouse_1	heart	194	34737	29445	3542
Mouse_10	lung	506	34034	30762	5060
Mouse_9	lung	614	52508	45551	5539
Mouse_12	lung	11	461	414	182	Excluded
Mouse_19	lung	657	66515	58673	6196
Mouse_2	lung	647	65772	60806	6216
Mouse_1	lung	686	50525	46798	5771
Mouse_10	liver	0	94844	68193	5594
Mouse_9	liver	156	50642	44367	5242
Mouse_12	liver	21	7994	7516	1991	Excluded
Mouse_19	liver	178	65553	54720	5426
Mouse_2	liver	167	60959	54020	5197
Mouse_1	liver	178	55078	49895	5502
Mouse_10	spleen	0	48016	39761	5359
Mouse_9	spleen	56	22950	20082	4146
Mouse_12	spleen	151	59272	48928	5748
Mouse_19	spleen	158	63109	53859	6090
Mouse_2	spleen	137	39193	35186	5571
Mouse_1	spleen	122	50062	45774	5729
Mouse_10	kidney	251	75154	57483	5852
Mouse_9	kidney	91	19700	17667	3568
Mouse_12	kidney	305	72736	58923	5834
Mouse_19	kidney	218	69574	59314	5969
Mouse_2	kidney	291	61567	55490	5580
Mouse_1	kidney	243	48457	44618	5271
Mouse_10	pancreas	109	45538	32742	4342
Mouse_9	pancreas	78	19325	16932	3183
Mouse_12	pancreas	364	23796	16989	2483
Mouse_19	pancreas	126	49651	40292	4649
Mouse_2	pancreas	186	54914	48539	4897
Mouse_1	pancreas	150	53270	48294	5625
Mouse_10	adrenal gland	325	66200	52913	5781
Mouse_9	adrenal gland	0	23878	21572	4067
Mouse_12	adrenal gland	361	69216	56236	6037
Mouse_19	adrenal gland	279	65720	56924	6328
Mouse_2	adrenal gland	210	57106	51857	5776
Mouse_1	adrenal gland	273	49599	46015	5769
Mouse_10	muscle	202	26013	17073	2631
Mouse_9	muscle	87	14710	10960	1610
Mouse_12	muscle	122	31246	25808	3650
Mouse_19	muscle	290	39602	25596	2729
Mouse_2	muscle	604	32070	24046	2434
Mouse_1	muscle	162	24697	19687	2290
Mouse_11	cortex	189	20737	19928	4201
Mouse_12	cortex	219	18241	17627	4022
Mouse_16	cortex	421	48843	44657	5494
Mouse_18	cortex	187	40267	37095	5011
Mouse_11	hippocampus	301	19646	19089	4163
Mouse_16	hippocampus	581	45866	42400	5423
mouse_9	plasma	935	8503	5850	373
mouse_18	plasma	1427	8602	6472	416
mouse_12	plasma	2208	8535	6035	439
mouse_10	plasma	424	7075	4603	267

## Sheet: muscle
Uniport ID	Mouse 10			Mouse 12			Mouse 19			Mouse 1			Mouse 2			Mouse 9			LLPs	Gene symbol	Description
	Spectral count	Composite ratio (14N/15N)	14N %	Spectral count	Composite ratio (14N/15N)	14N %	Spectral count	Composite ratio (14N/15N)	14N %	Spectral count	Composite ratio (14N/15N)	14N %	Spectral count	Composite ratio (14N/15N)	14N %	Spectral count	Composite ratio (14N/15N)	14N %
A2A5R2	#N/A	#N/A	#N/A	6	0.02382	0.0232658	#N/A	#N/A	#N/A	#N/A	#N/A	#N/A	#N/A	#N/A	#N/A	#N/A	#N/A	#N/A		Arfgef2 Arfgep2 Big2	Brefeldin A-inhibited guanine nucleotide-exchange protein 2 (Brefeldin A-inhibited GEP 2) (ADP-ribosylation factor guanine nucleotide-exchange factor 2)
A2A863-3	#N/A	#N/A	#N/A	7	0.03329	0.0322175	#N/A	#N/A	#N/A	#N/A	#N/A	#N/A	#N/A	#N/A	#N/A	#N/A	#N/A	#N/A		Itgb4	Integrin beta-4 (CD antigen CD104)
A2A891-5	#N/A	#N/A	#N/A	1	0.002	0.00199601	#N/A	#N/A	#N/A	#N/A	#N/A	#N/A	#N/A	#N/A	#N/A	#N/A	#N/A	#N/A		Camta1 Kiaa0833	Calmodulin-binding transcription activator 1
A2AAJ9	105	0.01223	0.0120822	#N/A	#N/A	#N/A	166	0.01361	0.0134273	11	0.00049	0.00048976	15	0.00297	0.00296121	64	0.017	0.0167158		Obscn Gm878	Obscurin (EC 2.7.11.1) (Obscurin-RhoGEF) (Obscurin-myosin light chain kinase) (Obscurin-MLCK)
A2ABU4	#N/A	#N/A	#N/A	#N/A	#N/A	#N/A	19	0.07754	0.0719602	18	0.03566	0.0344321	#N/A	#N/A	#N/A	#N/A	#N/A	#N/A		Myom3	Myomesin-3 (Myomesin family member 3)
A2ADY9	#N/A	#N/A	#N/A	5	0.02068	0.020261	#N/A	#N/A	#N/A	#N/A	#N/A	#N/A	#N/A	#N/A	#N/A	#N/A	#N/A	#N/A		Ddi2	Protein DDI1 homolog 2 (EC 3.4.23.-)
A2AGT5	#N/A	#N/A	#N/A	4	1.49435	0.599094	4	0.06496	0.0609976	#N/A	#N/A	#N/A	#N/A	#N/A	#N/A	#N/A	#N/A	#N/A		Ckap5	Cytoskeleton-associated protein 5
A2ALS5-3	#N/A	#N/A	#N/A	8	0.02675	0.0260531	#N/A	#N/A	#N/A	#N/A	#N/A	#N/A	#N/A	#N/A	#N/A	#N/A	#N/A	#N/A		Rap1gap Kiaa0474 Rap1ga1	Rap1 GTPase-activating protein 1 (Rap1GAP) (Rap1GAP1) (ARPP-90)
A2AMM0	#N/A	#N/A	#N/A	#N/A	#N/A	#N/A	12	0.03732	0.0359773	9	0.00254	0.00253356	11	0.00065	0.000649578	5	0.00394	0.00392454		Cavin4 Murc	Caveolae-associated protein 4 (Muscle-related coiled-coil protein) (Muscle-restricted coiled-coil protein)
A2AN08	6	0.00462	0.00459875	19	0.08683	0.0798929	8	0.00989	0.00979315	#N/A	#N/A	#N/A	#N/A	#N/A	#N/A	#N/A	#N/A	#N/A		Ubr4 Kiaa0462 Zubr1	E3 ubiquitin-protein ligase UBR4 (EC 2.3.2.27) (N-recognin-4) (RING-type E3 ubiquitin transferase UBR4) (Zinc finger UBR1-type protein 1) (p600)
A2AQ07	#N/A	#N/A	#N/A	#N/A	#N/A	#N/A	11	0.00052	0.00051973	#N/A	#N/A	#N/A	7	0.04101	0.0393944	#N/A	#N/A	#N/A		Tubb1	Tubulin beta-1 chain
A2AQP0	68	0.00175	0.00174694	#N/A	#N/A	#N/A	160	0.00065	0.000649578	102	0.00452	0.00449966	#N/A	#N/A	#N/A	29	0.00606	0.0060235		Myh7b	Myosin-7B (Myosin cardiac muscle beta chain) (Myosin heavy chain 7B, cardiac muscle beta isoform)
A2ASQ1-3	#N/A	#N/A	#N/A	3	0.01106	0.010939	#N/A	#N/A	#N/A	#N/A	#N/A	#N/A	#N/A	#N/A	#N/A	#N/A	#N/A	#N/A		Agrn Agrin	Agrin [Cleaved into: Agrin N-terminal 110 kDa subunit; Agrin C-terminal 110 kDa subunit; Agrin C-terminal 90 kDa fragment (C90); Agrin C-terminal 22 kDa fragment (C22)]
A2ASS6	2081	0.00489	0.0048662	#N/A	#N/A	#N/A	2808	0.00352	0.00350765	2365	0.00558	0.00554904	3179	0.00198	0.00197609	1524	0.01235	0.0121993		Ttn	Titin (EC 2.7.11.1) (Connectin)
A2ATU0	#N/A	#N/A	#N/A	24	0.01073	0.0106161	#N/A	#N/A	#N/A	#N/A	#N/A	#N/A	#N/A	#N/A	#N/A	#N/A	#N/A	#N/A		Dhtkd1 Kiaa1630	Probable 2-oxoglutarate dehydrogenase E1 component DHKTD1, mitochondrial (EC 1.2.4.2) (Dehydrogenase E1 and transketolase domain-containing protein 1)
A2AUC9	17	0.00246	0.00245396	#N/A	#N/A	#N/A	37	0.02018	0.0197808	31	0.00177	0.00176687	47	0.01157	0.0114377	14	0.00252	0.00251367		Klhl41 Kbtbd10	Kelch-like protein 41 (Kelch repeat and BTB domain-containing protein 10)
A2AUY4	#N/A	#N/A	#N/A	#N/A	#N/A	#N/A	1	10.1698	0.910472	#N/A	#N/A	#N/A	#N/A	#N/A	#N/A	#N/A	#N/A	#N/A		Baz2b	Bromodomain adjacent to zinc finger domain protein 2B
A2AWP8-3	#N/A	#N/A	#N/A	9	0.02224	0.0217561	#N/A	#N/A	#N/A	#N/A	#N/A	#N/A	#N/A	#N/A	#N/A	#N/A	#N/A	#N/A		Arhgef10l Kiaa1626	Rho guanine nucleotide exchange factor 10-like protein (GrinchGEF)
A3KFX0	#N/A	#N/A	#N/A	#N/A	#N/A	#N/A	#N/A	#N/A	#N/A	#N/A	#N/A	#N/A	4	0.0773	0.0717535	#N/A	#N/A	#N/A		Nt5c1a	Cytosolic 5'-nucleotidase 1A (cN1A) (EC 3.1.3.5) (Cytosolic 5'-nucleotidase IA) (cN-IA)
A3KG59	4	0.00182	0.00181669	#N/A	#N/A	#N/A	3	0.00049	0.00048976	5	0.0022	0.00219517	#N/A	#N/A	#N/A	#N/A	#N/A	#N/A		Pm20d2 Acy1l2 Gm424	Xaa-Arg dipeptidase (EC 3.4.13.4)
A3KGB4	#N/A	#N/A	#N/A	5	0.03112	0.0301808	#N/A	#N/A	#N/A	#N/A	#N/A	#N/A	#N/A	#N/A	#N/A	#N/A	#N/A	#N/A		Tbc1d8b	TBC1 domain family member 8B
A3KMP2	#N/A	#N/A	#N/A	3	0.02892	0.0281071	#N/A	#N/A	#N/A	#N/A	#N/A	#N/A	#N/A	#N/A	#N/A	#N/A	#N/A	#N/A		Ttc38	Tetratricopeptide repeat protein 38 (TPR repeat protein 38)
A6X935	6	0.04149	0.0398372	#N/A	#N/A	#N/A	4	0.00423	0.00421218	9	0.0213	0.0208558	6	0.00595	0.00591481	4	0.00049	0.00048976		Itih4	Inter alpha-trypsin inhibitor, heavy chain 4 (ITI heavy chain H4) (ITI-HC4) (Inter-alpha-inhibitor heavy chain 4)
B1AY13	#N/A	#N/A	#N/A	#N/A	#N/A	#N/A	4	0.02561	0.0249705	#N/A	#N/A	#N/A	3	0.11264	0.101237	#N/A	#N/A	#N/A		Usp24	Ubiquitin carboxyl-terminal hydrolase 24 (EC 3.4.19.12) (Deubiquitinating enzyme 24) (Ubiquitin thioesterase 24) (Ubiquitin-specific-processing protease 24)
B2RQC6	#N/A	#N/A	#N/A	47	0.01004	0.0099402	#N/A	#N/A	#N/A	#N/A	#N/A	#N/A	#N/A	#N/A	#N/A	#N/A	#N/A	#N/A		Cad	CAD protein [Includes: Glutamine-dependent carbamoyl-phosphate synthase (EC 6.3.5.5); Aspartate carbamoyltransferase (EC 2.1.3.2); Dihydroorotase (EC 3.5.2.3)]
B2RRE7	#N/A	#N/A	#N/A	#N/A	#N/A	#N/A	3	5.73984	0.851629	#N/A	#N/A	#N/A	#N/A	#N/A	#N/A	#N/A	#N/A	#N/A		Otud4 Kiaa1046	OTU domain-containing protein 4 (EC 3.4.19.12)
B2RSH2	#N/A	#N/A	#N/A	4	0.04893	0.0466475	#N/A	#N/A	#N/A	#N/A	#N/A	#N/A	#N/A	#N/A	#N/A	#N/A	#N/A	#N/A		Gnai1 Gnai-1	Guanine nucleotide-binding protein G(i) subunit alpha-1 (Adenylate cyclase-inhibiting G alpha protein)
B2RXS4	#N/A	#N/A	#N/A	4	5.53396	0.846953	#N/A	#N/A	#N/A	#N/A	#N/A	#N/A	#N/A	#N/A	#N/A	#N/A	#N/A	#N/A		Plxnb2	Plexin-B2
B5X0G2	12	10.7592	0.91496	#N/A	#N/A	#N/A	#N/A	#N/A	#N/A	#N/A	#N/A	#N/A	#N/A	#N/A	#N/A	#N/A	#N/A	#N/A		Mup17 Mup15	Major urinary protein 17 (MUP 17)
C0HKE1	5	0.0618	0.0582031	#N/A	#N/A	#N/A	#N/A	#N/A	#N/A	#N/A	#N/A	#N/A	#N/A	#N/A	#N/A	#N/A	#N/A	#N/A		H2ac4 Hist1h2ab	Histone H2A type 1-B
C0HKE2	5	0.0618	0.0582031	#N/A	#N/A	#N/A	#N/A	#N/A	#N/A	#N/A	#N/A	#N/A	#N/A	#N/A	#N/A	#N/A	#N/A	#N/A		H2ac6 Hist1h2ac	Histone H2A type 1-C (H2A-clustered histone 6)
C0HKE3	5	0.0618	0.0582031	#N/A	#N/A	#N/A	#N/A	#N/A	#N/A	#N/A	#N/A	#N/A	#N/A	#N/A	#N/A	#N/A	#N/A	#N/A		H2ac7 Hist1h2ad	Histone H2A type 1-D
C0HKE4	5	0.0618	0.0582031	#N/A	#N/A	#N/A	#N/A	#N/A	#N/A	#N/A	#N/A	#N/A	#N/A	#N/A	#N/A	#N/A	#N/A	#N/A		H2ac8 Hist1h2ae	Histone H2A type 1-E
C0HKE5	5	0.0618	0.0582031	#N/A	#N/A	#N/A	#N/A	#N/A	#N/A	#N/A	#N/A	#N/A	#N/A	#N/A	#N/A	#N/A	#N/A	#N/A		H2ac11 Hist1h2ag	Histone H2A type 1-G
C0HKE6	5	0.0618	0.0582031	#N/A	#N/A	#N/A	#N/A	#N/A	#N/A	#N/A	#N/A	#N/A	#N/A	#N/A	#N/A	#N/A	#N/A	#N/A		H2ac13 Hist1h2ai	Histone H2A type 1-I
C0HKE7	5	0.0618	0.0582031	#N/A	#N/A	#N/A	#N/A	#N/A	#N/A	#N/A	#N/A	#N/A	#N/A	#N/A	#N/A	#N/A	#N/A	#N/A		Hist1h2an	Histone H2A type 1-N
C0HKE8	5	0.0618	0.0582031	#N/A	#N/A	#N/A	#N/A	#N/A	#N/A	#N/A	#N/A	#N/A	#N/A	#N/A	#N/A	#N/A	#N/A	#N/A		Hist1h2ao	Histone H2A type 1-O
C0HKE9	5	0.0618	0.0582031	#N/A	#N/A	#N/A	#N/A	#N/A	#N/A	#N/A	#N/A	#N/A	#N/A	#N/A	#N/A	#N/A	#N/A	#N/A		Hist1h2ap	Histone H2A type 1-P
D0QMC3	1	0.20226	0.168233	#N/A	#N/A	#N/A	#N/A	#N/A	#N/A	#N/A	#N/A	#N/A	#N/A	#N/A	#N/A	#N/A	#N/A	#N/A		Mndal	Myeloid cell nuclear differentiation antigen-like protein
D3YYU8	#N/A	#N/A	#N/A	#N/A	#N/A	#N/A	4	0.00049	0.00048976	#N/A	#N/A	#N/A	#N/A	#N/A	#N/A	#N/A	#N/A	#N/A		Obsl1	Obscurin-like protein 1
D3Z6P0	#N/A	#N/A	#N/A	269	0.01211	0.0119651	4	0.00049	0.00048976	7	0.00489	0.0048662	7	0.00346	0.00344807	#N/A	#N/A	#N/A		Pdia2 Pdip	Protein disulfide-isomerase A2 (EC 5.3.4.1) (PDIp)
D3Z7P3	#N/A	#N/A	#N/A	6	0.06765	0.0633635	#N/A	#N/A	#N/A	#N/A	#N/A	#N/A	4	4.86779	0.829578	#N/A	#N/A	#N/A		Gls Gls1 Kiaa0838	Glutaminase kidney isoform, mitochondrial (GLS) (EC 3.5.1.2) [Cleaved into: Glutaminase kidney isoform, mitochondrial 68 kDa chain; Glutaminase kidney isoform, mitochondrial 65 kDa chain]
E9PV24	25	0.06565	0.0616056	5	0.08765	0.0805866	13	0.01529	0.0150597	18	0.06004	0.0566394	11	0.05063	0.0481901	9	0.06875	0.0643275	Y	Fga	Fibrinogen alpha chain [Cleaved into: Fibrinopeptide A; Fibrinogen alpha chain]
E9PVA8	3	0.00895	0.00887061	57	0.02595	0.0252936	4	0.00049	0.00048976	#N/A	#N/A	#N/A	#N/A	#N/A	#N/A	#N/A	#N/A	#N/A		Gcn1 Gcn1l1	eIF-2-alpha kinase activator GCN1 (GCN1 eIF-2-alpha kinase activator homolog) (GCN1-like protein 1) (General control of amino-acid synthesis 1-like protein 1) (Translational activator GCN1)
E9PZQ0	182	0.01106	0.010939	#N/A	#N/A	#N/A	255	0.01033	0.0102244	218	0.01573	0.0154864	270	0.01535	0.0151179	92	0.02908	0.0282583		Ryr1	Ryanodine receptor 1 (RYR-1) (RyR1) (Skeletal muscle calcium release channel) (Skeletal muscle ryanodine receptor) (Skeletal muscle-type ryanodine receptor) (Type 1 ryanodine receptor)
E9Q4P1	#N/A	#N/A	#N/A	#N/A	#N/A	#N/A	1	0.13484	0.118819	#N/A	#N/A	#N/A	#N/A	#N/A	#N/A	#N/A	#N/A	#N/A		Wdfy1 Kiaa1435	WD repeat and FYVE domain-containing protein 1 (WD40- and FYVE domain-containing protein 1)
E9Q4Z2	3	0.02543	0.0247994	23	0.11881	0.106193	10	0.02574	0.0250941	4	0.00049	0.00048976	12	0.00428	0.00426176	13	0.02694	0.0262333		Acacb Acc2 Accb	Acetyl-CoA carboxylase 2 (EC 6.4.1.2) (ACC-beta)
E9Q557	#N/A	#N/A	#N/A	14	0.12071	0.107709	#N/A	#N/A	#N/A	#N/A	#N/A	#N/A	#N/A	#N/A	#N/A	#N/A	#N/A	#N/A		Dsp	Desmoplakin (DP)
E9Q634	#N/A	#N/A	#N/A	4	0.00049	0.00048976	#N/A	#N/A	#N/A	#N/A	#N/A	#N/A	#N/A	#N/A	#N/A	#N/A	#N/A	#N/A		Myo1e Myr3	Unconventional myosin-Ie (Unconventional myosin 1E)
E9Q735	#N/A	#N/A	#N/A	5	0.01734	0.0170444	#N/A	#N/A	#N/A	#N/A	#N/A	#N/A	#N/A	#N/A	#N/A	#N/A	#N/A	#N/A		Ube4a Ufd2b	Ubiquitin conjugation factor E4 A (EC 2.3.2.-)
E9Q7G0	#N/A	#N/A	#N/A	7	0.07449	0.0693259	#N/A	#N/A	#N/A	#N/A	#N/A	#N/A	#N/A	#N/A	#N/A	#N/A	#N/A	#N/A		Numa1	Nuclear mitotic apparatus protein 1 (Nuclear mitotic apparatus protein) (NuMA protein)
E9Q912	6	0.02142	0.0209708	#N/A	#N/A	#N/A	4	0.00642	0.00637905	#N/A	#N/A	#N/A	5	0.00049	0.00048976	#N/A	#N/A	#N/A		Rap1gds1	Rap1 GTPase-GDP dissociation stimulator 1
E9Q9K5	8	0.00066	0.000659565	#N/A	#N/A	#N/A	16	0.0047	0.00467801	13	0.00171	0.00170708	18	0.00049	0.00048976	7	0.0356	0.0343762		Trdn	Triadin
E9QA62	1	0.57934	0.366824	#N/A	#N/A	#N/A	5	0.00602	0.00598398	#N/A	#N/A	#N/A	#N/A	#N/A	#N/A	#N/A	#N/A	#N/A		Lmod3	Leiomodin-3
E9QAT4	#N/A	#N/A	#N/A	33	0.01406	0.0138651	#N/A	#N/A	#N/A	#N/A	#N/A	#N/A	#N/A	#N/A	#N/A	#N/A	#N/A	#N/A		Sec16a Kiaa0310 Sec16	Protein transport protein Sec16A (SEC16 homolog A) (p250)
F6ZDS4	#N/A	#N/A	#N/A	9	0.07875	0.0730012	4	0.00333	0.00331895	#N/A	#N/A	#N/A	#N/A	#N/A	#N/A	#N/A	#N/A	#N/A		Tpr	Nucleoprotein TPR (NPC-associated intranuclear protein) (Translocated promoter region and nuclear basket protein)
G5E829	#N/A	#N/A	#N/A	8	0.03412	0.0329942	#N/A	#N/A	#N/A	#N/A	#N/A	#N/A	6	0.0029	0.00289161	#N/A	#N/A	#N/A		Atp2b1	Plasma membrane calcium-transporting ATPase 1 (EC 7.2.2.10) (Plasma membrane calcium ATPase isoform 1) (PMCA1) (Plasma membrane calcium pump isoform 1)
G5E8K5	4	0.00291	0.00290156	12	0.02498	0.0243712	17	0.00506	0.00503453	10	0.00688	0.00683299	12	0.00184	0.00183662	#N/A	#N/A	#N/A		Ank3	Ankyrin-3 (ANK-3) (Ankyrin-G)
O08528	23	0.02024	0.0198385	5	18.9825	0.949956	26	0.00965	0.00955777	25	0.01634	0.0160773	24	0.00792	0.00785777	9	0.01744	0.0171411		Hk2	Hexokinase-2 (EC 2.7.1.1) (Hexokinase type II) (HK II)
O08529	9	0.02037	0.0199633	9	0.08854	0.0813383	10	0.11054	0.0995372	7	0.00703	0.00698092	16	0.01913	0.0187709	5	0.15937	0.137463	Y	Capn2	Calpain-2 catalytic subunit (EC 3.4.22.53) (80 kDa M-calpain subunit) (CALP80) (Calcium-activated neutral proteinase 2) (CANP 2) (Calpain M-type) (Calpain-2 large subunit) (Millimolar-calpain) (M-calpain)
O08532	14	0.01019	0.0100872	#N/A	#N/A	#N/A	37	0.01103	0.0109097	26	0.01662	0.0163483	32	0.01381	0.0136219	9	0.00428	0.00426176		Cacna2d1 Cacna2	Voltage-dependent calcium channel subunit alpha-2/delta-1 (Voltage-gated calcium channel subunit alpha-2/delta-1) [Cleaved into: Voltage-dependent calcium channel subunit alpha-2-1; Voltage-dependent calcium channel subunit delta-1]
O08539	40	0.01343	0.013252	10	0.13474	0.118741	38	0.01723	0.0169382	29	0.02402	0.0234566	35	0.00473	0.00470773	17	0.01553	0.0152925		Bin1 Amphl Sh3p9	Myc box-dependent-interacting protein 1 (Amphiphysin II) (Amphiphysin-like protein) (Bridging integrator 1) (SH3 domain-containing protein 9)
O08547	#N/A	#N/A	#N/A	14	0.03117	0.0302278	#N/A	#N/A	#N/A	4	0.00049	0.00048976	#N/A	#N/A	#N/A	#N/A	#N/A	#N/A		Sec22b Sec22l1	Vesicle-trafficking protein SEC22b (ER-Golgi SNARE of 24 kDa) (ERS-24) (ERS24) (SEC22 vesicle-trafficking protein homolog B) (SEC22 vesicle-trafficking protein-like 1) (mSec22b)
O08553	12	0.00115	0.00114868	13	0.01294	0.0127747	22	0.0366	0.0353077	10	0.02509	0.0244759	13	0.01667	0.0163967	#N/A	#N/A	#N/A		Dpysl2 Crmp2 Ulip2	Dihydropyrimidinase-related protein 2 (DRP-2) (Unc-33-like phosphoprotein 2) (ULIP-2)
O08579	#N/A	#N/A	#N/A	#N/A	#N/A	#N/A	#N/A	#N/A	#N/A	3	0.12295	0.109488	#N/A	#N/A	#N/A	#N/A	#N/A	#N/A		Emd Sta	Emerin
O08583	#N/A	#N/A	#N/A	5	0.02826	0.0274833	#N/A	#N/A	#N/A	#N/A	#N/A	#N/A	#N/A	#N/A	#N/A	#N/A	#N/A	#N/A		Alyref Aly Ref1 Refbp1 THOC4	THO complex subunit 4 (Tho4) (Ally of AML-1 and LEF-1) (Aly/REF export factor) (REF1-I) (RNA and export factor-binding protein 1) (Transcriptional coactivator Aly/REF)
O08599	#N/A	#N/A	#N/A	1	0.73016	0.422019	#N/A	#N/A	#N/A	#N/A	#N/A	#N/A	#N/A	#N/A	#N/A	#N/A	#N/A	#N/A		Stxbp1	Syntaxin-binding protein 1 (Protein unc-18 homolog 1) (Unc18-1) (Protein unc-18 homolog A) (Unc-18A)
O08600	#N/A	#N/A	#N/A	#N/A	#N/A	#N/A	4	0.00376	0.00374592	#N/A	#N/A	#N/A	#N/A	#N/A	#N/A	#N/A	#N/A	#N/A		Endog	Endonuclease G, mitochondrial (Endo G) (EC 3.1.30.-)
O08638	6	0.02332	0.0227886	12	0.04933	0.0470109	31	0.00667	0.00662581	15	0.02514	0.0245235	15	0.00798	0.00791682	13	0.03269	0.0316552		Myh11	Myosin-11 (Myosin heavy chain 11) (Myosin heavy chain, smooth muscle isoform) (SMMHC)
O08663	4	0.00545	0.00542046	11	0.08718	0.0801891	5	0.0096	0.00950872	#N/A	#N/A	#N/A	#N/A	#N/A	#N/A	#N/A	#N/A	#N/A		Metap2 Mnpep P67eif2	Methionine aminopeptidase 2 (MAP 2) (MetAP 2) (EC 3.4.11.18) (Initiation factor 2-associated 67 kDa glycoprotein) (p67) (p67eIF2) (Peptidase M)
O08677	20	0.01987	0.0194829	#N/A	#N/A	#N/A	5	0.02676	0.0260626	14	0.03197	0.0309796	15	0.02599	0.0253316	4	0.05874	0.055481		Kng1 Kng	Kininogen-1 [Cleaved into: Kininogen-1 heavy chain; Bradykinin; Kininogen-1 light chain]
O08691	#N/A	#N/A	#N/A	4	0.27592	0.216252	#N/A	#N/A	#N/A	#N/A	#N/A	#N/A	#N/A	#N/A	#N/A	#N/A	#N/A	#N/A		Arg2	Arginase-2, mitochondrial (EC 3.5.3.1) (Arginase II) (Kidney-type arginase) (Non-hepatic arginase) (Type II arginase)
O08709	13	0.01811	0.0177879	36	0.004	0.00398406	19	0.00071	0.000709496	21	0.00549	0.00546002	12	0.0013	0.00129831	7	0.00057	0.000569675		Prdx6 Aop2 Ltw4 Prdx5	Peroxiredoxin-6 (EC 1.11.1.27) (1-Cys peroxiredoxin) (1-Cys PRX) (Acidic calcium-independent phospholipase A2) (aiPLA2) (EC 3.1.1.4) (Antioxidant protein 2) (Glutathione-dependent peroxiredoxin) (Lysophosphatidylcholine acyltransferase 5) (LPC acyltransferase 5) (LPCAT-5) (Lyso-PC acyltransferase 5) (EC 2.3.1.23) (Non-selenium glutathione peroxidase) (NSGPx)
O08739	#N/A	#N/A	#N/A	#N/A	#N/A	#N/A	4	0.00748	0.00742447	#N/A	#N/A	#N/A	4	0.15245	0.132283	#N/A	#N/A	#N/A		Ampd3	AMP deaminase 3 (EC 3.5.4.6) (AMP deaminase H-type) (AMP deaminase isoform E) (Heart-type AMPD)
O08749	25	0.00049	0.00048976	31	0.00851	0.00843819	37	0.00094	0.000939117	20	0.0015	0.00149775	30	0.00304	0.00303079	10	0.00411	0.00409318		Dld	Dihydrolipoyl dehydrogenase, mitochondrial (EC 1.8.1.4) (Dihydrolipoamide dehydrogenase)
O08756	3	0.17379	0.148059	12	0.00623	0.00619143	8	0.00639	0.00634943	11	0.0027	0.00269273	9	0.05807	0.0548829	3	0.02155	0.0210954		Hsd17b10 Erab Hadh2	3-hydroxyacyl-CoA dehydrogenase type-2 (EC 1.1.1.35) (17-beta-estradiol 17-dehydrogenase) (EC 1.1.1.62) (2-methyl-3-hydroxybutyryl-CoA dehydrogenase) (MHBD) (3-alpha-(17-beta)-hydroxysteroid dehydrogenase (NAD(+))) (EC 1.1.1.239) (3-hydroxy-2-methylbutyryl-CoA dehydrogenase) (EC 1.1.1.178) (3-hydroxyacyl-CoA dehydrogenase type II) (3alpha(or 20beta)-hydroxysteroid dehydrogenase) (EC 1.1.1.53) (7-…
O08759	#N/A	#N/A	#N/A	#N/A	#N/A	#N/A	9	0.02996	0.0290885	#N/A	#N/A	#N/A	#N/A	#N/A	#N/A	#N/A	#N/A	#N/A		Ube3a	Ubiquitin-protein ligase E3A (EC 2.3.2.26) (HECT-type ubiquitin transferase E3A) (Oncogenic protein-associated protein E6-AP)
O08786	#N/A	#N/A	#N/A	3	0.00395	0.00393446	#N/A	#N/A	#N/A	#N/A	#N/A	#N/A	#N/A	#N/A	#N/A	#N/A	#N/A	#N/A		Cckar	Cholecystokinin receptor type A (CCK-A receptor) (CCK-AR) (Cholecystokinin-1 receptor) (CCK1-R)
O08788	4	0.00068	0.000679538	23	0.0141	0.013904	16	0.00049	0.00048976	6	0.22066	0.180771	6	0.19022	0.159819	#N/A	#N/A	#N/A		Dctn1	Dynactin subunit 1 (150 kDa dynein-associated polypeptide) (DAP-150) (DP-150) (p150-glued)
O08795	#N/A	#N/A	#N/A	17	0.05034	0.0479273	#N/A	#N/A	#N/A	#N/A	#N/A	#N/A	#N/A	#N/A	#N/A	3	0.38011	0.27542		Prkcsh	Glucosidase 2 subunit beta (80K-H protein) (Glucosidase II subunit beta) (Protein kinase C substrate 60.1 kDa protein heavy chain) (PKCSH)
O08796	#N/A	#N/A	#N/A	#N/A	#N/A	#N/A	1	0.18673	0.157348	#N/A	#N/A	#N/A	#N/A	#N/A	#N/A	#N/A	#N/A	#N/A		Eef2k	Eukaryotic elongation factor 2 kinase (eEF-2 kinase) (eEF-2K) (EC 2.7.11.20) (Calcium/calmodulin-dependent eukaryotic elongation factor 2 kinase)
O08807	#N/A	#N/A	#N/A	33	0.03416	0.0330316	#N/A	#N/A	#N/A	#N/A	#N/A	#N/A	#N/A	#N/A	#N/A	#N/A	#N/A	#N/A		Prdx4	Peroxiredoxin-4 (EC 1.11.1.24) (Antioxidant enzyme AOE372) (Peroxiredoxin IV) (Prx-IV) (Thioredoxin peroxidase AO372) (Thioredoxin-dependent peroxide reductase A0372) (Thioredoxin-dependent peroxiredoxin 4)
O08808	#N/A	#N/A	#N/A	5	0.17754	0.150772	#N/A	#N/A	#N/A	#N/A	#N/A	#N/A	#N/A	#N/A	#N/A	#N/A	#N/A	#N/A		Diaph1 Diap1	Protein diaphanous homolog 1 (Diaphanous-related formin-1) (DRF1) (p140mDIA) (mDIA1)
O08810	#N/A	#N/A	#N/A	10	0.06022	0.0567995	#N/A	#N/A	#N/A	#N/A	#N/A	#N/A	#N/A	#N/A	#N/A	#N/A	#N/A	#N/A		Eftud2 Snrp116	116 kDa U5 small nuclear ribonucleoprotein component (Elongation factor Tu GTP-binding domain-containing protein 2) (U5 snRNP-specific protein, 116 kDa) (U5-116 kDa)
O08911	6	0.00049	0.00048976	#N/A	#N/A	#N/A	10	0.00453	0.00450957	6	0.01597	0.015719	7	0.03001	0.0291356	#N/A	#N/A	#N/A		Mapk12 Sapk3	Mitogen-activated protein kinase 12 (MAP kinase 12) (MAPK 12) (EC 2.7.11.24) (Extracellular signal-regulated kinase 6) (ERK-6) (Mitogen-activated protein kinase p38 gamma) (MAP kinase p38 gamma) (Stress-activated protein kinase 3)
O08912	#N/A	#N/A	#N/A	7	0.04338	0.0415764	#N/A	#N/A	#N/A	#N/A	#N/A	#N/A	#N/A	#N/A	#N/A	#N/A	#N/A	#N/A		Galnt1	Polypeptide N-acetylgalactosaminyltransferase 1 (EC 2.4.1.41) (Polypeptide GalNAc transferase 1) (GalNAc-T1) (pp-GaNTase 1) (Protein-UDP acetylgalactosaminyltransferase 1) (UDP-GalNAc:polypeptide N-acetylgalactosaminyltransferase 1) [Cleaved into: Polypeptide N-acetylgalactosaminyltransferase 1 soluble form]
O08914	#N/A	#N/A	#N/A	8	0.02305	0.0225307	#N/A	#N/A	#N/A	#N/A	#N/A	#N/A	#N/A	#N/A	#N/A	#N/A	#N/A	#N/A		Faah Faah1	Fatty-acid amide hydrolase 1 (EC 3.5.1.99) (Anandamide amidohydrolase 1) (Fatty acid ester hydrolase) (EC 3.1.1.-) (Oleamide hydrolase 1)
O08917	#N/A	#N/A	#N/A	4	20.7494	0.954022	#N/A	#N/A	#N/A	3	0.02358	0.0230368	#N/A	#N/A	#N/A	#N/A	#N/A	#N/A		Flot1	Flotillin-1
O09012	#N/A	#N/A	#N/A	3	0.00049	0.00048976	#N/A	#N/A	#N/A	#N/A	#N/A	#N/A	#N/A	#N/A	#N/A	#N/A	#N/A	#N/A		Pex5 Pxr1	Peroxisomal targeting signal 1 receptor (PTS1 receptor) (PTS1R) (PTS1-BP) (PXR1P) (Peroxin-5) (Peroxisomal C-terminal targeting signal import receptor) (Peroxisome receptor 1)
O09037	#N/A	#N/A	#N/A	3	0.10357	0.09385	#N/A	#N/A	#N/A	#N/A	#N/A	#N/A	#N/A	#N/A	#N/A	#N/A	#N/A	#N/A		Reg3a Pap2	Regenerating islet-derived protein 3-alpha (REG-3-alpha) (Islet of Langerhans regenerating protein 3) (Lithostathine 3) (Pancreatitis-associated protein 2) (Regenerating islet-derived protein III-alpha) (Reg III-alpha) [Cleaved into: Regenerating islet-derived protein 3-alpha 16.5 kDa form; Regenerating islet-derived protein 3-alpha 15 kDa form]
O09044	#N/A	#N/A	#N/A	6	0.11007	0.0991559	#N/A	#N/A	#N/A	#N/A	#N/A	#N/A	#N/A	#N/A	#N/A	#N/A	#N/A	#N/A		Snap23 Sndt	Synaptosomal-associated protein 23 (SNAP-23) (Syndet) (Vesicle-membrane fusion protein SNAP-23)
O09049	#N/A	#N/A	#N/A	6	0.26287	0.208153	#N/A	#N/A	#N/A	#N/A	#N/A	#N/A	#N/A	#N/A	#N/A	#N/A	#N/A	#N/A		Reg3g Pap3	Regenerating islet-derived protein 3-gamma (REG-3-gamma) (Pancreatitis-associated protein 3) (Regenerating islet-derived protein III-gamma) (Reg III-gamma) [Cleaved into: Regenerating islet-derived protein 3-gamma 16.5 kDa form; Regenerating islet-derived protein 3-gamma 15 kDa form]
O09061	#N/A	#N/A	#N/A	3	0.01162	0.0114865	#N/A	#N/A	#N/A	#N/A	#N/A	#N/A	4	0.00321	0.00319973	#N/A	#N/A	#N/A		Psmb1	Proteasome subunit beta type-1 (Macropain subunit C5) (Multicatalytic endopeptidase complex subunit C5) (Proteasome component C5) (Proteasome gamma chain)
O09106	#N/A	#N/A	#N/A	2	4.30647	0.811551	#N/A	#N/A	#N/A	#N/A	#N/A	#N/A	#N/A	#N/A	#N/A	#N/A	#N/A	#N/A		Hdac1	Histone deacetylase 1 (HD1) (EC 3.5.1.98) (Protein deacetylase HDAC1) (EC 3.5.1.-) (Protein decrotonylase HDAC1) (EC 3.5.1.-)
O09110	3	1.11917	0.528117	#N/A	#N/A	#N/A	5	0.10908	0.0983518	4	0.01313	0.0129598	9	0.01659	0.0163193	#N/A	#N/A	#N/A		Map2k3 Mkk3 Prkmk3	Dual specificity mitogen-activated protein kinase kinase 3 (MAP kinase kinase 3) (MAPKK 3) (EC 2.7.12.2) (MAPK/ERK kinase 3) (MEK 3)
O09111	#N/A	#N/A	#N/A	6	0.00049	0.00048976	8	0.00629	0.00625068	5	0.02109	0.0206544	6	0.00083	0.000829312	#N/A	#N/A	#N/A		Ndufb11 Np15	NADH dehydrogenase [ubiquinone] 1 beta subcomplex subunit 11, mitochondrial (Complex I-ESSS) (CI-ESSS) (NADH-ubiquinone oxidoreductase ESSS subunit) (Neuronal protein 15.6) (Np15.6) (p15.6)
O09117	#N/A	#N/A	#N/A	3	0.02058	0.020165	#N/A	#N/A	#N/A	#N/A	#N/A	#N/A	#N/A	#N/A	#N/A	#N/A	#N/A	#N/A		Sypl1 Pphn Sypl	Synaptophysin-like protein 1 (Pantophysin)
O09131	4	0.00156	0.00155757	4	0.0416	0.0399386	#N/A	#N/A	#N/A	5	2.09658	0.677063	3	0.48132	0.324926	#N/A	#N/A	#N/A		Gsto1 Gstx Gtsttl	Glutathione S-transferase omega-1 (GSTO-1) (EC 2.5.1.18) (Glutathione S-transferase omega 1-1) (GSTO 1-1) (Glutathione-dependent dehydroascorbate reductase) (EC 1.8.5.1) (Monomethylarsonic acid reductase) (MMA(V) reductase) (EC 1.20.4.2) (S-(Phenacyl)glutathione reductase) (SPG-R) (p28)
O09161	#N/A	#N/A	#N/A	#N/A	#N/A	#N/A	8	0.06312	0.0593724	12	0.1622	0.139563	15	0.20366	0.169201	#N/A	#N/A	#N/A	Y	Casq2	Calsequestrin-2 (Calsequestrin, cardiac muscle isoform)
O09165	44	0.00819	0.00812347	#N/A	#N/A	#N/A	109	0.00251	0.00250372	44	0.01817	0.0178457	59	0.00999	0.00989119	44	0.04852	0.0462747		Casq1	Calsequestrin-1 (Calmitine) (Calsequestrin, skeletal muscle isoform)
O09167	3	0.00049	0.00048976	14	0.00049	0.00048976	5	0.00049	0.00048976	#N/A	#N/A	#N/A	3	0.0113	0.0111737	#N/A	#N/A	#N/A		Rpl21	60S ribosomal protein L21
O35083	1	1.3725	0.578504	#N/A	#N/A	#N/A	5	10.3793	0.912121	#N/A	#N/A	#N/A	#N/A	#N/A	#N/A	#N/A	#N/A	#N/A		Agpat1	1-acyl-sn-glycerol-3-phosphate acyltransferase alpha (EC 2.3.1.51) (1-acylglycerol-3-phosphate O-acyltransferase 1) (1-AGP acyltransferase 1) (1-AGPAT 1) (Lysophosphatidic acid acyltransferase alpha) (LPAAT-alpha)
O35129	#N/A	#N/A	#N/A	12	0.02174	0.0212774	8	0.00139	0.00138807	#N/A	#N/A	#N/A	8	0.00377	0.00375584	#N/A	#N/A	#N/A		Phb2 Bap Bcap37 Rea	Prohibitin-2 (B-cell receptor-associated protein BAP37) (Repressor of estrogen receptor activity)
O35206	#N/A	#N/A	#N/A	#N/A	#N/A	#N/A	10	0.01228	0.012131	8	0.01331	0.0131352	7	0.00103	0.00102894	#N/A	#N/A	#N/A		Col15a1	Collagen alpha-1(XV) chain [Cleaved into: Restin (Endostatin-XV)]
O35215	2	3.54568	0.780011	6	0.05275	0.0501069	3	0.00049	0.00048976	#N/A	#N/A	#N/A	5	0.00064	0.000639591	#N/A	#N/A	#N/A		Ddt	D-dopachrome decarboxylase (EC 4.1.1.84) (D-dopachrome tautomerase)
O35226	6	0.00049	0.00048976	4	0.00733	0.00727666	5	0.00322	0.00320966	4	0.00049	0.00048976	8	0.00049	0.00048976	5	7.87783	0.88736		Psmd4 Mcb1	26S proteasome non-ATPase regulatory subunit 4 (26S proteasome regulatory subunit RPN10) (26S proteasome regulatory subunit S5A) (Multiubiquitin chain-binding protein)
O35250	#N/A	#N/A	#N/A	2	3.66716	0.785737	#N/A	#N/A	#N/A	#N/A	#N/A	#N/A	#N/A	#N/A	#N/A	#N/A	#N/A	#N/A		Exoc7 Exo70	Exocyst complex component 7 (Exocyst complex component Exo70)
O35286	#N/A	#N/A	#N/A	7	0.01482	0.0146036	5	0.00049	0.00048976	#N/A	#N/A	#N/A	#N/A	#N/A	#N/A	2	1.98318	0.664787		Dhx15 Ddx15 Deah9	ATP-dependent RNA helicase DHX15 (EC 3.6.4.13) (DEAH box protein 15)
O35295	#N/A	#N/A	#N/A	7	0.00049	0.00048976	#N/A	#N/A	#N/A	#N/A	#N/A	#N/A	#N/A	#N/A	#N/A	#N/A	#N/A	#N/A		Purb	Transcriptional activator protein Pur-beta (Purine-rich element-binding protein B) (Vascular actin single-stranded DNA-binding factor 2 p44 component)
O35343	4	0.7342	0.423365	#N/A	#N/A	#N/A	7	0.00588	0.00584563	4	0.04536	0.0433918	7	0.02869	0.0278898	#N/A	#N/A	#N/A		Kpna4 Qip1	Importin subunit alpha-3 (Importin alpha Q1) (Qip1) (Karyopherin subunit alpha-4)
O35344	5	0.00049	0.00048976	#N/A	#N/A	#N/A	10	0.0033	0.00328915	#N/A	#N/A	#N/A	8	0.01307	0.0129014	#N/A	#N/A	#N/A		Kpna3 Qip2	Importin subunit alpha-4 (Importin alpha Q2) (Qip2) (Karyopherin subunit alpha-3)
O35345	5	0.01882	0.0184724	6	0.00465	0.00462848	5	0.67612	0.403384	#N/A	#N/A	#N/A	3	0.00049	0.00048976	#N/A	#N/A	#N/A		Kpna6 Kpna5	Importin subunit alpha-7 (Importin alpha-S2) (Karyopherin subunit alpha-6)
O35350	18	0.02562	0.02498	5	0.02342	0.0228841	28	0.01947	0.0190982	18	0.02165	0.0211912	16	0.00536	0.00533142	#N/A	#N/A	#N/A		Capn1 Canp1 Capa1	Calpain-1 catalytic subunit (EC 3.4.22.52) (Calcium-activated neutral proteinase 1) (CANP 1) (Calpain mu-type) (Calpain-1 large subunit) (Micromolar-calpain) (muCANP)
O35367	4	0.00159	0.00158748	#N/A	#N/A	#N/A	8	0.00049	0.00048976	10	0.00377	0.00375584	#N/A	#N/A	#N/A	#N/A	#N/A	#N/A		Kera Ktcn	Keratocan (KTN) (Keratan sulfate proteoglycan keratocan)
O35372	#N/A	#N/A	#N/A	2	3.00463	0.750289	#N/A	#N/A	#N/A	#N/A	#N/A	#N/A	#N/A	#N/A	#N/A	#N/A	#N/A	#N/A		Cnih1 Cnih	Protein cornichon homolog 1 (CNIH-1) (Cornichon family AMPA receptor auxiliary protein 1) (Protein cornichon homolog)
O35381	#N/A	#N/A	#N/A	13	0.04399	0.0421364	7	0.06844	0.064056	#N/A	#N/A	#N/A	3	0.02305	0.0225307	#N/A	#N/A	#N/A		Anp32a Anp32 Lanp	Acidic leucine-rich nuclear phosphoprotein 32 family member A (Acidic nuclear phosphoprotein pp32) (Leucine-rich acidic nuclear protein) (LANP) (Potent heat-stable protein phosphatase 2A inhibitor I1PP2A)
O35405	#N/A	#N/A	#N/A	1	1.24256	0.554081	#N/A	#N/A	#N/A	#N/A	#N/A	#N/A	#N/A	#N/A	#N/A	#N/A	#N/A	#N/A		Pld3 Sam9	5'-3' exonuclease PLD3 (EC 3.1.16.1) (Choline phosphatase 3) (Phosphatidylcholine-hydrolyzing phospholipase D3) (Phospholipase D3) (PLD 3) (Schwannoma-associated protein 9) (SAM-9)
O35459	3	5.94279	0.855966	#N/A	#N/A	#N/A	7	0.02013	0.0197328	7	0.65658	0.396347	7	0.04259	0.0408502	#N/A	#N/A	#N/A		Ech1	Delta(3,5)-Delta(2,4)-dienoyl-CoA isomerase, mitochondrial (EC 5.3.3.-)
O35465	#N/A	#N/A	#N/A	5	0.01621	0.0159514	#N/A	#N/A	#N/A	#N/A	#N/A	#N/A	3	2.13818	0.681344	#N/A	#N/A	#N/A		Fkbp8 Fkbp38 Sam11	Peptidyl-prolyl cis-trans isomerase FKBP8 (PPIase FKBP8) (EC 5.2.1.8) (38 kDa FK506-binding protein) (38 kDa FKBP) (FKBP-38) (mFKBP38) (FK506-binding protein 8) (FKBP-8) (FKBPR38) (Rotamase)
O35593	5	0.00932	0.00923394	6	0.08024	0.0742798	#N/A	#N/A	#N/A	5	0.00261	0.00260321	10	0.00528	0.00525227	#N/A	#N/A	#N/A		Psmd14 Pad1	26S proteasome non-ATPase regulatory subunit 14 (EC 3.4.19.-) (26S proteasome regulatory subunit RPN11) (MAD1)
O35609	#N/A	#N/A	#N/A	5	2.6378	0.725109	#N/A	#N/A	#N/A	#N/A	#N/A	#N/A	#N/A	#N/A	#N/A	#N/A	#N/A	#N/A		Scamp3	Secretory carrier-associated membrane protein 3 (Secretory carrier membrane protein 3)
O35623	#N/A	#N/A	#N/A	2	0.39479	0.283046	#N/A	#N/A	#N/A	#N/A	#N/A	#N/A	#N/A	#N/A	#N/A	#N/A	#N/A	#N/A		Bet1	BET1 homolog (mBET1) (Golgi vesicular membrane-trafficking protein p18)
O35639	#N/A	#N/A	#N/A	5	0.07875	0.0730012	#N/A	#N/A	#N/A	#N/A	#N/A	#N/A	#N/A	#N/A	#N/A	#N/A	#N/A	#N/A		Anxa3 Anx3	Annexin A3 (35-alpha calcimedin) (Annexin III) (Annexin-3) (Lipocortin III) (Placental anticoagulant protein III) (PAP-III)
O35643	6	0.00049	0.00048976	28	0.01738	0.0170831	9	0.00049	0.00048976	#N/A	#N/A	#N/A	15	0.00061	0.000609628	#N/A	#N/A	#N/A		Ap1b1 Adtb1	AP-1 complex subunit beta-1 (Adaptor protein complex AP-1 subunit beta-1) (Adaptor-related protein complex 1 subunit beta-1) (Beta-1-adaptin) (Beta-adaptin 1) (Clathrin assembly protein complex 1 beta large chain) (Golgi adaptor HA1/AP1 adaptin beta subunit)
O35658	#N/A	#N/A	#N/A	16	0.03306	0.032002	14	0.06433	0.0604418	#N/A	#N/A	#N/A	12	0.05382	0.0510713	#N/A	#N/A	#N/A		C1qbp Gc1qbp	Complement component 1 Q subcomponent-binding protein, mitochondrial (GC1q-R protein) (Glycoprotein gC1qBP) (C1qBP)
O35678	#N/A	#N/A	#N/A	#N/A	#N/A	#N/A	5	0.00562	0.00558859	#N/A	#N/A	#N/A	#N/A	#N/A	#N/A	10	0.06642	0.0622832		Mgll	Monoglyceride lipase (MGL) (EC 3.1.1.23) (Monoacylglycerol lipase) (MAGL)
O35685	#N/A	#N/A	#N/A	8	0.01571	0.015467	#N/A	#N/A	#N/A	#N/A	#N/A	#N/A	#N/A	#N/A	#N/A	#N/A	#N/A	#N/A		Nudc	Nuclear migration protein nudC (Nuclear distribution protein C homolog) (Silica-induced gene 92 protein) (SIG-92)
O35704	#N/A	#N/A	#N/A	4	0.03853	0.0371005	#N/A	#N/A	#N/A	#N/A	#N/A	#N/A	#N/A	#N/A	#N/A	#N/A	#N/A	#N/A		Sptlc1 Lcb1	Serine palmitoyltransferase 1 (EC 2.3.1.50) (Long chain base biosynthesis protein 1) (LCB 1) (Serine-palmitoyl-CoA transferase 1) (SPT 1) (SPT1)
O35737	7	0.04636	0.044306	12	0.02773	0.0269818	10	0.03341	0.0323299	#N/A	#N/A	#N/A	8	0.02716	0.0264418	#N/A	#N/A	#N/A		Hnrnph1 Hnrph Hnrph1	Heterogeneous nuclear ribonucleoprotein H (hnRNP H) [Cleaved into: Heterogeneous nuclear ribonucleoprotein H, N-terminally processed]
O35855	#N/A	#N/A	#N/A	38	0.01739	0.0170928	11	0.01819	0.017865	7	0.00449	0.00446993	13	0.02824	0.0274644	5	0.0061	0.00606302		Bcat2 Bcatm Eca40	Branched-chain-amino-acid aminotransferase, mitochondrial (BCAT(m)) (EC 2.6.1.42)
O35857	5	0.07863	0.072898	#N/A	#N/A	#N/A	6	0.0063	0.00626056	4	0.04097	0.0393575	#N/A	#N/A	#N/A	#N/A	#N/A	#N/A		Timm44 Mimt44 Tim44	Mitochondrial import inner membrane translocase subunit TIM44
O35864	#N/A	#N/A	#N/A	8	0.13722	0.120663	9	0.03167	0.0306978	3	0.0107	0.0105867	4	0.23647	0.191246	#N/A	#N/A	#N/A		Cops5 Csn5 Jab1 Kic2	COP9 signalosome complex subunit 5 (SGN5) (Signalosome subunit 5) (EC 3.4.-.-) (Jun activation domain-binding protein 1) (Kip1 C-terminus-interacting protein 2)
O35887	11	0.04888	0.0466021	7	0.05096	0.048489	17	0.00993	0.00983236	8	0.01697	0.0166868	7	0.0059	0.00586539	#N/A	#N/A	#N/A		Calu	Calumenin (Crocalbin)
O35943	#N/A	#N/A	#N/A	#N/A	#N/A	#N/A	4	0.00049	0.00048976	#N/A	#N/A	#N/A	#N/A	#N/A	#N/A	#N/A	#N/A	#N/A		Fxn Frda	Frataxin, mitochondrial (Fxn) (EC 1.16.3.1) [Cleaved into: Frataxin intermediate form; Frataxin mature form]
O35945	#N/A	#N/A	#N/A	21	0.07453	0.0693606	#N/A	#N/A	#N/A	#N/A	#N/A	#N/A	#N/A	#N/A	#N/A	#N/A	#N/A	#N/A		Aldh1a7 Aldh-pb	Aldehyde dehydrogenase, cytosolic 1 (EC 1.2.1.3) (ALDH class 1) (ALDH-E1) (ALHDII) (Aldehyde dehydrogenase family 1 member A7) (Aldehyde dehydrogenase phenobarbital-inducible)
O35969	7	0.00049	0.00048976	37	0.00721	0.00715839	#N/A	#N/A	#N/A	2	1.14394	0.533569	5	0.06038	0.0569419	#N/A	#N/A	#N/A		Gamt	Guanidinoacetate N-methyltransferase (EC 2.1.1.2)
O35988	#N/A	#N/A	#N/A	2	0.53615	0.349022	#N/A	#N/A	#N/A	#N/A	#N/A	#N/A	#N/A	#N/A	#N/A	#N/A	#N/A	#N/A		Sdc4	Syndecan-4 (SYND4) (Ryudocan core protein)
O54692	#N/A	#N/A	#N/A	11	0.05945	0.056114	#N/A	#N/A	#N/A	#N/A	#N/A	#N/A	#N/A	#N/A	#N/A	#N/A	#N/A	#N/A		Zw10	Centromere/kinetochore protein zw10 homolog
O54724	15	0.01502	0.0147977	10	0.00197	0.00196613	12	0.00104	0.00103892	15	0.00636	0.00631981	16	0.00828	0.008212	13	0.0148	0.0145842		Cavin1 Ptrf	Caveolae-associated protein 1 (Cav-p60) (Cavin-1) (Polymerase I and transcript release factor)
O54734	6	0.01476	0.0145453	41	0.00564	0.00560837	8	0.00112	0.00111875	7	0.04674	0.0446529	8	0.00488	0.0048563	#N/A	#N/A	#N/A		Ddost	Dolichyl-diphosphooligosaccharide--protein glycosyltransferase 48 kDa subunit (DDOST 48 kDa subunit) (Oligosaccharyl transferase 48 kDa subunit)
O54774	#N/A	#N/A	#N/A	11	0.13431	0.118407	#N/A	#N/A	#N/A	#N/A	#N/A	#N/A	#N/A	#N/A	#N/A	#N/A	#N/A	#N/A		Ap3d1 Ap3d	AP-3 complex subunit delta-1 (AP-3 complex subunit delta) (Adaptor-related protein complex 3 subunit delta-1) (Delta-adaptin) (mBLVR1)
O54781	#N/A	#N/A	#N/A	#N/A	#N/A	#N/A	2	2.81489	0.737869	#N/A	#N/A	#N/A	#N/A	#N/A	#N/A	#N/A	#N/A	#N/A		Srpk2	SRSF protein kinase 2 (EC 2.7.11.1) (SFRS protein kinase 2) (Serine/arginine-rich protein-specific kinase 2) (SR-protein-specific kinase 2) [Cleaved into: SRSF protein kinase 2 N-terminal; SRSF protein kinase 2 C-terminal]
O54786	#N/A	#N/A	#N/A	#N/A	#N/A	#N/A	1	0.41979	0.29567	#N/A	#N/A	#N/A	#N/A	#N/A	#N/A	#N/A	#N/A	#N/A		Dffa Icad	DNA fragmentation factor subunit alpha (DNA fragmentation factor 45 kDa subunit) (DFF-45) (Inhibitor of CAD) (ICAD)
O54931-3	#N/A	#N/A	#N/A	3	1.60438	0.616031	#N/A	#N/A	#N/A	#N/A	#N/A	#N/A	#N/A	#N/A	#N/A	#N/A	#N/A	#N/A		Akap2	A-kinase anchor protein 2 (AKAP-2) (AKAP expressed in kidney and lung) (AKAP-KL) (Protein kinase A-anchoring protein 2) (PRKA2)
O54950	#N/A	#N/A	#N/A	#N/A	#N/A	#N/A	7	0.00049	0.00048976	8	0.00305	0.00304073	10	0.00079	0.000789376	#N/A	#N/A	#N/A		Prkag1 Prkaac	5'-AMP-activated protein kinase subunit gamma-1 (AMPK gamma1) (AMPK subunit gamma-1) (AMPKg)
O54962	#N/A	#N/A	#N/A	#N/A	#N/A	#N/A	5	0.00502	0.00499493	#N/A	#N/A	#N/A	#N/A	#N/A	#N/A	#N/A	#N/A	#N/A		Banf1 Baf L2bp1	Barrier-to-autointegration factor (LAP2-binding protein 1) [Cleaved into: Barrier-to-autointegration factor, N-terminally processed]
O54983	#N/A	#N/A	#N/A	#N/A	#N/A	#N/A	#N/A	#N/A	#N/A	1	20.2781	0.953003	3	0.00049	0.00048976	#N/A	#N/A	#N/A		Crym	Ketimine reductase mu-crystallin (EC 1.5.1.25) (NADP-regulated thyroid-hormone-binding protein)
O54984	5	0.00049	0.00048976	10	0.00159	0.00158748	10	0.01089	0.0107727	#N/A	#N/A	#N/A	#N/A	#N/A	#N/A	#N/A	#N/A	#N/A		Get3 Arsa Asna1	ATPase GET3 (EC 3.6.-.-) (Arsenical pump-driving ATPase) (Arsenite-stimulated ATPase) (Guided entry of tail-anchored proteins factor 3, ATPase)
O54988	#N/A	#N/A	#N/A	6	0.00049	0.00048976	#N/A	#N/A	#N/A	#N/A	#N/A	#N/A	#N/A	#N/A	#N/A	#N/A	#N/A	#N/A		Slk Kiaa0204 Stk2	STE20-like serine/threonine-protein kinase (STE20-like kinase) (mSLK) (EC 2.7.11.1) (Etk4) (STE20-related kinase SMAK) (STE20-related serine/threonine-protein kinase) (STE20-related kinase) (Serine/threonine-protein kinase 2)
O55022	#N/A	#N/A	#N/A	6	0.09572	0.0873581	#N/A	#N/A	#N/A	#N/A	#N/A	#N/A	#N/A	#N/A	#N/A	#N/A	#N/A	#N/A		Pgrmc1 Pgrmc	Membrane-associated progesterone receptor component 1 (mPR)
O55023	#N/A	#N/A	#N/A	#N/A	#N/A	#N/A	#N/A	#N/A	#N/A	#N/A	#N/A	#N/A	3	0.29039	0.22504	#N/A	#N/A	#N/A		Impa1	Inositol monophosphatase 1 (IMP 1) (IMPase 1) (EC 3.1.3.25) (D-galactose 1-phosphate phosphatase) (EC 3.1.3.94) (Inositol-1(or 4)-monophosphatase 1) (Lithium-sensitive myo-inositol monophosphatase A1)
O55028	#N/A	#N/A	#N/A	4	0.00741	0.0073555	5	0.02293	0.022416	#N/A	#N/A	#N/A	#N/A	#N/A	#N/A	1	0.23328	0.189154		Bckdk	[3-methyl-2-oxobutanoate dehydrogenase [lipoamide]] kinase, mitochondrial (EC 2.7.11.4) (Branched-chain alpha-ketoacid dehydrogenase kinase) (BCKD-kinase) (BCKDHKIN)
O55029	8	0.00827	0.00820217	52	0.02391	0.0233517	#N/A	#N/A	#N/A	5	0.15114	0.131296	8	0.16613	0.142463	2	0.85556	0.461079	Y	Copb2	Coatomer subunit beta' (Beta'-coat protein) (Beta'-COP) (p102)
O55103	#N/A	#N/A	#N/A	#N/A	#N/A	#N/A	6	0.00717	0.00711896	#N/A	#N/A	#N/A	#N/A	#N/A	#N/A	#N/A	#N/A	#N/A		Prx	Periaxin
O55111	#N/A	#N/A	#N/A	13	0.00407	0.0040535	#N/A	#N/A	#N/A	#N/A	#N/A	#N/A	#N/A	#N/A	#N/A	#N/A	#N/A	#N/A		Dsg2	Desmoglein-2
O55126	9	0.00464	0.00461857	#N/A	#N/A	#N/A	15	0.01974	0.0193579	16	0.00607	0.00603338	18	0.00222	0.00221508	8	0.04915	0.0468474		Nipsnap2 Gbas	Protein NipSnap homolog 2 (NipSnap2) (Glioblastoma-amplified sequence)
O55131	#N/A	#N/A	#N/A	10	0.00909	0.00900812	5	0.09795	0.0892117	4	6.59108	0.868266	#N/A	#N/A	#N/A	#N/A	#N/A	#N/A		Septin7 Cdc10 Sept7	Septin-7 (CDC10 protein homolog)
O55135	#N/A	#N/A	#N/A	#N/A	#N/A	#N/A	#N/A	#N/A	#N/A	#N/A	#N/A	#N/A	4	0.06343	0.0596466	#N/A	#N/A	#N/A		Eif6 Itgb4bp	Eukaryotic translation initiation factor 6 (eIF-6) (B4 integrin interactor) (CAB) (p27(BBP))
O55137	#N/A	#N/A	#N/A	6	0.02758	0.0268398	#N/A	#N/A	#N/A	7	1.96891	0.663176	#N/A	#N/A	#N/A	#N/A	#N/A	#N/A		Acot1 Cte1	Acyl-coenzyme A thioesterase 1 (Acyl-CoA thioesterase 1) (EC 3.1.2.-) (CTE-I) (Inducible cytosolic acyl-coenzyme A thioester hydrolase) (Long chain acyl-CoA thioester hydrolase) (Long chain acyl-CoA hydrolase) (Palmitoyl-coenzyme A thioesterase) (EC 3.1.2.2)
O55143	158	0.00384	0.00382531	61	0.04869	0.0464294	123	0.0046	0.00457894	90	0.01202	0.0118772	88	0.00176	0.00175691	69	0.03193	0.030942		Atp2a2	Sarcoplasmic/endoplasmic reticulum calcium ATPase 2 (SERCA2) (SR Ca(2+)-ATPase 2) (EC 7.2.2.10) (Calcium pump 2) (Calcium-transporting ATPase sarcoplasmic reticulum type, slow twitch skeletal muscle isoform) (Endoplasmic reticulum class 1/2 Ca(2+) ATPase)
O55201	#N/A	#N/A	#N/A	7	0.08962	0.0822489	#N/A	#N/A	#N/A	#N/A	#N/A	#N/A	#N/A	#N/A	#N/A	#N/A	#N/A	#N/A		Supt5h Supt5	Transcription elongation factor SPT5 (DRB sensitivity-inducing factor large subunit) (DSIF large subunit)
O55222	#N/A	#N/A	#N/A	5	0.01451	0.0143025	6	0.00049	0.00048976	4	0.00129	0.00128834	3	0.00049	0.00048976	#N/A	#N/A	#N/A		Ilk ILK1 ILK2	Integrin-linked protein kinase (EC 2.7.11.1) (59 kDa serine/threonine-protein kinase) (Beta-integrin-linked kinase) (ILK-1) (ILK-2) (p59ILK)
O55234	#N/A	#N/A	#N/A	8	0.12541	0.111435	#N/A	#N/A	#N/A	6	0.00882	0.00874289	10	0.01203	0.011887	#N/A	#N/A	#N/A		Psmb5	Proteasome subunit beta type-5 (EC 3.4.25.1) (Macropain epsilon chain) (Multicatalytic endopeptidase complex epsilon chain) (Proteasome chain 6) (Proteasome epsilon chain) (Proteasome subunit X)
O70133	#N/A	#N/A	#N/A	24	0.00593	0.00589504	5	0.00049	0.00048976	3	0.03068	0.0297668	4	0.00235	0.00234449	#N/A	#N/A	#N/A		Dhx9 Ddx9	ATP-dependent RNA helicase A (EC 3.6.4.13) (DEAH box protein 9) (mHEL-5) (Nuclear DNA helicase II) (NDH II) (RNA helicase A) (RHA)
O70152	#N/A	#N/A	#N/A	8	0.01009	0.00998921	#N/A	#N/A	#N/A	#N/A	#N/A	#N/A	#N/A	#N/A	#N/A	#N/A	#N/A	#N/A		Dpm1	Dolichol-phosphate mannosyltransferase subunit 1 (EC 2.4.1.83) (Dolichol-phosphate mannose synthase subunit 1) (DPM synthase subunit 1) (Dolichyl-phosphate beta-D-mannosyltransferase subunit 1) (Mannose-P-dolichol synthase subunit 1) (MPD synthase)
O70167	#N/A	#N/A	#N/A	4	2.3859	0.704658	#N/A	#N/A	#N/A	#N/A	#N/A	#N/A	#N/A	#N/A	#N/A	#N/A	#N/A	#N/A		Pik3c2g	Phosphatidylinositol 3-kinase C2 domain-containing subunit gamma (PI3K-C2-gamma) (PtdIns-3-kinase C2 subunit gamma) (EC 2.7.1.137) (EC 2.7.1.154) (Phosphoinositide 3-kinase-C2-gamma)
O70194	4	0.02378	0.0232276	20	0.02758	0.0268398	6	0.00136	0.00135815	#N/A	#N/A	#N/A	7	0.43057	0.300978	#N/A	#N/A	#N/A		Eif3d Eif3s7	Eukaryotic translation initiation factor 3 subunit D (eIF3d) (Eukaryotic translation initiation factor 3 subunit 7) (eIF-3-zeta) (eIF3 p66)
O70209	13	0.01	0.00990099	#N/A	#N/A	#N/A	8	0.0037	0.00368636	4	0.00576	0.00572701	15	0.04118	0.0395513	#N/A	#N/A	#N/A		Pdlim3	PDZ and LIM domain protein 3 (Actinin-associated LIM protein) (Alpha-actinin-2-associated LIM protein)
O70250	78	0.00465	0.00462848	#N/A	#N/A	#N/A	87	0.00204	0.00203585	58	0.0049	0.00487611	81	0.00093	0.000929136	30	0.02922	0.0283904		Pgam2	Phosphoglycerate mutase 2 (EC 5.4.2.11) (EC 5.4.2.4) (BPG-dependent PGAM 2) (Muscle-specific phosphoglycerate mutase) (Phosphoglycerate mutase isozyme M) (PGAM-M)
O70251	#N/A	#N/A	#N/A	37	0.02304	0.0225211	5	0.02597	0.0253126	4	2.93468	0.74585	6	0.01135	0.0112226	6	2.00888	0.66765		Eef1b Eef1b2	Elongation factor 1-beta (EF-1-beta)
O70252	#N/A	#N/A	#N/A	5	0.00551	0.00547981	#N/A	#N/A	#N/A	#N/A	#N/A	#N/A	#N/A	#N/A	#N/A	#N/A	#N/A	#N/A		Hmox2	Heme oxygenase 2 (HO-2) (EC 1.14.14.18)
O70305	#N/A	#N/A	#N/A	7	0.02702	0.0263091	#N/A	#N/A	#N/A	#N/A	#N/A	#N/A	#N/A	#N/A	#N/A	#N/A	#N/A	#N/A		Atxn2 Atx2 Sca2	Ataxin-2 (Spinocerebellar ataxia type 2 protein homolog)
O70310	#N/A	#N/A	#N/A	10	0.0877	0.0806288	#N/A	#N/A	#N/A	2	0.5261	0.344735	#N/A	#N/A	#N/A	#N/A	#N/A	#N/A		Nmt1	Glycylpeptide N-tetradecanoyltransferase 1 (EC 2.3.1.97) (Myristoyl-CoA:protein N-myristoyltransferase 1) (NMT 1) (Type I N-myristoyltransferase) (Peptide N-myristoyltransferase 1)
O70318	#N/A	#N/A	#N/A	7	0.00808	0.00801524	5	0.04264	0.0408962	#N/A	#N/A	#N/A	#N/A	#N/A	#N/A	5	0.00049	0.00048976		Epb41l2 Epb4.1l2	Band 4.1-like protein 2 (Erythrocyte membrane protein band 4.1-like 2) (Generally expressed protein 4.1) (4.1G)
O70325	3	0.00182	0.00181669	#N/A	#N/A	#N/A	5	0.0042	0.00418243	3	1.2898	0.563281	#N/A	#N/A	#N/A	#N/A	#N/A	#N/A		Gpx4	Phospholipid hydroperoxide glutathione peroxidase (PHGPx) (EC 1.11.1.12) (Glutathione peroxidase 4) (GPx-4) (GSHPx-4)
O70373	15	0.01086	0.0107433	#N/A	#N/A	#N/A	28	0.01921	0.0188479	21	0.00289	0.00288167	21	0.01115	0.011027	#N/A	#N/A	#N/A		Xirp1 Cmya1 Xin	Xin actin-binding repeat-containing protein 1 (Cardiomyopathy-associated protein 1)
O70378	#N/A	#N/A	#N/A	5	0.01632	0.0160579	#N/A	#N/A	#N/A	#N/A	#N/A	#N/A	#N/A	#N/A	#N/A	#N/A	#N/A	#N/A		Emc8 Cox4al Cox4nb Noc4	ER membrane protein complex subunit 8 (Neighbor of COX4)
O70400	#N/A	#N/A	#N/A	7	0.01376	0.0135732	#N/A	#N/A	#N/A	6	0.02627	0.0255976	#N/A	#N/A	#N/A	#N/A	#N/A	#N/A		Pdlim1 Clim1	PDZ and LIM domain protein 1 (C-terminal LIM domain protein 1) (Elfin) (LIM domain protein CLP-36)
O70423	#N/A	#N/A	#N/A	#N/A	#N/A	#N/A	7	0.03911	0.037638	8	0.2076	0.171911	4	0.20843	0.17248	17	0.043	0.0412272		Aoc3 Vap1	Membrane primary amine oxidase (EC 1.4.3.21) (Copper amine oxidase) (Semicarbazide-sensitive amine oxidase) (SSAO) (Vascular adhesion protein 1) (VAP-1)
O70435	6	0.18415	0.155512	#N/A	#N/A	#N/A	5	0.0005	0.00049975	#N/A	#N/A	#N/A	8	0.0111	0.0109781	#N/A	#N/A	#N/A		Psma3	Proteasome subunit alpha type-3 (Macropain subunit C8) (Multicatalytic endopeptidase complex subunit C8) (Proteasome component C8) (Proteasome subunit K)
O70475	4	0.00049	0.00048976	4	0.08882	0.0815745	#N/A	#N/A	#N/A	#N/A	#N/A	#N/A	#N/A	#N/A	#N/A	#N/A	#N/A	#N/A		Ugdh	UDP-glucose 6-dehydrogenase (UDP-Glc dehydrogenase) (UDP-GlcDH) (UDPGDH) (EC 1.1.1.22)
O70492	5	0.06698	0.0627753	#N/A	#N/A	#N/A	5	0.00049	0.00048976	#N/A	#N/A	#N/A	#N/A	#N/A	#N/A	#N/A	#N/A	#N/A		Snx3	Sorting nexin-3 (SDP3 protein)
O70503	#N/A	#N/A	#N/A	8	0.09929	0.0903219	2	0.15352	0.133088	#N/A	#N/A	#N/A	#N/A	#N/A	#N/A	#N/A	#N/A	#N/A		Hsd17b12 Kik1	Very-long-chain 3-oxoacyl-CoA reductase (EC 1.1.1.330) (17-beta-hydroxysteroid dehydrogenase 12) (17-beta-HSD 12) (3-ketoacyl-CoA reductase) (KAR) (Estradiol 17-beta-dehydrogenase 12) (EC 1.1.1.62) (KIK-I)
O70548	3	0.02612	0.0254551	#N/A	#N/A	#N/A	8	0.00049	0.00048976	5	0.00697	0.00692176	5	0.00049	0.00048976	#N/A	#N/A	#N/A		Tcap	Telethonin (Titin cap protein)
O70551	#N/A	#N/A	#N/A	#N/A	#N/A	#N/A	2	2.81489	0.737869	#N/A	#N/A	#N/A	#N/A	#N/A	#N/A	#N/A	#N/A	#N/A		Srpk1	SRSF protein kinase 1 (EC 2.7.11.1) (SFRS protein kinase 1) (Serine/arginine-rich protein-specific kinase 1) (SR-protein-specific kinase 1)
O70571	#N/A	#N/A	#N/A	#N/A	#N/A	#N/A	7	0.01313	0.0129598	13	0.01338	0.0132033	#N/A	#N/A	#N/A	#N/A	#N/A	#N/A		Pdk4	[Pyruvate dehydrogenase (acetyl-transferring)] kinase isozyme 4, mitochondrial (EC 2.7.11.2) (Pyruvate dehydrogenase kinase isoform 4)
O70585	#N/A	#N/A	#N/A	3	1.21911	0.549369	#N/A	#N/A	#N/A	#N/A	#N/A	#N/A	#N/A	#N/A	#N/A	#N/A	#N/A	#N/A		Dtnb	Dystrobrevin beta (DTN-B) (mDTN-BDTN-B) (Beta-dystrobrevin)
O70589-4	#N/A	#N/A	#N/A	8	1.62122	0.618498	#N/A	#N/A	#N/A	#N/A	#N/A	#N/A	#N/A	#N/A	#N/A	#N/A	#N/A	#N/A		Cask Lin-2	Peripheral plasma membrane protein CASK (EC 2.7.11.1) (Calcium/calmodulin-dependent serine protein kinase)
O70622	9	0.00049	0.00048976	#N/A	#N/A	#N/A	10	0.00087	0.000869244	#N/A	#N/A	#N/A	12	0.00098	0.000979041	#N/A	#N/A	#N/A		Rtn2 Nspl1	Reticulon-2 (Neuroendocrine-specific protein-like 1) (NSP-like protein 1) (Neuroendocrine-specific protein-like I) (NSP-like protein I) (NSPLI)
O70624	#N/A	#N/A	#N/A	#N/A	#N/A	#N/A	#N/A	#N/A	#N/A	8	9.24136	0.902357	#N/A	#N/A	#N/A	#N/A	#N/A	#N/A		Myoc Tigr	Myocilin (Trabecular meshwork-induced glucocorticoid response protein) [Cleaved into: Myocilin, N-terminal fragment (Myocilin 20 kDa N-terminal fragment); Myocilin, C-terminal fragment (Myocilin 35 kDa N-terminal fragment)]
O88312	#N/A	#N/A	#N/A	5	0.05123	0.0487334	#N/A	#N/A	#N/A	#N/A	#N/A	#N/A	#N/A	#N/A	#N/A	#N/A	#N/A	#N/A		Agr2 Gob4	Anterior gradient protein 2 homolog (AG-2) (mAG-2) (Protein Gob-4) (Secreted cement gland protein XAG-2 homolog)
O88322	7	0.02736	0.0266314	5	0.06869	0.064275	7	0.18106	0.153303	#N/A	#N/A	#N/A	7	1.23456	0.552485	4	0.03844	0.0370171	Y	Nid2	Nidogen-2 (NID-2) (Entactin-2)
O88342	8	0.02728	0.0265556	14	0.0844	0.0778311	31	0.02603	0.0253696	15	0.00928	0.00919467	17	0.05305	0.0503775	#N/A	#N/A	#N/A		Wdr1	WD repeat-containing protein 1 (Actin-interacting protein 1) (AIP1)
O88346	#N/A	#N/A	#N/A	#N/A	#N/A	#N/A	16	0.00046	0.000459788	16	0.0026	0.00259326	#N/A	#N/A	#N/A	#N/A	#N/A	#N/A		Tnnt1	Troponin T, slow skeletal muscle (TnTs) (Slow skeletal muscle troponin T) (sTnT)
O88448	#N/A	#N/A	#N/A	#N/A	#N/A	#N/A	#N/A	#N/A	#N/A	3	0.06311	0.0593636	#N/A	#N/A	#N/A	#N/A	#N/A	#N/A		Klc2	Kinesin light chain 2 (KLC 2)
O88456	7	0.02196	0.0214881	8	0.02805	0.0272847	5	0.00921	0.00912595	5	3.46177	0.775874	7	0.01798	0.0176624	#N/A	#N/A	#N/A		Capns1 Capn4	Calpain small subunit 1 (CSS1) (Calcium-activated neutral proteinase small subunit) (CANP small subunit) (Calcium-dependent protease small subunit) (CDPS) (Calcium-dependent protease small subunit 1) (Calpain regulatory subunit)
O88487	#N/A	#N/A	#N/A	11	0.05545	0.0525368	6	0.01149	0.0113595	#N/A	#N/A	#N/A	9	0.01282	0.0126577	#N/A	#N/A	#N/A		Dync1i2 Dnci2 Dncic2	Cytoplasmic dynein 1 intermediate chain 2 (Cytoplasmic dynein intermediate chain 2) (Dynein intermediate chain 2, cytosolic) (DH IC-2)
O88492	7	0.01118	0.0110564	#N/A	#N/A	#N/A	15	0.0198	0.0194156	8	0.0216	0.0211433	15	0.00829	0.00822184	#N/A	#N/A	#N/A		Plin4 Kiaa1881	Perilipin-4 (Adipocyte protein S3-12)
O88531	#N/A	#N/A	#N/A	4	0.02507	0.0244569	#N/A	#N/A	#N/A	#N/A	#N/A	#N/A	#N/A	#N/A	#N/A	#N/A	#N/A	#N/A		Ppt1 Cln1 Ppt	Palmitoyl-protein thioesterase 1 (PPT-1) (EC 3.1.2.22) (Palmitoyl-protein hydrolase 1)
O88543	3	0.04674	0.0446529	#N/A	#N/A	#N/A	4	0.03377	0.0326668	#N/A	#N/A	#N/A	5	0.03877	0.037323	#N/A	#N/A	#N/A		Cops3 Csn3	COP9 signalosome complex subunit 3 (SGN3) (Signalosome subunit 3) (JAB1-containing signalosome subunit 3)
O88544	8	0.00049	0.00048976	#N/A	#N/A	#N/A	10	0.00049	0.00048976	16	0.00049	0.00048976	11	0.02784	0.0270859	#N/A	#N/A	#N/A		Cops4 Csn4	COP9 signalosome complex subunit 4 (SGN4) (Signalosome subunit 4) (JAB1-containing signalosome subunit 4)
O88545	11	1.8776	0.652488	10	0.02023	0.0198289	8	0.01548	0.015244	5	0.0441	0.0422373	2	1.8531	0.649504	#N/A	#N/A	#N/A		Cops6 Csn6	COP9 signalosome complex subunit 6 (SGN6) (Signalosome subunit 6) (JAB1-containing signalosome subunit 6)
O88569	14	0.07144	0.0666766	24	0.015	0.0147783	13	0.00299	0.00298109	17	0.01278	0.0126187	10	0.00287	0.00286179	4	1.05508	0.513401		Hnrnpa2b1 Hnrpa2b1	Heterogeneous nuclear ribonucleoproteins A2/B1 (hnRNP A2/B1)
O88587	#N/A	#N/A	#N/A	8	0.00049	0.00048976	5	0.00049	0.00048976	#N/A	#N/A	#N/A	4	0.00049	0.00048976	#N/A	#N/A	#N/A		Comt Comt1	Catechol O-methyltransferase (EC 2.1.1.6)
O88630	#N/A	#N/A	#N/A	4	0.00856	0.00848735	#N/A	#N/A	#N/A	#N/A	#N/A	#N/A	#N/A	#N/A	#N/A	#N/A	#N/A	#N/A		Gosr1 Gs28	Golgi SNAP receptor complex member 1 (28 kDa Golgi SNARE protein) (28 kDa cis-Golgi SNARE p28) (GOS-28)
O88685	14	0.00443	0.00441046	16	0.04571	0.0437119	23	0.0675	0.0632319	14	0.00228	0.00227481	16	0.02988	0.0290131	4	0.03149	0.0305287		Psmc3 Tbp1	26S proteasome regulatory subunit 6A (26S proteasome AAA-ATPase subunit RPT5) (Proteasome 26S subunit ATPase 3) (Tat-binding protein 1) (TBP-1)
O88696	#N/A	#N/A	#N/A	5	0.16465	0.141373	#N/A	#N/A	#N/A	#N/A	#N/A	#N/A	#N/A	#N/A	#N/A	#N/A	#N/A	#N/A		Clpp	ATP-dependent Clp protease proteolytic subunit, mitochondrial (EC 3.4.21.92) (Endopeptidase Clp)
O88712	6	0.1823	0.154191	#N/A	#N/A	#N/A	8	0.02057	0.0201554	4	0.00049	0.00048976	6	0.00598	0.00594445	#N/A	#N/A	#N/A		Ctbp1	C-terminal-binding protein 1 (CtBP1) (EC 1.1.1.-)
O88738-3	#N/A	#N/A	#N/A	7	0.00249	0.00248382	#N/A	#N/A	#N/A	#N/A	#N/A	#N/A	#N/A	#N/A	#N/A	#N/A	#N/A	#N/A		Birc6 Kiaa1289	Baculoviral IAP repeat-containing protein 6 (EC 2.3.2.27) (BIR repeat-containing ubiquitin-conjugating enzyme) (BRUCE) (RING-type E3 ubiquitin transferase BIRC6) (Ubiquitin-conjugating BIR domain enzyme apollon) (APOLLON)
O88746	5	0.01928	0.0189153	5	0.08024	0.0742798	#N/A	#N/A	#N/A	7	0.00464	0.00461857	#N/A	#N/A	#N/A	#N/A	#N/A	#N/A		Tom1	Target of Myb protein 1
O88843	#N/A	#N/A	#N/A	#N/A	#N/A	#N/A	1	0.74899	0.428241	#N/A	#N/A	#N/A	#N/A	#N/A	#N/A	#N/A	#N/A	#N/A		Cradd Raidd	Death domain-containing protein CRADD (Caspase and RIP adapter with death domain) (RIP-associated protein with a death domain)
O88844	11	0.11073	0.0996912	14	0.01872	0.018376	12	0.0143	0.0140984	15	0.01366	0.0134759	9	0.02254	0.0220431	4	0.18622	0.156986		Idh1	Isocitrate dehydrogenase [NADP] cytoplasmic (IDH) (EC 1.1.1.42) (Cytosolic NADP-isocitrate dehydrogenase) (IDP) (NADP(+)-specific ICDH) (Oxalosuccinate decarboxylase)
O88851	#N/A	#N/A	#N/A	7	0.19003	0.159685	#N/A	#N/A	#N/A	#N/A	#N/A	#N/A	3	0.02535	0.0247233	#N/A	#N/A	#N/A		Rbbp9 Bog	Putative hydrolase RBBP9 (EC 3.-.-.-) (B5T-overexpressed gene protein) (Protein BOG) (Retinoblastoma-binding protein 9) (RBBP-9)
O88958	#N/A	#N/A	#N/A	8	0.47481	0.321947	3	1.33479	0.571696	#N/A	#N/A	#N/A	#N/A	#N/A	#N/A	#N/A	#N/A	#N/A		Gnpda1 Gnpi	Glucosamine-6-phosphate isomerase 1 (EC 3.5.99.6) (Glucosamine-6-phosphate deaminase 1) (GNPDA 1) (GlcN6P deaminase 1) (Oscillin)
O88986	#N/A	#N/A	#N/A	68	0.04529	0.0433277	#N/A	#N/A	#N/A	#N/A	#N/A	#N/A	#N/A	#N/A	#N/A	#N/A	#N/A	#N/A		Gcat Kbl	2-amino-3-ketobutyrate coenzyme A ligase, mitochondrial (AKB ligase) (EC 2.3.1.29) (Aminoacetone synthase) (Glycine acetyltransferase)
O88987	#N/A	#N/A	#N/A	1	11.2074	0.918082	#N/A	#N/A	#N/A	#N/A	#N/A	#N/A	#N/A	#N/A	#N/A	#N/A	#N/A	#N/A		Akap3 Akap110	A-kinase anchor protein 3 (AKAP-3) (A-kinase anchor protein 110 kDa) (AKAP 110) (Protein kinase A-anchoring protein 3) (PRKA3)
O88990	270	0.00557	0.00553915	#N/A	#N/A	#N/A	408	0.00395	0.00393446	207	0.00372	0.00370621	294	0.00241	0.00240421	156	0.01793	0.0176142		Actn3	Alpha-actinin-3 (Alpha-actinin skeletal muscle isoform 3) (F-actin cross-linking protein)
O89001	#N/A	#N/A	#N/A	5	0.06933	0.064835	#N/A	#N/A	#N/A	#N/A	#N/A	#N/A	#N/A	#N/A	#N/A	#N/A	#N/A	#N/A		Cpd	Carboxypeptidase D (EC 3.4.17.22) (Metallocarboxypeptidase D) (gp180)
O89079	#N/A	#N/A	#N/A	19	0.04155	0.0398925	#N/A	#N/A	#N/A	#N/A	#N/A	#N/A	3	0.07981	0.0739112	#N/A	#N/A	#N/A		Cope Cope1	Coatomer subunit epsilon (Epsilon-coat protein) (Epsilon-COP)
O89086	3	0.01661	0.0163386	7	0.10344	0.0937432	7	0.03763	0.0362653	#N/A	#N/A	#N/A	#N/A	#N/A	#N/A	#N/A	#N/A	#N/A		Rbm3	RNA-binding protein 3 (RNA-binding motif protein 3)
O89104	#N/A	#N/A	#N/A	#N/A	#N/A	#N/A	#N/A	#N/A	#N/A	4	0.02236	0.021871	7	0.00338	0.00336861	7	0.00291	0.00290156		Sypl2 Mg29	Synaptophysin-like protein 2 (Mitsugumin-29) (Mg29)
O89114	2	0.81843	0.450075	#N/A	#N/A	#N/A	6	0.033	0.0319458	#N/A	#N/A	#N/A	4	0.00328	0.00326928	#N/A	#N/A	#N/A		Dnajb5 Hsc40	DnaJ homolog subfamily B member 5 (Heat shock protein Hsp40-3) (Heat shock protein cognate 40) (Hsc40)
P00329	#N/A	#N/A	#N/A	#N/A	#N/A	#N/A	8	0.17484	0.14882	6	1.05451	0.513266	5	0.00386	0.00384516	4	0.20476	0.169959	Y	Adh1 Adh-1	Alcohol dehydrogenase 1 (EC 1.1.1.1) (ADH-A2) (Alcohol dehydrogenase A subunit)
P00397	6	0.01318	0.0130085	5	0.00049	0.00048976	7	0.00049	0.00048976	5	0.88077	0.468303	#N/A	#N/A	#N/A	#N/A	#N/A	#N/A		Mtco1 COI mt-Co1	Cytochrome c oxidase subunit 1 (EC 7.1.1.9) (Cytochrome c oxidase polypeptide I)
P00405	9	0.00049	0.00048976	13	0.00072	0.000719482	17	0.00083	0.000829312	12	0.00212	0.00211552	8	0.00148	0.00147781	6	0.0087	0.00862496		Mtco2 COII COX2 mt-Co2	Cytochrome c oxidase subunit 2 (EC 7.1.1.9) (Cytochrome c oxidase polypeptide II)
P00493	#N/A	#N/A	#N/A	8	0.02465	0.024057	#N/A	#N/A	#N/A	#N/A	#N/A	#N/A	#N/A	#N/A	#N/A	#N/A	#N/A	#N/A		Hprt1 Hprt	Hypoxanthine-guanine phosphoribosyltransferase (HGPRT) (HGPRTase) (EC 2.4.2.8) (HPRT B)
P00683	#N/A	#N/A	#N/A	23	0.02748	0.026745	#N/A	#N/A	#N/A	#N/A	#N/A	#N/A	#N/A	#N/A	#N/A	#N/A	#N/A	#N/A		Rnase1 Rib-1 Rib1 Rns1	Ribonuclease pancreatic (EC 4.6.1.18) (RNase 1) (RNase A)
P00687	5	0.00834	0.00827102	130	0.01246	0.0123067	7	0.01162	0.0114865	#N/A	#N/A	#N/A	#N/A	#N/A	#N/A	2	2.63941	0.72523		Amy1 Amy-1-a Amy1a	Alpha-amylase 1 (EC 3.2.1.1) (1,4-alpha-D-glucan glucanohydrolase 1) (Salivary and hepatic alpha-amylase)
P00688	8	0.00482	0.00479688	541	0.00794	0.00787745	9	0.01162	0.0114865	4	0.00049	0.00048976	18	0.00049	0.00048976	#N/A	#N/A	#N/A		Amy2 Amy2a	Pancreatic alpha-amylase (PA) (EC 3.2.1.1) (1,4-alpha-D-glucan glucanohydrolase)
P00920	5	0.00069	0.000689524	4	0.02476	0.0241618	3	0.00049	0.00048976	#N/A	#N/A	#N/A	10	0.00049	0.00048976	11	0.00049	0.00048976		Ca2 Car2	Carbonic anhydrase 2 (EC 4.2.1.1) (Carbonate dehydratase II) (Carbonic anhydrase II) (CA-II)
P01027	42	0.00722	0.00716825	9	0.00052	0.00051973	17	0.04535	0.0433826	40	0.02073	0.020309	43	0.00805	0.00798571	8	0.00529	0.00526216		C3	Complement C3 (HSE-MSF) [Cleaved into: Complement C3 beta chain; C3-beta-c (C3bc); Complement C3 alpha chain; C3a anaphylatoxin; Acylation stimulating protein (ASP) (C3adesArg); Complement C3b alpha' chain; Complement C3c alpha' chain fragment 1; Complement C3dg fragment; Complement C3g fragment; Complement C3d fragment; Complement C3f fragment; Complement C3c alpha' chain fragment 2]
P01029	4	0.00429	0.00427167	11	0.06123	0.0576972	#N/A	#N/A	#N/A	#N/A	#N/A	#N/A	#N/A	#N/A	#N/A	3	0.00049	0.00048976		C4b C4	Complement C4-B [Cleaved into: Complement C4 beta chain; Complement C4 alpha chain; C4a anaphylatoxin; Complement C4 gamma chain]
P01326	#N/A	#N/A	#N/A	3	0.02667	0.0259772	#N/A	#N/A	#N/A	#N/A	#N/A	#N/A	#N/A	#N/A	#N/A	#N/A	#N/A	#N/A		Ins2 Ins-2	Insulin-2 [Cleaved into: Insulin-2 B chain; Insulin-2 A chain]
P01643	#N/A	#N/A	#N/A	#N/A	#N/A	#N/A	1	0.00049	0.00048976	#N/A	#N/A	#N/A	#N/A	#N/A	#N/A	#N/A	#N/A	#N/A		0	Ig kappa chain V-V region MOPC 173
P01837	#N/A	#N/A	#N/A	#N/A	#N/A	#N/A	#N/A	#N/A	#N/A	#N/A	#N/A	#N/A	5	0.01369	0.0135051	#N/A	#N/A	#N/A		Igkc	Immunoglobulin kappa constant (Ig kappa chain C region MOPC 21)
P01863	5	0.03555	0.0343296	#N/A	#N/A	#N/A	5	1.00398	0.500993	8	0.00265	0.002643	#N/A	#N/A	#N/A	#N/A	#N/A	#N/A		Ighg	Ig gamma-2A chain C region, A allele (Immunoglobulin heavy chain gamma polypeptide)
P01865	5	0.03555	0.0343296	#N/A	#N/A	#N/A	5	1.00398	0.500993	8	0.00265	0.002643	#N/A	#N/A	#N/A	#N/A	#N/A	#N/A		Igh-1a	Ig gamma-2A chain C region, membrane-bound form
P01867	6	0.06233	0.0586729	3	0.01411	0.0139137	6	0.00049	0.00048976	4	0.00935	0.00926339	6	0.00807	0.0080054	#N/A	#N/A	#N/A		Ighg2b Igh-3	Immunoglobulin heavy constant gamma 2B (Ig gamma-2B chain C region)
P01868	10	0.12258	0.109195	#N/A	#N/A	#N/A	3	0.0135	0.0133202	4	17.8201	0.946865	6	0.00049	0.00048976	#N/A	#N/A	#N/A		Ighg1 Igh-4	Ig gamma-1 chain C region secreted form
P01869	10	0.12258	0.109195	#N/A	#N/A	#N/A	3	0.0135	0.0133202	4	17.8201	0.946865	6	0.00049	0.00048976	#N/A	#N/A	#N/A		Ighg1 Igh-4	Ig gamma-1 chain C region, membrane-bound form
P01872	7	0.00415	0.00413285	#N/A	#N/A	#N/A	#N/A	#N/A	#N/A	6	0.01064	0.010528	#N/A	#N/A	#N/A	#N/A	#N/A	#N/A		Ighm Igh-6	Immunoglobulin heavy constant mu [Cleaved into: Mu' chain (55 kDa mu' chain)]
P01895	#N/A	#N/A	#N/A	#N/A	#N/A	#N/A	5	0.00497	0.00494542	#N/A	#N/A	#N/A	#N/A	#N/A	#N/A	1	0.08612	0.0792914		H2-D1	H-2 class I histocompatibility antigen, alpha chain (Clone PAG64) (Fragment)
P01897	#N/A	#N/A	#N/A	#N/A	#N/A	#N/A	#N/A	#N/A	#N/A	#N/A	#N/A	#N/A	#N/A	#N/A	#N/A	1	0.08612	0.0792914		H2-L	H-2 class I histocompatibility antigen, L-D alpha chain
P01898	#N/A	#N/A	#N/A	#N/A	#N/A	#N/A	#N/A	#N/A	#N/A	#N/A	#N/A	#N/A	5	0.0485	0.0462566	#N/A	#N/A	#N/A		H2-Q10	H-2 class I histocompatibility antigen, Q10 alpha chain
P01899	#N/A	#N/A	#N/A	#N/A	#N/A	#N/A	#N/A	#N/A	#N/A	#N/A	#N/A	#N/A	#N/A	#N/A	#N/A	1	0.08612	0.0792914		H2-D1	H-2 class I histocompatibility antigen, D-B alpha chain (H-2D(B))
P01900	#N/A	#N/A	#N/A	#N/A	#N/A	#N/A	5	0.00497	0.00494542	#N/A	#N/A	#N/A	#N/A	#N/A	#N/A	1	0.08612	0.0792914		H2-D1	H-2 class I histocompatibility antigen, D-D alpha chain (H-2D(D))
P01942	37	0.00539	0.0053611	16	0.01212	0.0119749	25	0.00088	0.000879226	23	0.00204	0.00203585	24	0.00809	0.00802508	38	0.00105	0.0010489		Hba Hba-a1	Hemoglobin subunit alpha (Alpha-globin) (Hemoglobin alpha chain)
P02088	58	0.00688	0.00683299	39	0.01109	0.0109684	44	0.00049	0.00048976	54	0.0022	0.00219517	53	0.00098	0.000979041	53	0.01016	0.0100578		Hbb-b1	Hemoglobin subunit beta-1 (Beta-1-globin) (Hemoglobin beta-1 chain) (Hemoglobin beta-major chain)
P02089	33	0.00581	0.00577644	21	0.00049	0.00048976	15	0.00061	0.000609628	36	0.00172	0.00171705	38	0.00089	0.000889209	21	0.00763	0.00757222		Hbb-b2	Hemoglobin subunit beta-2 (Beta-2-globin) (Hemoglobin beta-2 chain) (Hemoglobin beta-minor chain)
P02301	2	0.04444	0.0425491	13	0.0076	0.00754268	#N/A	#N/A	#N/A	2	0.04284	0.0410801	#N/A	#N/A	#N/A	#N/A	#N/A	#N/A		H3-5 Gm14384 H3f3c	Histone H3.3C (Embryonic)
P02468	5	0.01585	0.0156027	17	0.03078	0.0298609	19	0.0222	0.0217179	7	0.0138	0.0136122	6	0.03458	0.0334242	7	0.12155	0.108377		Lamc1 Lamb-2 Lamc-1	Laminin subunit gamma-1 (Laminin B2 chain) (Laminin-1 subunit gamma) (Laminin-10 subunit gamma) (Laminin-11 subunit gamma) (Laminin-2 subunit gamma) (Laminin-3 subunit gamma) (Laminin-4 subunit gamma) (Laminin-6 subunit gamma) (Laminin-7 subunit gamma) (Laminin-8 subunit gamma) (Laminin-9 subunit gamma) (S-laminin subunit gamma) (S-LAM gamma)
P02469	5	7.30992	0.879662	13	0.02774	0.0269913	14	0.01722	0.0169285	3	0.13922	0.122206	7	0.04127	0.0396343	8	0.00282	0.00281207		Lamb1 Lamb-1 Lamb1-1	Laminin subunit beta-1 (Laminin B1 chain) (Laminin-1 subunit beta) (Laminin-10 subunit beta) (Laminin-12 subunit beta) (Laminin-2 subunit beta) (Laminin-6 subunit beta) (Laminin-8 subunit beta)
P02535-3	#N/A	#N/A	#N/A	#N/A	#N/A	#N/A	#N/A	#N/A	#N/A	#N/A	#N/A	#N/A	#N/A	#N/A	#N/A	14	0.07944	0.0735937		Krt10 Krt1-10	Keratin, type I cytoskeletal 10 (56 kDa cytokeratin) (Cytokeratin-10) (CK-10) (Keratin, type I cytoskeletal 59 kDa) (Keratin-10) (K10)
P03911	#N/A	#N/A	#N/A	4	0.00319	0.00317986	4	0.00049	0.00048976	3	0.00049	0.00048976	3	0.00049	0.00048976	#N/A	#N/A	#N/A		Mtnd4 mt-Nd4 Nd4	NADH-ubiquinone oxidoreductase chain 4 (EC 7.1.1.2) (NADH dehydrogenase subunit 4)
P03921	#N/A	#N/A	#N/A	3	0.00222	0.00221508	#N/A	#N/A	#N/A	#N/A	#N/A	#N/A	#N/A	#N/A	#N/A	#N/A	#N/A	#N/A		Mtnd5 mt-Nd5 Nd5	NADH-ubiquinone oxidoreductase chain 5 (EC 7.1.1.2) (NADH dehydrogenase subunit 5)
P03930	#N/A	#N/A	#N/A	#N/A	#N/A	#N/A	#N/A	#N/A	#N/A	3	0.00674	0.00669488	#N/A	#N/A	#N/A	#N/A	#N/A	#N/A		Mtatp8 Atp8 mt-Atp8	ATP synthase protein 8 (A6L) (F-ATPase subunit 8)
P04117	15	0.00733	0.00727666	#N/A	#N/A	#N/A	16	0.01389	0.0136997	16	0.01913	0.0187709	9	0.02898	0.0281638	22	0.00812	0.0080546		Fabp4 Ap2	Fatty acid-binding protein, adipocyte (3T3-L1 lipid-binding protein) (Adipocyte lipid-binding protein) (ALBP) (Adipocyte-type fatty acid-binding protein) (A-FABP) (AFABP) (Fatty acid-binding protein 4) (Myelin P2 protein homolog) (P15) (P2 adipocyte protein) (Protein 422)
P04186	3	0.0184	0.0180676	#N/A	#N/A	#N/A	4	0.00899	0.0089099	#N/A	#N/A	#N/A	5	0.00604	0.00600374	#N/A	#N/A	#N/A		Cfb Bf H2-Bf	Complement factor B (EC 3.4.21.47) (C3/C5 convertase) [Cleaved into: Complement factor B Ba fragment; Complement factor B Bb fragment]
P04247	5	0.00764	0.00758207	#N/A	#N/A	#N/A	47	0.00049	0.00048976	33	0.00056	0.000559687	23	0.00049	0.00048976	4	0.00049	0.00048976		Mb	Myoglobin
P04370	#N/A	#N/A	#N/A	#N/A	#N/A	#N/A	5	0.00204	0.00203585	#N/A	#N/A	#N/A	#N/A	#N/A	#N/A	#N/A	#N/A	#N/A		Mbp Shi	Myelin basic protein (MBP) (Myelin A1 protein)
P04919	#N/A	#N/A	#N/A	#N/A	#N/A	#N/A	#N/A	#N/A	#N/A	#N/A	#N/A	#N/A	#N/A	#N/A	#N/A	5	0.16523	0.1418		Slc4a1 Ae1	Band 3 anion transport protein (Anion exchange protein 1) (AE 1) (Anion exchanger 1) (MEB3) (Solute carrier family 4 member 1) (CD antigen CD233)
P04925	#N/A	#N/A	#N/A	#N/A	#N/A	#N/A	#N/A	#N/A	#N/A	1	0.85285	0.460291	#N/A	#N/A	#N/A	#N/A	#N/A	#N/A		Prnp Prn-p Prp	Major prion protein (PrP) (PrP27-30) (PrP33-35C) (CD antigen CD230)
P05063	55	0.00217	0.0021653	#N/A	#N/A	#N/A	53	0.00146	0.00145787	36	0.00482	0.00479688	40	0.00059	0.000589652	73	0.00352	0.00350765		Aldoc Aldo3 Scrg2	Fructose-bisphosphate aldolase C (EC 4.1.2.13) (Aldolase 3) (Brain-type aldolase) (Scrapie-responsive protein 2) (Zebrin II)
P05064	446	0.00203	0.00202589	39	0.0564	0.0533889	453	0.00217	0.0021653	207	0.00233	0.00232458	303	0.00069	0.000689524	221	0.00224	0.00223499		Aldoa Aldo1	Fructose-bisphosphate aldolase A (EC 4.1.2.13) (Aldolase 1) (Muscle-type aldolase)
P05132	7	0.00049	0.00048976	#N/A	#N/A	#N/A	8	0.00603	0.00599386	6	0.0644	0.0605036	5	0.00992	0.00982256	3	0.00871	0.00863479		Prkaca Pkaca	cAMP-dependent protein kinase catalytic subunit alpha (PKA C-alpha) (EC 2.7.11.11)
P05201	18	0.00103	0.00102894	20	0.0037	0.00368636	37	0.00049	0.00048976	27	0.00084	0.000839295	31	0.00049	0.00048976	7	0.0077	0.00764116		Got1	Aspartate aminotransferase, cytoplasmic (cAspAT) (EC 2.6.1.1) (EC 2.6.1.3) (Cysteine aminotransferase, cytoplasmic) (Cysteine transaminase, cytoplasmic) (cCAT) (Glutamate oxaloacetate transaminase 1) (Transaminase A)
P05202	15	0.00189	0.00188643	23	0.02151	0.0210571	44	0.00319	0.00317986	27	0.00505	0.00502463	28	0.00078	0.000779392	6	0.00287	0.00286179		Got2 Got-2	Aspartate aminotransferase, mitochondrial (mAspAT) (EC 2.6.1.1) (EC 2.6.1.7) (Fatty acid-binding protein) (FABP-1) (Glutamate oxaloacetate transaminase 2) (Kynurenine aminotransferase 4) (Kynurenine aminotransferase IV) (Kynurenine--oxoglutarate transaminase 4) (Kynurenine--oxoglutarate transaminase IV) (Plasma membrane-associated fatty acid-binding protein) (FABPpm) (Transaminase A)
P05208	#N/A	#N/A	#N/A	170	0.02365	0.0231036	#N/A	#N/A	#N/A	#N/A	#N/A	#N/A	#N/A	#N/A	#N/A	#N/A	#N/A	#N/A		Cela2a Ela-2 Ela2 Ela2a	Chymotrypsin-like elastase family member 2A (EC 3.4.21.71) (Elastase-2) (Elastase-2A)
P05213	33	0.00922	0.00913577	60	0.02598	0.0253221	34	0.0029	0.00289161	#N/A	#N/A	#N/A	29	0.00106	0.00105888	12	0.00292	0.0029115		Tuba1b Tuba2	Tubulin alpha-1B chain (Alpha-tubulin 2) (Alpha-tubulin isotype M-alpha-2) (Tubulin alpha-2 chain) [Cleaved into: Detyrosinated tubulin alpha-1B chain]
P05784	#N/A	#N/A	#N/A	56	0.02016	0.0197616	#N/A	#N/A	#N/A	#N/A	#N/A	#N/A	#N/A	#N/A	#N/A	#N/A	#N/A	#N/A		Krt18 Kerd Krt1-18	Keratin, type I cytoskeletal 18 (Cytokeratin endo B) (Keratin D) (Cytokeratin-18) (CK-18) (Keratin-18) (K18)
P05977	175	0.00425	0.00423201	#N/A	#N/A	#N/A	302	0.00314	0.00313017	146	0.0121	0.0119553	247	0.00396	0.00394438	154	0.0085	0.00842836		Myl1 Mylf	Myosin light chain 1/3, skeletal muscle isoform (MLC1/MLC3) (MLC1F/MLC3F) (Myosin light chain alkali 1/2) (Myosin light chain A1/A2)
P06151	67	0.0088	0.00872324	35	0.00452	0.00449966	81	0.00216	0.00215534	54	0.00356	0.00354737	73	0.00154	0.00153763	63	0.01632	0.0160579		Ldha Ldh-1 Ldh1	L-lactate dehydrogenase A chain (LDH-A) (EC 1.1.1.27) (LDH muscle subunit) (LDH-M)
P06728	15	0.00064	0.000639591	14	0.01152	0.0113888	12	0.00581	0.00577644	18	0.00049	0.00048976	18	0.00095	0.000949098	4	0.30837	0.23569		Apoa4	Apolipoprotein A-IV (Apo-AIV) (ApoA-IV) (Apolipoprotein A4)
P06745	70	0.00195	0.0019462	47	0.01083	0.010714	88	0.00112	0.00111875	74	0.00501	0.00498503	96	0.00206	0.00205577	47	0.00645	0.00640866		Gpi Gpi1	Glucose-6-phosphate isomerase (GPI) (EC 5.3.1.9) (Autocrine motility factor) (AMF) (Neuroleukin) (NLK) (Phosphoglucose isomerase) (PGI) (Phosphohexose isomerase) (PHI)
P06797	#N/A	#N/A	#N/A	#N/A	#N/A	#N/A	#N/A	#N/A	#N/A	6	0.13677	0.120315	#N/A	#N/A	#N/A	#N/A	#N/A	#N/A		Ctsl Ctsl1	Procathepsin L (EC 3.4.22.15) (Cathepsin L1) (Major excreted protein) (MEP) (p39 cysteine proteinase) [Cleaved into: Cathepsin L; Cathepsin L heavy chain; Cathepsin L light chain]
P06801	8	0.00644	0.00639879	#N/A	#N/A	#N/A	19	0.00334	0.00332888	11	0.00216	0.00215534	10	0.00327	0.00325934	12	0.01754	0.0172377		Me1 Mod-1 Mod1	NADP-dependent malic enzyme (NADP-ME) (EC 1.1.1.40) (Malic enzyme 1)
P06802	#N/A	#N/A	#N/A	9	0.05948	0.0561407	#N/A	#N/A	#N/A	#N/A	#N/A	#N/A	#N/A	#N/A	#N/A	#N/A	#N/A	#N/A		Enpp1 Npps Pc1 Pdnp1	Ectonucleotide pyrophosphatase/phosphodiesterase family member 1 (E-NPP 1) (Lymphocyte antigen 41) (Ly-41) (Phosphodiesterase I/nucleotide pyrophosphatase 1) (Plasma-cell membrane glycoprotein PC-1) [Cleaved into: Ectonucleotide pyrophosphatase/phosphodiesterase family member 1, secreted form] [Includes: Alkaline phosphodiesterase I (EC 3.1.4.1); Nucleotide pyrophosphatase (NPPase) (EC 3.6.1.9) (…
P06909	6	0.00049	0.00048976	#N/A	#N/A	#N/A	#N/A	#N/A	#N/A	8	0.01191	0.0117698	4	0.16236	0.139681	#N/A	#N/A	#N/A		Cfh Hf1	Complement factor H (Protein beta-1-H)
P07146	#N/A	#N/A	#N/A	100	0.02981	0.0289471	#N/A	#N/A	#N/A	#N/A	#N/A	#N/A	#N/A	#N/A	#N/A	#N/A	#N/A	#N/A		Prss2 Try2	Anionic trypsin-2 (EC 3.4.21.4) (Anionic trypsin II) (Pretrypsinogen II) (Serine protease 2)
P07214	2	3.39622	0.772532	#N/A	#N/A	#N/A	#N/A	#N/A	#N/A	#N/A	#N/A	#N/A	#N/A	#N/A	#N/A	#N/A	#N/A	#N/A		Sparc	SPARC (Basement-membrane protein 40) (BM-40) (Osteonectin) (ON) (Secreted protein acidic and rich in cysteine)
P07309	17	0.03299	0.0319364	#N/A	#N/A	#N/A	4	0.04434	0.0424574	#N/A	#N/A	#N/A	8	0.0452	0.0432453	#N/A	#N/A	#N/A		Ttr	Transthyretin (Prealbumin)
P07310	496	0.0039	0.00388485	#N/A	#N/A	#N/A	520	0.00537	0.00534132	241	0.00615	0.00611241	443	0.00433	0.00431133	173	0.01152	0.0113888		Ckm Ckmm	Creatine kinase M-type (EC 2.7.3.2) (Creatine kinase M chain) (Creatine phosphokinase M-type) (CPK-M) (M-CK)
P07356	9	0.00451	0.00448975	26	0.0196	0.0192232	23	0.00241	0.00240421	21	0.01543	0.0151955	22	0.00983	0.00973431	9	0.00112	0.00111875		Anxa2 Anx2 Cal1h	Annexin A2 (Annexin II) (Annexin-2) (Calpactin I heavy chain) (Calpactin-1 heavy chain) (Chromobindin-8) (Lipocortin II) (Placental anticoagulant protein IV) (PAP-IV) (Protein I) (p36)
P07361	#N/A	#N/A	#N/A	#N/A	#N/A	#N/A	#N/A	#N/A	#N/A	19	0.00358	0.00356723	11	0.00247	0.00246391	#N/A	#N/A	#N/A		Orm2 Agp-2 Orm-2	Alpha-1-acid glycoprotein 2 (AGP 2) (Orosomucoid-2) (OMD 2)
P07724	235	0.00543	0.00540067	77	0.02684	0.0261384	106	0.00649	0.00644815	81	0.00436	0.00434107	119	0.00356	0.00354737	36	0.0253	0.0246757		Alb Alb-1 Alb1	Albumin
P07758	43	0.00476	0.00473745	17	0.03796	0.0365717	15	0.00341	0.00339841	#N/A	#N/A	#N/A	24	0.00679	0.00674421	14	0.00619	0.00615192		Serpina1a Dom1 Spi1-1	Alpha-1-antitrypsin 1-1 (AAT) (Alpha-1 protease inhibitor 1) (Alpha-1-antiproteinase) (Serine protease inhibitor 1-1) (Serine protease inhibitor A1a) (Serpin A1a)
P07759	99	0.00159	0.00158748	13	0.05139	0.0488782	21	0.01798	0.0176624	24	0.0048	0.00477707	37	0.00049	0.00048976	9	0.01179	0.0116526		Serpina3k Mcm2 Spi2	Serine protease inhibitor A3K (Serpin A3K) (Contrapsin) (SPI-2)
P07901	15	0.00102	0.00101896	49	0.04527	0.0433094	26	0.00548	0.00545013	17	0.00508	0.00505432	19	0.01939	0.0190212	4	0.03168	0.0307072		Hsp90aa1 Hsp86 Hsp86-1 Hspca	Heat shock protein HSP 90-alpha (EC 3.6.4.10) (Heat shock 86 kDa) (HSP 86) (HSP86) (Tumor-specific transplantation 86 kDa antigen) (TSTA)
P07934	12	0.09648	0.0879907	#N/A	#N/A	#N/A	14	0.0105	0.0103909	8	0.00049	0.00048976	12	0.00049	0.00048976	5	0.00621	0.00617167		Phkg1 Phkg	Phosphorylase b kinase gamma catalytic chain, skeletal muscle/heart isoform (EC 2.7.11.19) (Phosphorylase kinase subunit gamma-1) (Serine/threonine-protein kinase PHKG1) (EC 2.7.11.1) (EC 2.7.11.26)
P08003	6	0.02194	0.021469	76	0.01785	0.017537	6	0.05391	0.0511524	3	0.9098	0.476385	4	0.24098	0.194185	#N/A	#N/A	#N/A	Y	Pdia4 Cai Erp72	Protein disulfide-isomerase A4 (EC 5.3.4.1) (Endoplasmic reticulum resident protein 72) (ER protein 72) (ERp-72) (ERp72)
P08030	#N/A	#N/A	#N/A	#N/A	#N/A	#N/A	#N/A	#N/A	#N/A	#N/A	#N/A	#N/A	1	0.0028	0.00279218	#N/A	#N/A	#N/A		Aprt	Adenine phosphoribosyltransferase (APRT) (EC 2.4.2.7)
P08074	7	0.04218	0.0404729	#N/A	#N/A	#N/A	#N/A	#N/A	#N/A	#N/A	#N/A	#N/A	7	0.00269	0.00268278	#N/A	#N/A	#N/A		Cbr2	Carbonyl reductase [NADPH] 2 (EC 1.1.1.184) (Adipocyte protein P27) (AP27) (Lung carbonyl reductase) (LCR) (NADPH-dependent carbonyl reductase 2)
P08113	17	0.05317	0.0504857	179	0.01994	0.0195502	20	0.00198	0.00197609	24	0.00849	0.00841853	24	0.04094	0.0393298	8	0.01742	0.0171217		Hsp90b1 Grp94 Tra-1 Tra1	Endoplasmin (94 kDa glucose-regulated protein) (GRP-94) (Endoplasmic reticulum resident protein 99) (ERp99) (Heat shock protein 90 kDa beta member 1) (Polymorphic tumor rejection antigen 1) (Tumor rejection antigen gp96)
P08207	#N/A	#N/A	#N/A	#N/A	#N/A	#N/A	3	0.00049	0.00048976	#N/A	#N/A	#N/A	#N/A	#N/A	#N/A	#N/A	#N/A	#N/A		S100a10 Cal1l	Protein S100-A10 (Calpactin I light chain) (Calpactin-1 light chain) (Cellular ligand of annexin II) (S100 calcium-binding protein A10) (p10 protein) (p11)
P08226	#N/A	#N/A	#N/A	2	2.47821	0.712496	5	0.11539	0.103453	5	0.04226	0.0405465	#N/A	#N/A	#N/A	#N/A	#N/A	#N/A		Apoe	Apolipoprotein E (Apo-E)
P08228	#N/A	#N/A	#N/A	12	0.01495	0.0147298	6	0.01003	0.0099304	6	0.00365	0.00363673	6	0.00049	0.00048976	#N/A	#N/A	#N/A		Sod1	Superoxide dismutase [Cu-Zn] (EC 1.15.1.1)
P08249	40	0.00173	0.00172701	37	0.00751	0.00745402	55	0.00049	0.00048976	25	0.00435	0.00433116	39	0.00066	0.000659565	13	0.00087	0.000869244		Mdh2 Mor1	Malate dehydrogenase, mitochondrial (EC 1.1.1.37)
P08730	#N/A	#N/A	#N/A	4	0.44708	0.308953	#N/A	#N/A	#N/A	#N/A	#N/A	#N/A	#N/A	#N/A	#N/A	#N/A	#N/A	#N/A		Krt13 Krt1-13	Keratin, type I cytoskeletal 13 (47 kDa cytokeratin) (Cytokeratin-13) (CK-13) (Keratin-13) (K13)
P08752	7	0.00049	0.00048976	7	0.01107	0.0109488	#N/A	#N/A	#N/A	9	0.0376	0.0362375	6	0.01595	0.0156996	#N/A	#N/A	#N/A		Gnai2 Gnai-2	Guanine nucleotide-binding protein G(i) subunit alpha-2 (Adenylate cyclase-inhibiting G alpha protein)
P09055	5	0.02485	0.0242475	6	5.22739	0.839419	8	0.00116	0.00115866	6	0.00049	0.00048976	7	0.00049	0.00048976	#N/A	#N/A	#N/A		Itgb1	Integrin beta-1 (Fibronectin receptor subunit beta) (VLA-4 subunit beta) (CD antigen CD29)
P09103	24	0.04418	0.0423107	305	0.00644	0.00639879	39	0.0068	0.00675407	20	0.00416	0.00414277	29	0.00306	0.00305066	9	0.00082	0.000819328		P4hb Pdia1	Protein disulfide-isomerase (PDI) (EC 5.3.4.1) (Cellular thyroid hormone-binding protein) (Endoplasmic reticulum resident protein 59) (ER protein 59) (ERp59) (Prolyl 4-hydroxylase subunit beta) (p55)
P09405	4	0.0294	0.0285603	24	0.04227	0.0405557	11	0.00847	0.00839886	7	0.02646	0.0257779	12	0.11283	0.10139	#N/A	#N/A	#N/A		Ncl Nuc	Nucleolin (Protein C23)
P09411	89	0.0083	0.00823168	56	0.02082	0.0203954	107	0.00273	0.00272257	56	0.00501	0.00498503	72	0.00086	0.000859261	41	0.01123	0.0111053		Pgk1 Pgk-1	Phosphoglycerate kinase 1 (EC 2.7.2.3)
P09528	6	0.00467	0.00464829	#N/A	#N/A	#N/A	#N/A	#N/A	#N/A	#N/A	#N/A	#N/A	4	0.0365	0.0352147	3	4.36459	0.813592		Fth1 Fth	Ferritin heavy chain (Ferritin H subunit) (EC 1.16.3.1) [Cleaved into: Ferritin heavy chain, N-terminally processed]
P09541	10	0.00331	0.00329908	#N/A	#N/A	#N/A	17	0.00087	0.000869244	13	0.03138	0.0304253	25	0.14326	0.125308	#N/A	#N/A	#N/A		Myl4 Mlc1a Myla	Myosin light chain 4 (MLC1EMB) (Myosin light chain 1, atrial/fetal isoform) (MLC1A)
P09542	#N/A	#N/A	#N/A	#N/A	#N/A	#N/A	20	0.01722	0.0169285	24	0.00928	0.00919467	13	0.12594	0.111853	#N/A	#N/A	#N/A		Myl3 Mlc1v Mylc	Myosin light chain 3 (Myosin alkali light chain 1, ventricular/slow skeletal muscle isoform) (Myosin light chain 1, slow-twitch muscle B/ventricular isoform) (MLC1SB)
P09671	5	0.00049	0.00048976	6	0.02264	0.0221388	15	0.00816	0.00809395	10	0.00191	0.00190636	5	0.09266	0.0848022	#N/A	#N/A	#N/A		Sod2 Sod-2	Superoxide dismutase [Mn], mitochondrial (EC 1.15.1.1)
P09803	#N/A	#N/A	#N/A	8	0.06663	0.0624678	#N/A	#N/A	#N/A	#N/A	#N/A	#N/A	#N/A	#N/A	#N/A	#N/A	#N/A	#N/A		Cdh1	Cadherin-1 (ARC-1) (Epithelial cadherin) (E-cadherin) (Uvomorulin) (CD antigen CD324) [Cleaved into: E-Cad/CTF1; E-Cad/CTF2; E-Cad/CTF3]
P09813	3	0.00335	0.00333881	#N/A	#N/A	#N/A	4	0.00775	0.0076904	#N/A	#N/A	#N/A	4	0.00086	0.000859261	#N/A	#N/A	#N/A		Apoa2	Apolipoprotein A-II (Apo-AII) (ApoA-II) (Apolipoprotein A2) [Cleaved into: Proapolipoprotein A-II (ProapoA-II)]
P0C0S6	5	0.0014	0.00139804	5	0.00087	0.000869244	4	0.03817	0.0367666	8	0.00079	0.000789376	9	0.00049	0.00048976	#N/A	#N/A	#N/A		H2az1 H2afz H2az	Histone H2A.Z (H2A/z)
P0CG49	#N/A	#N/A	#N/A	#N/A	#N/A	#N/A	#N/A	#N/A	#N/A	#N/A	#N/A	#N/A	#N/A	#N/A	#N/A	5	0.00502	0.00499493		Ubb	Polyubiquitin-B [Cleaved into: Ubiquitin]
P0CG50	#N/A	#N/A	#N/A	#N/A	#N/A	#N/A	#N/A	#N/A	#N/A	#N/A	#N/A	#N/A	#N/A	#N/A	#N/A	6	0.00502	0.00499493		Ubc	Polyubiquitin-C [Cleaved into: Ubiquitin; Ubiquitin-related 1; Ubiquitin-related 2]
P0DOV1-2	1	0.20226	0.168233	#N/A	#N/A	#N/A	#N/A	#N/A	#N/A	#N/A	#N/A	#N/A	#N/A	#N/A	#N/A	#N/A	#N/A	#N/A		Mnda Ifi205b	Interferon-activable protein 205-B (Ifi-205-B) (Interferon-inducible protein p205-B) (Myeloid cell nuclear differentiation antigen) (Protein D3)
P0DOV2	1	0.20226	0.168233	#N/A	#N/A	#N/A	#N/A	#N/A	#N/A	#N/A	#N/A	#N/A	#N/A	#N/A	#N/A	#N/A	#N/A	#N/A		Ifi204	Interferon-activable protein 204 (Ifi-204) (Interferon-inducible protein p204)
P0DP26	39	0.01838	0.0180483	25	0.04037	0.0388035	29	0.03278	0.0317396	30	0.01472	0.0145065	41	0.05541	0.0525009	16	0.01891	0.018559		Calm1 Calm Cam Cam1	Calmodulin-1
P0DP27	39	0.01838	0.0180483	25	0.04037	0.0388035	29	0.03278	0.0317396	30	0.01472	0.0145065	41	0.05541	0.0525009	16	0.01891	0.018559		Calm2 Cam2 CamC	Calmodulin-2
P0DP28	39	0.01838	0.0180483	25	0.04037	0.0388035	29	0.03278	0.0317396	30	0.01472	0.0145065	41	0.05541	0.0525009	16	0.01891	0.018559		Calm3 Cam3 Camc	Calmodulin-3
P10107	13	0.03164	0.0306696	8	0.00734	0.00728652	6	0.01344	0.0132618	9	0.07072	0.066049	9	0.0243	0.0237235	7	0.0196	0.0192232		Anxa1 Anx1 Lpc-1 Lpc1	Annexin A1 (Annexin I) (Annexin-1) (Calpactin II) (Calpactin-2) (Chromobindin-9) (Lipocortin I) (Phospholipase A2 inhibitory protein) (p35) [Cleaved into: Annexin Ac2-26]
P10126	153	0.00186	0.00185655	452	0.00648	0.00643828	154	0.00049	0.00048976	31	0.00242	0.00241416	46	0.00068	0.000679538	18	0.00331	0.00329908		Eef1a1 Eef1a	Elongation factor 1-alpha 1 (EF-1-alpha-1) (Elongation factor Tu) (EF-Tu) (Eukaryotic elongation factor 1 A-1) (eEF1A-1)
P10493	16	0.03076	0.0298421	12	0.14712	0.128252	29	0.00831	0.00824151	13	0.04378	0.0419437	13	0.00049	0.00048976	9	0.01462	0.0144093		Nid1 Ent	Nidogen-1 (NID-1) (Entactin)
P10518	12	0.00704	0.00699078	21	0.03188	0.0308951	14	0.01269	0.012531	6	0.07265	0.0677295	10	0.00504	0.00501473	#N/A	#N/A	#N/A		Alad Lv	Delta-aminolevulinic acid dehydratase (ALADH) (EC 4.2.1.24) (Porphobilinogen synthase)
P10605	8	0.08321	0.076818	7	0.05198	0.0494116	13	0.03773	0.0363582	6	0.00323	0.0032196	7	0.01666	0.016387	#N/A	#N/A	#N/A		Ctsb	Cathepsin B (EC 3.4.22.1) (Cathepsin B1) [Cleaved into: Cathepsin B light chain; Cathepsin B heavy chain]
P10630	20	0.00777	0.00771009	26	0.01708	0.0167932	23	0.00128	0.00127836	14	0.00049	0.00048976	18	0.00454	0.00451948	8	1.83652	0.647455		Eif4a2 Ddx2b	Eukaryotic initiation factor 4A-II (eIF-4A-II) (eIF4A-II) (EC 3.6.4.13) (ATP-dependent RNA helicase eIF4A-2)
P10637	7	0.01723	0.0169382	#N/A	#N/A	#N/A	7	0.02786	0.0271049	#N/A	#N/A	#N/A	6	0.00159	0.00158748	#N/A	#N/A	#N/A		Mapt Mtapt Tau	Microtubule-associated protein tau (Neurofibrillary tangle protein) (Paired helical filament-tau) (PHF-tau)
P10639	#N/A	#N/A	#N/A	11	0.00612	0.00608277	#N/A	#N/A	#N/A	#N/A	#N/A	#N/A	4	0.0955	0.0871748	#N/A	#N/A	#N/A		Txn Txn1	Thioredoxin (Trx) (ATL-derived factor) (ADF)
P10649	18	0.01376	0.0135732	33	0.05118	0.0486881	19	0.03258	0.031552	13	0.04648	0.0444156	20	0.00484	0.00481669	6	0.01881	0.0184627		Gstm1	Glutathione S-transferase Mu 1 (EC 2.5.1.18) (GST 1-1) (GST class-mu 1) (Glutathione S-transferase GT8.7) (pmGT10)
P10711	#N/A	#N/A	#N/A	5	0.02068	0.020261	#N/A	#N/A	#N/A	#N/A	#N/A	#N/A	#N/A	#N/A	#N/A	#N/A	#N/A	#N/A		Tcea1 Tceat	Transcription elongation factor A protein 1 (Transcription elongation factor S-II protein 1) (Transcription elongation factor TFIIS.o)
P10820	#N/A	#N/A	#N/A	3	0.02128	0.0208366	#N/A	#N/A	#N/A	#N/A	#N/A	#N/A	#N/A	#N/A	#N/A	#N/A	#N/A	#N/A		Prf1 Pfp	Perforin-1 (P1) (Cytolysin) (Lymphocyte pore-forming protein)
P10833	#N/A	#N/A	#N/A	#N/A	#N/A	#N/A	6	0.00491	0.00488601	#N/A	#N/A	#N/A	#N/A	#N/A	#N/A	#N/A	#N/A	#N/A		Rras	Ras-related protein R-Ras (EC 3.6.5.-) (p23)
P10852	#N/A	#N/A	#N/A	23	0.00717	0.00711896	4	0.11243	0.101067	#N/A	#N/A	#N/A	3	0.00049	0.00048976	#N/A	#N/A	#N/A		Slc3a2 Mdu1	4F2 cell-surface antigen heavy chain (4F2hc) (Solute carrier family 3 member 2) (CD antigen CD98)
P10853	17	0.13195	0.116569	35	0.03441	0.0332653	31	0.08539	0.0786722	22	0.14409	0.125943	22	0.10906	0.0983355	21	0.08132	0.0752044	Y	H2bc7 H2b-f Hist1h2bf; H2bc11 H2b-j Hist1h2bj; H2bc13 H2b-l Hist1h2bl; H2bc15 H2b-n Hist1h2bn	Histone H2B type 1-F/J/L (H2B 291A)
P10854	17	0.13195	0.116569	35	0.03441	0.0332653	31	0.08539	0.0786722	22	0.14409	0.125943	22	0.10906	0.0983355	21	0.08132	0.0752044	Y	H2bc14 Hist1h2bm	Histone H2B type 1-M (H2B 291B)
P10922	3	0.00179	0.0017868	7	0.05492	0.0520608	4	0.00049	0.00048976	3	0.29993	0.230728	#N/A	#N/A	#N/A	#N/A	#N/A	#N/A		H1-0 H1f0 H1fv	Histone H1.0 (Histone H1') (Histone H1(0)) (MyD196) [Cleaved into: Histone H1.0, N-terminally processed]
P11031	#N/A	#N/A	#N/A	5	0.02566	0.025018	#N/A	#N/A	#N/A	#N/A	#N/A	#N/A	#N/A	#N/A	#N/A	#N/A	#N/A	#N/A		Sub1 Pc4 Rpo2tc1	Activated RNA polymerase II transcriptional coactivator p15 (Positive cofactor 4) (PC4) (SUB1 homolog) (Single-stranded DNA-binding protein p9) (p14)
P11087	5	0.08238	0.0761101	#N/A	#N/A	#N/A	13	0.00242	0.00241416	6	0.00231	0.00230468	#N/A	#N/A	#N/A	#N/A	#N/A	#N/A		Col1a1 Cola1	Collagen alpha-1(I) chain (Alpha-1 type I collagen)
P11103	#N/A	#N/A	#N/A	13	0.12549	0.111498	#N/A	#N/A	#N/A	#N/A	#N/A	#N/A	#N/A	#N/A	#N/A	#N/A	#N/A	#N/A		Parp1 Adprp Adprt Adprt1	Poly [ADP-ribose] polymerase 1 (PARP-1) (EC 2.4.2.30) (ADP-ribosyltransferase diphtheria toxin-like 1) (ARTD1) (DNA ADP-ribosyltransferase PARP1) (EC 2.4.2.-) (NAD(+) ADP-ribosyltransferase 1) (ADPRT 1) (Poly[ADP-ribose] synthase 1) (msPARP) (Protein poly-ADP-ribosyltransferase PARP1) (EC 2.4.2.-)
P11152	#N/A	#N/A	#N/A	#N/A	#N/A	#N/A	3	0.10142	0.0920811	#N/A	#N/A	#N/A	#N/A	#N/A	#N/A	#N/A	#N/A	#N/A		Lpl	Lipoprotein lipase (LPL) (EC 3.1.1.34) (Phospholipase A1) (EC 3.1.1.32)
P11276	15	0.00675	0.00670474	8	0.04007	0.0385263	13	0.02846	0.0276724	5	0.06857	0.0641699	16	0.01962	0.0192425	10	0.0067	0.00665541		Fn1	Fibronectin (FN) [Cleaved into: Anastellin]
P11352	#N/A	#N/A	#N/A	#N/A	#N/A	#N/A	#N/A	#N/A	#N/A	#N/A	#N/A	#N/A	4	0.00638	0.00633955	1	0.11524	0.103332		Gpx1	Glutathione peroxidase 1 (GPx-1) (GSHPx-1) (EC 1.11.1.9) (Cellular glutathione peroxidase) (Selenium-dependent glutathione peroxidase 1)
P11404	#N/A	#N/A	#N/A	#N/A	#N/A	#N/A	24	0.00049	0.00048976	19	0.0077	0.00764116	11	0.00103	0.00102894	#N/A	#N/A	#N/A		Fabp3 Fabph1	Fatty acid-binding protein, heart (Fatty acid-binding protein 3) (Heart-type fatty acid-binding protein) (H-FABP) (Mammary-derived growth inhibitor) (MDGI)
P11499	60	0.00148	0.00147781	67	0.02075	0.0203282	64	0.01917	0.0188094	43	0.01142	0.0112911	62	0.00509	0.00506422	11	0.00845	0.0083792		Hsp90ab1 Hsp84 Hsp84-1 Hspcb	Heat shock protein HSP 90-beta (Heat shock 84 kDa) (HSP 84) (HSP84) (Tumor-specific transplantation 84 kDa antigen) (TSTA)
P11531	44	0.03035	0.029456	#N/A	#N/A	#N/A	87	0.01103	0.0109097	60	0.02348	0.0229413	74	0.0094	0.00931246	22	0.01937	0.0190019		Dmd	Dystrophin
P11679	#N/A	#N/A	#N/A	48	0.00635	0.00630993	#N/A	#N/A	#N/A	#N/A	#N/A	#N/A	#N/A	#N/A	#N/A	#N/A	#N/A	#N/A		Krt8 Krt2-8	Keratin, type II cytoskeletal 8 (Cytokeratin endo A) (Cytokeratin-8) (CK-8) (Keratin-8) (K8) (Type-II keratin Kb8)
P11798	16	0.04618	0.0441415	#N/A	#N/A	#N/A	13	0.00186	0.00185655	7	0.0009	0.000899191	16	0.03544	0.034227	6	0.0249	0.0242951		Camk2a	Calcium/calmodulin-dependent protein kinase type II subunit alpha (CaM kinase II subunit alpha) (CaMK-II subunit alpha) (EC 2.7.11.17)
P11983	15	0.00407	0.0040535	22	0.0273	0.0265745	19	0.00383	0.00381539	9	0.00127	0.00126839	13	0.0048	0.00477707	4	0.0107	0.0105867		Tcp1 Cct1 Ccta	T-complex protein 1 subunit alpha (TCP-1-alpha) (CCT-alpha) (Tailless complex polypeptide 1A) (TCP-1-A) (Tailless complex polypeptide 1B) (TCP-1-B)
P12246	#N/A	#N/A	#N/A	1	0.80044	0.44458	#N/A	#N/A	#N/A	#N/A	#N/A	#N/A	#N/A	#N/A	#N/A	#N/A	#N/A	#N/A		Apcs Ptx2 Sap	Serum amyloid P-component (SAP)
P12367	8	0.06503	0.0610593	#N/A	#N/A	#N/A	13	0.00391	0.00389477	8	0.00726	0.00720767	7	0.00153	0.00152766	5	0.00824	0.00817266		Prkar2a	cAMP-dependent protein kinase type II-alpha regulatory subunit
P12382	#N/A	#N/A	#N/A	10	0.11179	0.10055	10	0.01534	0.0151082	#N/A	#N/A	#N/A	8	0.00075	0.000749438	#N/A	#N/A	#N/A		Pfkl Pfk-l Pfkb	ATP-dependent 6-phosphofructokinase, liver type (ATP-PFK) (PFK-L) (EC 2.7.1.11) (6-phosphofructokinase type B) (Phosphofructo-1-kinase isozyme B) (PFK-B) (Phosphohexokinase)
P12787	7	0.00945	0.00936153	14	0.00049	0.00048976	20	0.00278	0.00277229	7	0.00345	0.00343814	10	0.001	0.000999001	4	0.03305	0.0319926		Cox5a	Cytochrome c oxidase subunit 5A, mitochondrial (Cytochrome c oxidase polypeptide Va)
P12815	#N/A	#N/A	#N/A	3	0.01337	0.0131936	#N/A	#N/A	#N/A	#N/A	#N/A	#N/A	#N/A	#N/A	#N/A	#N/A	#N/A	#N/A		Pdcd6 Alg2	Programmed cell death protein 6 (ALG-257) (Apoptosis-linked gene 2 protein) (ALG-2) (PMP41)
P12970	10	0.00049	0.00048976	37	0.00432	0.00430142	9	0.00253	0.00252362	6	0.00113	0.00112872	14	0.00049	0.00048976	#N/A	#N/A	#N/A		Rpl7a Surf-3 Surf3	60S ribosomal protein L7a (Surfeit locus protein 3)
P13020	14	0.02304	0.0225211	9	0.07313	0.0681465	27	0.02298	0.0224638	7	0.00772	0.00766086	16	0.02652	0.0258349	7	102.524	0.99034		Gsn Gsb	Gelsolin (Actin-depolymerizing factor) (ADF) (Brevin)
P13412	244	0.00339	0.00337855	#N/A	#N/A	#N/A	270	0.00499	0.00496522	66	0.00229	0.00228477	85	0.00574	0.00570724	80	0.02924	0.0284093		Tnni2	Troponin I, fast skeletal muscle (Troponin I, fast-twitch isoform)
P13439	#N/A	#N/A	#N/A	8	0.03807	0.0366738	#N/A	#N/A	#N/A	#N/A	#N/A	#N/A	#N/A	#N/A	#N/A	#N/A	#N/A	#N/A		Umps	Uridine 5'-monophosphate synthase (UMP synthase) [Includes: Orotate phosphoribosyltransferase (OPRTase) (EC 2.4.2.10); Orotidine 5'-phosphate decarboxylase (EC 4.1.1.23) (OMPdecase)]
P13541	#N/A	#N/A	#N/A	#N/A	#N/A	#N/A	637	0.00124	0.00123846	348	0.00405	0.00403366	468	0.00077	0.000769408	#N/A	#N/A	#N/A		Myh3 Myhse	Myosin-3 (Myosin heavy chain 3)
P13542	683	0.00284	0.00283196	#N/A	#N/A	#N/A	1383	0.00156	0.00155757	746	0.00459	0.00456903	970	0.00131	0.00130829	615	0.00827	0.00820217		Myh8 Myhsp	Myosin-8 (Myosin heavy chain 8) (Myosin heavy chain, skeletal muscle, perinatal) (MyHC-perinatal)
P13634	3	0.00049	0.00048976	#N/A	#N/A	#N/A	#N/A	#N/A	#N/A	3	7.53267	0.882803	4	0.23507	0.190329	#N/A	#N/A	#N/A		Ca1 Car1	Carbonic anhydrase 1 (EC 4.2.1.1) (Carbonate dehydratase I) (Carbonic anhydrase I) (CA-I)
P13707	46	0.00205	0.00204581	9	0.02299	0.0224733	49	0.0019	0.0018964	30	0.00179	0.0017868	36	0.00062	0.000619616	20	0.00601	0.0059741		Gpd1 Gdc-1 Gdc1 Kiaa4010	Glycerol-3-phosphate dehydrogenase [NAD(+)], cytoplasmic (GPD-C) (GPDH-C) (EC 1.1.1.8)
P14094	#N/A	#N/A	#N/A	4	0.0036	0.00358709	#N/A	#N/A	#N/A	6	0.08137	0.0752471	#N/A	#N/A	#N/A	#N/A	#N/A	#N/A		Atp1b1 Atp4b	Sodium/potassium-transporting ATPase subunit beta-1 (Sodium/potassium-dependent ATPase subunit beta-1)
P14115	#N/A	#N/A	#N/A	6	0.00376	0.00374592	4	0.06839	0.0640122	#N/A	#N/A	#N/A	#N/A	#N/A	#N/A	#N/A	#N/A	#N/A		Rpl27a	60S ribosomal protein L27a (L29)
P14131	2	0.59655	0.373649	18	0.00247	0.00246391	5	0.00124	0.00123846	#N/A	#N/A	#N/A	#N/A	#N/A	#N/A	#N/A	#N/A	#N/A		Rps16	40S ribosomal protein S16
P14142	#N/A	#N/A	#N/A	#N/A	#N/A	#N/A	3	0.01336	0.0131839	#N/A	#N/A	#N/A	#N/A	#N/A	#N/A	#N/A	#N/A	#N/A		Slc2a4 Glut4	Solute carrier family 2, facilitated glucose transporter member 4 (GT2) (Glucose transporter type 4, insulin-responsive) (GLUT-4)
P14148	7	0.00049	0.00048976	28	0.00207	0.00206572	12	0.00194	0.00193624	3	0.00049	0.00048976	6	0.00049	0.00048976	5	0.00827	0.00820217		Rpl7	60S ribosomal protein L7
P14152	28	0.00628	0.00624081	34	0.01127	0.0111444	62	0.00177	0.00176687	39	0.0021	0.0020956	38	0.00385	0.00383523	19	0.02362	0.023075		Mdh1 Mor2	Malate dehydrogenase, cytoplasmic (EC 1.1.1.37) (Cytosolic malate dehydrogenase)
P14206	13	0.00049	0.00048976	58	0.00889	0.00881166	16	0.00083	0.000829312	5	0.00049	0.00048976	12	0.00112	0.00111875	#N/A	#N/A	#N/A		Rpsa Lamr1 P40-8	40S ribosomal protein SA (37 kDa laminin receptor precursor) (37LRP) (37 kDa oncofetal antigen) (37/67 kDa laminin receptor) (LRP/LR) (67 kDa laminin receptor) (67LR) (Laminin receptor 1) (LamR) (Laminin-binding protein precursor p40) (LBP/p40) (OFA/iLRP)
P14211	16	0.04833	0.0461019	134	0.01638	0.016116	19	0.01807	0.0177493	14	0.04382	0.0419804	20	0.00683	0.00678367	9	0.0479	0.0457105		Calr	Calreticulin (CRP55) (Calregulin) (Endoplasmic reticulum resident protein 60) (ERp60) (HACBP)
P14231	6	0.0091	0.00901794	#N/A	#N/A	#N/A	9	0.02927	0.0284376	6	0.02155	0.0210954	8	0.01203	0.011887	#N/A	#N/A	#N/A		Atp1b2	Sodium/potassium-transporting ATPase subunit beta-2 (Adhesion molecule in glia) (AMOG) (Sodium/potassium-dependent ATPase subunit beta-2)
P14427	#N/A	#N/A	#N/A	#N/A	#N/A	#N/A	#N/A	#N/A	#N/A	#N/A	#N/A	#N/A	#N/A	#N/A	#N/A	1	0.08612	0.0792914		H2-D1	H-2 class I histocompatibility antigen, D-P alpha chain (H-2D(P))
P14576	#N/A	#N/A	#N/A	28	0.0309	0.0299738	#N/A	#N/A	#N/A	#N/A	#N/A	#N/A	#N/A	#N/A	#N/A	#N/A	#N/A	#N/A		Srp54	Signal recognition particle 54 kDa protein (SRP54) (EC 3.6.5.-)
P14602	11	0.00049	0.00048976	6	0.03187	0.0308857	17	0.00077	0.000769408	12	0.00593	0.00589504	15	0.0006	0.00059964	#N/A	#N/A	#N/A		Hspb1 Hsp25 Hsp27	Heat shock protein beta-1 (HspB1) (Growth-related 25 kDa protein) (Heat shock 25 kDa protein) (HSP 25) (Heat shock 27 kDa protein) (HSP 27) (p25)
P14685	7	0.0114	0.0112715	12	0.09832	0.0895185	11	0.01605	0.0157965	9	0.03236	0.0313457	12	0.00049	0.00048976	#N/A	#N/A	#N/A		Psmd3 P91a Tstap91a	26S proteasome non-ATPase regulatory subunit 3 (26S proteasome regulatory subunit RPN3) (26S proteasome regulatory subunit S3) (Proteasome subunit p58) (Transplantation antigen P91A) (Tum-P91A antigen)
P14733	#N/A	#N/A	#N/A	14	0.11914	0.106457	17	0.02667	0.0259772	14	0.10098	0.0917183	12	0.0662	0.0620897	#N/A	#N/A	#N/A	Y	Lmnb1	Lamin-B1
P14824	26	0.01948	0.0191078	42	0.02494	0.0243331	47	0.00601	0.0059741	41	0.01922	0.0188576	50	0.01162	0.0114865	17	0.04163	0.0399662		Anxa6 Anx6	Annexin A6 (67 kDa calelectrin) (Annexin VI) (Annexin-6) (Calphobindin-II) (CPB-II) (Chromobindin-20) (Lipocortin VI) (Protein III) (p68) (p70)
P14869	18	0.0335	0.0324141	63	0.00555	0.00551937	15	0.00059	0.000589652	7	0.00049	0.00048976	16	0.00632	0.00628031	#N/A	#N/A	#N/A		Rplp0 Arbp	60S acidic ribosomal protein P0 (60S ribosomal protein L10E)
P14873	#N/A	#N/A	#N/A	5	0.05368	0.0509453	#N/A	#N/A	#N/A	#N/A	#N/A	#N/A	#N/A	#N/A	#N/A	#N/A	#N/A	#N/A		Map1b Mtap1b Mtap5	Microtubule-associated protein 1B (MAP-1B) (MAP1(X)) (MAP1.2) [Cleaved into: MAP1B heavy chain; MAP1 light chain LC1]
P15105	5	0.03944	0.0379435	#N/A	#N/A	#N/A	7	0.01501	0.014788	7	0.20368	0.169214	8	0.01635	0.016087	5	0.00049	0.00048976		Glul Glns	Glutamine synthetase (GS) (EC 6.3.1.2) (Glutamate--ammonia ligase) (Palmitoyltransferase GLUL) (EC 2.3.1.225)
P15327	4	0.00247	0.00246391	#N/A	#N/A	#N/A	5	0.05595	0.0529855	#N/A	#N/A	#N/A	4	0.16406	0.140938	5	0.00049	0.00048976		Bpgm	Bisphosphoglycerate mutase (BPGM) (EC 5.4.2.4) (2,3-bisphosphoglycerate mutase, erythrocyte) (2,3-bisphosphoglycerate synthase) (EC 5.4.2.11) (BPG-dependent PGAM)
P15508	40	0.02601	0.0253506	#N/A	#N/A	#N/A	44	0.00654	0.00649751	38	0.04169	0.0400215	38	0.00987	0.00977354	12	0.05432	0.0515214		Sptb Spnb-1 Spnb1 Sptb1	Spectrin beta chain, erythrocytic (Beta-I spectrin)
P15532	7	0.00157	0.00156754	27	0.01484	0.014623	8	0.00049	0.00048976	8	0.00229	0.00228477	9	0.0117	0.0115647	#N/A	#N/A	#N/A		Nme1 Nm23	Nucleoside diphosphate kinase A (NDK A) (NDP kinase A) (EC 2.7.4.6) (Metastasis inhibition factor NM23) (NDPK-A) (Tumor metastatic process-associated protein) (nm23-M1)
P15626	11	0.00979	0.00969509	37	0.01237	0.0122189	15	0.01315	0.0129793	12	0.01164	0.0115061	21	0.00049	0.00048976	7	0.0533	0.0506029		Gstm2	Glutathione S-transferase Mu 2 (EC 2.5.1.18) (GST 5-5) (GST class-mu 2) (Glutathione S-transferase pmGT2)
P15864	#N/A	#N/A	#N/A	9	0.00171	0.00170708	12	0.002	0.00199601	6	0.06042	0.0569774	14	0.00867	0.00859548	#N/A	#N/A	#N/A		H1-2 H1f2 Hist1h1c	Histone H1.2 (H1 VAR.1) (H1c)
P15947	#N/A	#N/A	#N/A	12	0.03818	0.0367759	#N/A	#N/A	#N/A	#N/A	#N/A	#N/A	#N/A	#N/A	#N/A	#N/A	#N/A	#N/A		Klk1 Klk-6 Klk6	Kallikrein-1 (EC 3.4.21.35) (Glandular kallikrein K1) (KAL-B) (Renal kallikrein) (Tissue kallikrein-6) (mGK-6)
P16015	59	0.0032	0.00318979	#N/A	#N/A	#N/A	78	0.00111	0.00110877	36	0.00261	0.00260321	62	0.00184	0.00183662	68	0.00943	0.00934191		Ca3 Car3	Carbonic anhydrase 3 (EC 4.2.1.1) (Carbonate dehydratase III) (Carbonic anhydrase III) (CA-III)
P16045	8	0.02752	0.0267829	20	0.02511	0.0244949	6	0.01405	0.0138553	7	0.00735	0.00729637	10	0.9705	0.492515	4	0.07659	0.0711413		Lgals1 Gbp	Galectin-1 (Gal-1) (14 kDa lectin) (Beta-galactoside-binding lectin L-14-I) (Galaptin) (Lactose-binding lectin 1) (Lectin galactoside-binding soluble 1) (S-Lac lectin 1)
P16125	5	0.00097	0.00096906	#N/A	#N/A	#N/A	18	0.00363	0.00361687	13	0.00192	0.00191632	8	0.02736	0.0266314	#N/A	#N/A	#N/A		Ldhb Ldh-2 Ldh2	L-lactate dehydrogenase B chain (LDH-B) (EC 1.1.1.27) (LDH heart subunit) (LDH-H)
P16254	#N/A	#N/A	#N/A	3	0.00628	0.00624081	#N/A	#N/A	#N/A	#N/A	#N/A	#N/A	#N/A	#N/A	#N/A	#N/A	#N/A	#N/A		Srp14	Signal recognition particle 14 kDa protein (SRP14)
P16330	#N/A	#N/A	#N/A	2	0.52996	0.346388	#N/A	#N/A	#N/A	#N/A	#N/A	#N/A	#N/A	#N/A	#N/A	#N/A	#N/A	#N/A		Cnp Cnp1	2',3'-cyclic-nucleotide 3'-phosphodiesterase (CNP) (CNPase) (EC 3.1.4.37)
P16331	#N/A	#N/A	#N/A	19	0.05996	0.0565682	#N/A	#N/A	#N/A	#N/A	#N/A	#N/A	#N/A	#N/A	#N/A	#N/A	#N/A	#N/A		Pah	Phenylalanine-4-hydroxylase (PAH) (EC 1.14.16.1) (Phe-4-monooxygenase)
P16332	#N/A	#N/A	#N/A	10	0.00253	0.00252362	7	0.00049	0.00048976	3	0.00814	0.00807428	#N/A	#N/A	#N/A	1	0.10887	0.098181		Mmut Mut	Methylmalonyl-CoA mutase, mitochondrial (MCM) (EC 5.4.99.2) (Methylmalonyl-CoA isomerase)
P16381	#N/A	#N/A	#N/A	#N/A	#N/A	#N/A	#N/A	#N/A	#N/A	7	10.0147	0.909213	#N/A	#N/A	#N/A	#N/A	#N/A	#N/A		D1Pas1 Pl10	Putative ATP-dependent RNA helicase Pl10 (EC 3.6.4.13)
P16460	#N/A	#N/A	#N/A	11	0.10616	0.0959716	#N/A	#N/A	#N/A	#N/A	#N/A	#N/A	#N/A	#N/A	#N/A	#N/A	#N/A	#N/A		Ass1 Ass	Argininosuccinate synthase (EC 6.3.4.5) (Citrulline--aspartate ligase)
P16546	22	0.03958	0.0380731	80	0.0719	0.0670772	54	0.01719	0.0168995	41	0.03177	0.0307917	32	0.00833	0.00826118	28	0.07374	0.0686758		Sptan1 Spna2 Spta2	Spectrin alpha chain, non-erythrocytic 1 (Alpha-II spectrin) (Fodrin alpha chain)
P16627	#N/A	#N/A	#N/A	28	0.03242	0.0314019	20	0.01795	0.0176335	12	0.00147	0.00146784	11	0.00123	0.00122849	#N/A	#N/A	#N/A		Hspa1l Hsc70t	Heat shock 70 kDa protein 1-like (Heat shock 70 kDa protein 1L) (Heat shock 70 kDa-like protein 1) (Spermatid-specific heat shock protein 70)
P16858	397	0.00445	0.00443029	114	0.01018	0.0100774	333	0.00258	0.00257336	218	0.00538	0.00535121	278	0.00483	0.00480678	177	0.01505	0.0148269		Gapdh Gapd	Glyceraldehyde-3-phosphate dehydrogenase (GAPDH) (EC 1.2.1.12) (Peptidyl-cysteine S-nitrosylase GAPDH) (EC 2.6.99.-)
P17182	191	0.01396	0.0137678	34	0.02565	0.0250085	243	0.00836	0.00829069	91	0.0288	0.0279938	143	0.01182	0.0116819	65	0.01479	0.0145744		Eno1 Eno-1	Alpha-enolase (EC 4.2.1.11) (2-phospho-D-glycerate hydro-lyase) (Enolase 1) (Non-neural enolase) (NNE)
P17183	#N/A	#N/A	#N/A	#N/A	#N/A	#N/A	39	0.0471	0.0449814	16	0.01111	0.0109879	41	0.0097	0.00960681	#N/A	#N/A	#N/A		Eno2 Eno-2	Gamma-enolase (EC 4.2.1.11) (2-phospho-D-glycerate hydro-lyase) (Enolase 2) (Neural enolase) (Neuron-specific enolase) (NSE)
P17225	#N/A	#N/A	#N/A	23	0.01681	0.0165321	4	0.00689	0.00684285	#N/A	#N/A	#N/A	#N/A	#N/A	#N/A	#N/A	#N/A	#N/A		Ptbp1 Ptb	Polypyrimidine tract-binding protein 1 (PTB) (Heterogeneous nuclear ribonucleoprotein I) (hnRNP I)
P17426	#N/A	#N/A	#N/A	8	0.08819	0.0810428	6	0.00049	0.00048976	4	0.0028	0.00279218	4	0.00262	0.00261315	#N/A	#N/A	#N/A		Ap2a1 Adtaa Clapa1	AP-2 complex subunit alpha-1 (100 kDa coated vesicle protein A) (Adaptor protein complex AP-2 subunit alpha-1) (Adaptor-related protein complex 2 subunit alpha-1) (Alpha-adaptin A) (Alpha1-adaptin) (Clathrin assembly protein complex 2 alpha-A large chain) (Plasma membrane adaptor HA2/AP2 adaptin alpha A subunit)
P17427	#N/A	#N/A	#N/A	15	0.01099	0.0108705	6	0.0429	0.0411353	7	0.08604	0.0792236	5	0.01739	0.0170928	#N/A	#N/A	#N/A		Ap2a2 Adtab	AP-2 complex subunit alpha-2 (100 kDa coated vesicle protein C) (Adaptor protein complex AP-2 subunit alpha-2) (Adaptor-related protein complex 2 subunit alpha-2) (Alpha-adaptin C) (Alpha2-adaptin) (Clathrin assembly protein complex 2 alpha-C large chain) (Plasma membrane adaptor HA2/AP2 adaptin alpha C subunit)
P17563	13	9.01043	0.900104	24	0.02766	0.0269155	19	0.02511	0.0244949	8	0.00838	0.00831036	11	0.00622	0.00618155	#N/A	#N/A	#N/A		Selenbp1 Lpsb	Methanethiol oxidase (MTO) (EC 1.8.3.4) (56 kDa selenium-binding protein) (SBP56) (SP56) (Selenium-binding protein 1)
P17710	#N/A	#N/A	#N/A	7	1.5144	0.602291	8	0.106	0.0958409	7	0.05364	0.0509092	#N/A	#N/A	#N/A	#N/A	#N/A	#N/A	Y	Hk1	Hexokinase-1 (EC 2.7.1.1) (Hexokinase type I) (HK I) (Hexokinase, tumor isozyme)
P17742	8	0.02199	0.0215168	48	0.02976	0.0288999	11	0.05556	0.0526356	6	0.07642	0.0709946	9	0.00349	0.00347786	8	0.031	0.0300679		Ppia	Peptidyl-prolyl cis-trans isomerase A (PPIase A) (EC 5.2.1.8) (Cyclophilin A) (Cyclosporin A-binding protein) (Rotamase A) (SP18) [Cleaved into: Peptidyl-prolyl cis-trans isomerase A, N-terminally processed]
P17751	84	0.00142	0.00141799	25	0.00342	0.00340834	68	0.00152	0.00151769	47	0.00378	0.00376577	67	0.00104	0.00103892	27	0.0012	0.00119856		Tpi1 Tpi	Triosephosphate isomerase (TIM) (EC 5.3.1.1) (Methylglyoxal synthase) (EC 4.2.3.3) (Triose-phosphate isomerase)
P17879	15	0.02638	0.025702	31	0.03242	0.0314019	29	0.01282	0.0126577	15	0.01305	0.0128819	16	0.00304	0.00303079	#N/A	#N/A	#N/A		Hspa1b Hcp70.1 Hsp70-1 Hsp70a1 Hspa1	Heat shock 70 kDa protein 1B (Heat shock 70 kDa protein 1) (HSP70.1)
P17892	#N/A	#N/A	#N/A	35	0.0273	0.0265745	#N/A	#N/A	#N/A	#N/A	#N/A	#N/A	#N/A	#N/A	#N/A	#N/A	#N/A	#N/A		Pnliprp2 Plrp2	Pancreatic lipase-related protein 2 (PL-RP2) (Cytotoxic T lymphocyte lipase) (Galactolipase) (EC 3.1.1.26) (Triacylglycerol lipase) (EC 3.1.1.3)
P18155	#N/A	#N/A	#N/A	3	0.01333	0.0131546	#N/A	#N/A	#N/A	#N/A	#N/A	#N/A	#N/A	#N/A	#N/A	#N/A	#N/A	#N/A		Mthfd2 Nmdmc	Bifunctional methylenetetrahydrofolate dehydrogenase/cyclohydrolase, mitochondrial [Includes: NAD-dependent methylenetetrahydrofolate dehydrogenase (EC 1.5.1.15); Methenyltetrahydrofolate cyclohydrolase (EC 3.5.4.9)]
P18242	8	0.00095	0.000949098	15	0.00411	0.00409318	8	0.00063	0.000629603	14	0.00049	0.00048976	10	0.0156	0.0153604	3	0.00049	0.00048976		Ctsd	Cathepsin D (EC 3.4.23.5)
P18572-2	#N/A	#N/A	#N/A	5	0.23158	0.188035	#N/A	#N/A	#N/A	#N/A	#N/A	#N/A	6	0.00216	0.00215534	#N/A	#N/A	#N/A		Bsg	Basigin (Basic immunoglobulin superfamily) (HT7 antigen) (Membrane glycoprotein gp42) (CD antigen CD147)
P18653	#N/A	#N/A	#N/A	5	0.03916	0.0376843	#N/A	#N/A	#N/A	#N/A	#N/A	#N/A	#N/A	#N/A	#N/A	#N/A	#N/A	#N/A		Rps6ka1 Mapkapk1a Rsk1	Ribosomal protein S6 kinase alpha-1 (S6K-alpha-1) (EC 2.7.11.1) (90 kDa ribosomal protein S6 kinase 1) (p90-RSK 1) (p90RSK1) (p90S6K) (MAP kinase-activated protein kinase 1a) (MAPK-activated protein kinase 1a) (MAPKAP kinase 1a) (MAPKAPK-1a) (Ribosomal S6 kinase 1) (RSK-1)
P18654	4	0.00784	0.00777901	5	0.03916	0.0376843	7	0.00936	0.0092732	5	0.04741	0.045264	7	0.00485	0.00482659	#N/A	#N/A	#N/A		Rps6ka3 Mapkapk1b Rps6ka-rs1 Rsk2	Ribosomal protein S6 kinase alpha-3 (S6K-alpha-3) (EC 2.7.11.1) (90 kDa ribosomal protein S6 kinase 3) (p90-RSK 3) (p90RSK3) (MAP kinase-activated protein kinase 1b) (MAPK-activated protein kinase 1b) (MAPKAP kinase 1b) (MAPKAPK-1b) (Ribosomal S6 kinase 2) (RSK-2) (pp90RSK2)
P18760	13	0.01379	0.0136024	22	0.00835	0.00828085	17	0.01393	0.0137386	12	0.08222	0.0759735	12	0.00329	0.00327921	#N/A	#N/A	#N/A		Cfl1	Cofilin-1 (Cofilin, non-muscle isoform)
P18826	22	0.00253	0.00252362	#N/A	#N/A	#N/A	42	0.00861	0.0085365	29	0.01314	0.0129696	40	0.0012	0.00119856	13	0.02147	0.0210187		Phka1	Phosphorylase b kinase regulatory subunit alpha, skeletal muscle isoform (Phosphorylase kinase alpha M subunit)
P19001	#N/A	#N/A	#N/A	12	0.06033	0.0568974	#N/A	#N/A	#N/A	#N/A	#N/A	#N/A	#N/A	#N/A	#N/A	#N/A	#N/A	#N/A		Krt19 Krt1-19	Keratin, type I cytoskeletal 19 (Cytokeratin-19) (CK-19) (Keratin-19) (K19)
P19096	65	0.00144	0.00143793	52	0.02342	0.0228841	43	0.00385	0.00383523	5	0.00049	0.00048976	70	0.00348	0.00346793	103	0.00861	0.0085365		Fasn	Fatty acid synthase (EC 2.3.1.85) (Type I Fatty Acid Synthase) [Includes: [Acyl-carrier-protein] S-acetyltransferase (EC 2.3.1.38); [Acyl-carrier-protein] S-malonyltransferase (EC 2.3.1.39); 3-oxoacyl-[acyl-carrier-protein] synthase (EC 2.3.1.41); 3-oxoacyl-[acyl-carrier-protein] reductase (EC 1.1.1.100); 3-hydroxyacyl-[acyl-carrier-protein] dehydratase (EC 4.2.1.59); Enoyl-[acyl-carrier-protein]…
P19123	#N/A	#N/A	#N/A	#N/A	#N/A	#N/A	#N/A	#N/A	#N/A	7	0.04797	0.0457742	#N/A	#N/A	#N/A	#N/A	#N/A	#N/A		Tnnc1 Tncc	Troponin C, slow skeletal and cardiac muscles (TN-C)
P19157	16	0.00049	0.00048976	109	0.02402	0.0234566	23	0.00397	0.0039543	20	0.004	0.00398406	18	0.02516	0.0245425	13	0.00122	0.00121851		Gstp1 Gstpib	Glutathione S-transferase P 1 (Gst P1) (EC 2.5.1.18) (GST YF-YF) (GST class-pi) (GST-piB) (Preadipocyte growth factor)
P19221	5	0.0925	0.0846682	#N/A	#N/A	#N/A	4	0.40863	0.29009	3	0.07758	0.0719947	#N/A	#N/A	#N/A	#N/A	#N/A	#N/A	Y	F2 Cf2	Prothrombin (EC 3.4.21.5) (Coagulation factor II) [Cleaved into: Activation peptide fragment 1; Activation peptide fragment 2; Thrombin light chain; Thrombin heavy chain]
P19246	1	0.00264	0.00263305	#N/A	#N/A	#N/A	#N/A	#N/A	#N/A	#N/A	#N/A	#N/A	#N/A	#N/A	#N/A	#N/A	#N/A	#N/A		Nefh Kiaa0845 Nfh	Neurofilament heavy polypeptide (NF-H) (200 kDa neurofilament protein) (Neurofilament triplet H protein)
P19324	12	0.00152	0.00151769	19	0.01163	0.0114963	23	0.00122	0.00121851	9	0.00949	0.00940079	22	0.00049	0.00048976	8	0.00049	0.00048976		Serpinh1 Cbp1 Hsp47	Serpin H1 (47 kDa heat shock protein) (Collagen-binding protein) (Colligin) (Serine protease inhibitor J6)
P19536	#N/A	#N/A	#N/A	#N/A	#N/A	#N/A	#N/A	#N/A	#N/A	6	0.01937	0.0190019	7	0.00479	0.00476717	#N/A	#N/A	#N/A		Cox5b	Cytochrome c oxidase subunit 5B, mitochondrial (Cytochrome c oxidase polypeptide Vb)
P19639	7	0.00603	0.00599386	11	0.00052	0.00051973	#N/A	#N/A	#N/A	#N/A	#N/A	#N/A	6	0.00049	0.00048976	#N/A	#N/A	#N/A		Gstm3	Glutathione S-transferase Mu 3 (EC 2.5.1.18) (GST class-mu 3) (Glutathione S-transferase GT9.3)
P19783	#N/A	#N/A	#N/A	11	0.0485	0.0462566	14	0.00283	0.00282201	15	0.01926	0.0188961	10	0.02787	0.0271143	6	0.01434	0.0141373		Cox4i1 Cox4 Cox4a	Cytochrome c oxidase subunit 4 isoform 1, mitochondrial (Cytochrome c oxidase polypeptide IV) (Cytochrome c oxidase subunit IV isoform 1) (COX IV-1)
P20029	31	0.00365	0.00363673	235	0.01486	0.0146424	44	0.00678	0.00673434	30	0.00353	0.00351758	34	0.00716	0.0071091	12	0.06333	0.0595582		Hspa5 Grp78	Endoplasmic reticulum chaperone BiP (EC 3.6.4.10) (78 kDa glucose-regulated protein) (GRP-78) (Binding-immunoglobulin protein) (BiP) (Heat shock protein 70 family protein 5) (HSP70 family protein 5) (Heat shock protein family A member 5) (Immunoglobulin heavy chain-binding protein)
P20108	13	0.00133	0.00132823	15	0.02373	0.0231799	28	0.00049	0.00048976	18	0.00518	0.00515331	16	0.00447	0.00445011	7	0.0014	0.00139804		Prdx3 Aop1 Mer5	Thioredoxin-dependent peroxide reductase, mitochondrial (EC 1.11.1.24) (Antioxidant protein 1) (AOP-1) (PRX III) (Perioredoxin-3) (Protein MER5) (Thioredoxin-dependent peroxiredoxin 3)
P20152	23	0.01184	0.0117015	28	0.02493	0.0243236	26	0.00245	0.00244401	17	0.22486	0.18358	31	0.02546	0.0248279	15	0.00562	0.00558859		Vim	Vimentin
P20801	157	0.04637	0.0443151	#N/A	#N/A	#N/A	197	0.01263	0.0124725	65	0.01441	0.0142053	106	0.02117	0.0207311	29	0.02157	0.0211146		Tnnc2 Tncs	Troponin C, skeletal muscle (STNC)
P20918	11	0.01571	0.015467	#N/A	#N/A	#N/A	12	0.01315	0.0129793	5	0.00465	0.00462848	15	0.06503	0.0610593	6	0.02636	0.025683		Plg	Plasminogen (EC 3.4.21.7) [Cleaved into: Plasmin heavy chain A; Activation peptide; Angiostatin; Plasmin heavy chain A, short form; Plasmin light chain B]
P21107	32	0.004	0.00398406	9	0.00904	0.00895901	57	0.00152	0.00151769	41	0.00494	0.00491572	21	0.00136	0.00135815	#N/A	#N/A	#N/A		Tpm3 Tpm-5 Tpm5	Tropomyosin alpha-3 chain (Gamma-tropomyosin) (Tropomyosin-3)
P21278	#N/A	#N/A	#N/A	4	0.00554	0.00550948	#N/A	#N/A	#N/A	#N/A	#N/A	#N/A	#N/A	#N/A	#N/A	#N/A	#N/A	#N/A		Gna11 Gna-11	Guanine nucleotide-binding protein subunit alpha-11 (G alpha-11) (G-protein subunit alpha-11)
P21550	270	0.00385	0.00383523	#N/A	#N/A	#N/A	316	0.0069	0.00685272	165	0.00614	0.00610253	254	0.00137	0.00136813	114	0.01506	0.0148366		Eno3 Eno-3	Beta-enolase (EC 4.2.1.11) (2-phospho-D-glycerate hydro-lyase) (Enolase 3) (Muscle-specific enolase) (MSE) (Skeletal muscle enolase)
P21614	12	0.02095	0.0205201	#N/A	#N/A	#N/A	6	0.00672	0.00667514	6	0.03862	0.037184	13	0.02055	0.0201362	#N/A	#N/A	#N/A		Gc	Vitamin D-binding protein (DBP) (VDB) (Gc-globulin) (Group-specific component)
P21619	#N/A	#N/A	#N/A	4	1.00728	0.501813	4	0.00729	0.00723724	#N/A	#N/A	#N/A	#N/A	#N/A	#N/A	#N/A	#N/A	#N/A		Lmnb2	Lamin-B2
P21812	3	0.22446	0.183313	#N/A	#N/A	#N/A	#N/A	#N/A	#N/A	3	0.00049	0.00048976	8	0.00159	0.00158748	7	0.02772	0.0269723		Mcpt4	Mast cell protease 4 (mMCP-4) (EC 3.4.21.-) (MSMCP) (Myonase) (Serosal mast cell protease)
P21981	6	0.03474	0.0335737	12	0.01777	0.0174597	7	0.00843	0.00835953	11	0.02094	0.0205105	6	5.22445	0.839343	7	0.01746	0.0171604		Tgm2	Protein-glutamine gamma-glutamyltransferase 2 (EC 2.3.2.13) (Isopeptidase TGM2) (EC 3.4.-.-) (Protein-glutamine deamidase TGM2) (EC 3.5.1.44) (Protein-glutamine dopaminyltransferase TGM2) (EC 2.3.1.-) (Protein-glutamine histaminyltransferase TGM2) (EC 2.3.1.-) (Protein-glutamine noradrenalinyltransferase TGM2) (EC 2.3.1.-) (Protein-glutamine serotonyltransferase TGM2) (EC 2.3.1.-) (Tissue transgl…
P22315	#N/A	#N/A	#N/A	5	0.06532	0.0613149	8	0.00284	0.00283196	4	0.0489	0.0466203	#N/A	#N/A	#N/A	#N/A	#N/A	#N/A		Fech	Ferrochelatase, mitochondrial (EC 4.99.1.1) (Heme synthase) (Protoheme ferro-lyase)
P22599	36	0.00659	0.00654686	14	0.0425	0.0407674	13	0.00325	0.00323947	17	0.00452	0.00449966	24	0.00758	0.00752298	12	0.00619	0.00615192		Serpina1b Aat2 Dom2 Spi1-2	Alpha-1-antitrypsin 1-2 (AAT) (Alpha-1 protease inhibitor 2) (Alpha-1-antiproteinase) (Serine protease inhibitor 1-2) (Serine protease inhibitor A1b) (Serpin A1b)
P22892	#N/A	#N/A	#N/A	13	0.04402	0.0421639	#N/A	#N/A	#N/A	#N/A	#N/A	#N/A	#N/A	#N/A	#N/A	#N/A	#N/A	#N/A		Ap1g1 Adtg Clapg1	AP-1 complex subunit gamma-1 (Adaptor protein complex AP-1 subunit gamma-1) (Adaptor-related protein complex 1 subunit gamma-1) (Clathrin assembly protein complex 1 gamma-1 large chain) (Gamma-adaptin) (Gamma1-adaptin) (Golgi adaptor HA1/AP1 adaptin subunit gamma-1)
P22907	3	0.01	0.00990099	#N/A	#N/A	#N/A	#N/A	#N/A	#N/A	#N/A	#N/A	#N/A	#N/A	#N/A	#N/A	#N/A	#N/A	#N/A		Hmbs Uros1	Porphobilinogen deaminase (PBG-D) (EC 2.5.1.61) (Hydroxymethylbilane synthase) (HMBS) (Pre-uroporphyrinogen synthase)
P23116	6	0.61519	0.380878	37	0.02126	0.0208174	12	0.00284	0.00283196	5	0.08258	0.0762807	7	0.01855	0.0182122	#N/A	#N/A	#N/A		Eif3a Csma Eif3 Eif3s10	Eukaryotic translation initiation factor 3 subunit A (eIF3a) (Centrosomin) (Eukaryotic translation initiation factor 3 subunit 10) (eIF-3-theta) (eIF3 p167) (eIF3 p180) (eIF3 p185) (p162)
P23198	5	9.21548	0.902109	5	0.06204	0.0584159	2	0.35605	0.262564	#N/A	#N/A	#N/A	3	0.00516	0.00513351	4	0.00171	0.00170708	Y	Cbx3	Chromobox protein homolog 3 (Heterochromatin protein 1 homolog gamma) (HP1 gamma) (M32) (Modifier 2 protein)
P23492	6	0.01818	0.0178554	10	0.02672	0.0260246	#N/A	#N/A	#N/A	#N/A	#N/A	#N/A	7	0.02287	0.0223587	3	0.00049	0.00048976		Pnp Np Pnp1	Purine nucleoside phosphorylase (PNP) (EC 2.4.2.1) (Inosine phosphorylase) (Inosine-guanosine phosphorylase)
P23506	8	0.00749	0.00743432	#N/A	#N/A	#N/A	12	0.00181	0.00180673	5	0.0018	0.00179677	10	0.00272	0.00271262	#N/A	#N/A	#N/A		Pcmt1	Protein-L-isoaspartate(D-aspartate) O-methyltransferase (PIMT) (EC 2.1.1.77) (L-isoaspartyl protein carboxyl methyltransferase) (Protein L-isoaspartyl/D-aspartyl methyltransferase) (Protein-beta-aspartate methyltransferase)
P23591	#N/A	#N/A	#N/A	28	0.00726	0.00720767	#N/A	#N/A	#N/A	#N/A	#N/A	#N/A	#N/A	#N/A	#N/A	#N/A	#N/A	#N/A		Gfus P35b Tsta3 Tstap35b	GDP-L-fucose synthase (EC 1.1.1.271) (GDP-4-keto-6-deoxy-D-mannose-3,5-epimerase-4-reductase) (Protein FX) (Red cell NADP(H)-binding protein) (Transplantation antigen P35B) (Tum-P35B antigen)
P23927	7	0.00448	0.00446002	#N/A	#N/A	#N/A	17	0.00967	0.00957739	11	0.00611	0.00607289	7	0.05406	0.0512874	#N/A	#N/A	#N/A		Cryab Crya2	Alpha-crystallin B chain (Alpha(B)-crystallin) (P23)
P23953	8	0.01029	0.0101852	#N/A	#N/A	#N/A	12	0.00265	0.002643	#N/A	#N/A	#N/A	11	0.03294	0.0318896	#N/A	#N/A	#N/A		Ces1c Es1	Carboxylesterase 1C (EC 3.1.1.1) (Liver carboxylesterase N) (Lung surfactant convertase) (PES-N)
P24270	#N/A	#N/A	#N/A	5	0.06775	0.0634512	10	0.00049	0.00048976	4	0.08921	0.0819034	8	0.00651	0.00646789	#N/A	#N/A	#N/A		Cat Cas-1 Cas1	Catalase (EC 1.11.1.6)
P24369	9	0.03801	0.0366181	47	0.00936	0.0092732	10	0.11167	0.100452	9	0.00155	0.0015476	14	0.0008	0.000799361	#N/A	#N/A	#N/A		Ppib	Peptidyl-prolyl cis-trans isomerase B (PPIase B) (EC 5.2.1.8) (CYP-S1) (Cyclophilin B) (Rotamase B) (S-cyclophilin) (SCYLP)
P24452	#N/A	#N/A	#N/A	5	0.11645	0.104304	5	31.4596	0.969192	#N/A	#N/A	#N/A	#N/A	#N/A	#N/A	#N/A	#N/A	#N/A		Capg Mbh1	Macrophage-capping protein (Actin regulatory protein CAP-G) (Actin-capping protein GCAP39) (Myc basic motif homolog 1)
P24472	#N/A	#N/A	#N/A	#N/A	#N/A	#N/A	4	0.00049	0.00048976	#N/A	#N/A	#N/A	4	0.00049	0.00048976	2	0.26048	0.206651		Gsta4 Gsta	Glutathione S-transferase A4 (EC 2.5.1.18) (GST A4-4) (GSTA4-4) (GST class-alpha member 4) (Glutathione S-transferase 5.7) (GST 5.7)
P24527	5	0.00864	0.00856599	11	0.05027	0.0478639	5	0.00049	0.00048976	12	0.00106	0.00105888	8	0.01869	0.0183471	#N/A	#N/A	#N/A		Lta4h	Leukotriene A-4 hydrolase (LTA-4 hydrolase) (EC 3.3.2.6) (Leukotriene A(4) hydrolase) (Tripeptide aminopeptidase LTA4H) (EC 3.4.11.4)
P24547	6	0.03219	0.0311861	8	0.00988	0.00978334	6	0.00049	0.00048976	#N/A	#N/A	#N/A	7	0.00552	0.0054897	#N/A	#N/A	#N/A		Impdh2	Inosine-5'-monophosphate dehydrogenase 2 (IMP dehydrogenase 2) (IMPD 2) (IMPDH 2) (EC 1.1.1.205) (IMPDH-II)
P24549	#N/A	#N/A	#N/A	25	0.11013	0.0992046	6	0.07587	0.0705197	#N/A	#N/A	#N/A	#N/A	#N/A	#N/A	#N/A	#N/A	#N/A		Aldh1a1 Ahd-2 Ahd2 Aldh1	Aldehyde dehydrogenase 1A1 (EC 1.2.1.19) (EC 1.2.1.28) (EC 1.2.1.3) (EC 1.2.1.36) (3-deoxyglucosone dehydrogenase) (ALDH-E1) (ALHDII) (Aldehyde dehydrogenase family 1 member A1) (Aldehyde dehydrogenase, cytosolic) (Retinal dehydrogenase 1) (RALDH 1) (RalDH1)
P25444	7	0.01581	0.0155639	52	0.02425	0.0236759	12	0.00862	0.00854633	6	0.00293	0.00292144	12	0.00562	0.00558859	4	0.00464	0.00461857		Rps2 Llrep3 Rps4	40S ribosomal protein S2 (40S ribosomal protein S4) (Protein LLRep3)
P26039	23	0.00678	0.00673434	52	0.06194	0.0583272	37	0.0127	0.0125407	29	0.00991	0.00981276	33	0.00375	0.00373599	9	0.05482	0.051971		Tln1 Tln	Talin-1
P26040	#N/A	#N/A	#N/A	9	0.12169	0.108488	#N/A	#N/A	#N/A	#N/A	#N/A	#N/A	#N/A	#N/A	#N/A	#N/A	#N/A	#N/A		Ezr Vil2	Ezrin (Cytovillin) (Villin-2) (p81)
P26041	9	0.03853	0.0371005	11	0.08857	0.0813636	25	0.09352	0.085522	19	0.0362	0.0349353	17	0.04345	0.0416407	#N/A	#N/A	#N/A		Msn	Moesin (Membrane-organizing extension spike protein)
P26043	19	0.03153	0.0305662	10	0.07711	0.0715897	29	0.0295	0.0286547	19	0.02724	0.0265177	20	0.06326	0.0594963	7	0.03022	0.0293335		Rdx	Radixin (ESP10)
P26231	#N/A	#N/A	#N/A	31	0.02238	0.0218901	5	0.15691	0.135629	#N/A	#N/A	#N/A	#N/A	#N/A	#N/A	#N/A	#N/A	#N/A		Ctnna1 Catna1	Catenin alpha-1 (102 kDa cadherin-associated protein) (Alpha E-catenin) (CAP102)
P26339	#N/A	#N/A	#N/A	5	0.01481	0.0145939	#N/A	#N/A	#N/A	#N/A	#N/A	#N/A	#N/A	#N/A	#N/A	#N/A	#N/A	#N/A		Chga	Chromogranin-A (CgA) [Cleaved into: Pancreastatin; Beta-granin; WE-14; Catestatin; GE-25; Serpinin-RRG; Serpinin (AL26); p-Glu serpinin precursor]
P26350	#N/A	#N/A	#N/A	14	0.03923	0.0377491	#N/A	#N/A	#N/A	3	0.00184	0.00183662	5	0.00166	0.00165725	#N/A	#N/A	#N/A		Ptma	Prothymosin alpha [Cleaved into: Prothymosin alpha, N-terminally processed; Thymosin alpha]
P26369	#N/A	#N/A	#N/A	9	0.06769	0.0633986	#N/A	#N/A	#N/A	#N/A	#N/A	#N/A	#N/A	#N/A	#N/A	#N/A	#N/A	#N/A		U2af2 U2af65	Splicing factor U2AF 65 kDa subunit (U2 auxiliary factor 65 kDa subunit) (U2 snRNP auxiliary factor large subunit)
P26443	11	0.03151	0.0305474	49	0.0308	0.0298797	25	0.01294	0.0127747	16	0.03659	0.0352984	14	0.00893	0.00885096	10	0.01715	0.0168608		Glud1 Glud	Glutamate dehydrogenase 1, mitochondrial (GDH 1) (EC 1.4.1.3)
P26516	#N/A	#N/A	#N/A	11	0.05426	0.0514674	10	0.04873	0.0464657	7	0.00619	0.00615192	10	0.01567	0.0154282	#N/A	#N/A	#N/A		Psmd7 Mov-34 Mov34	26S proteasome non-ATPase regulatory subunit 7 (26S proteasome regulatory subunit RPN8) (26S proteasome regulatory subunit S12) (Mov34 protein) (Proteasome subunit p40)
P26638	11	0.00106	0.00105888	38	0.01072	0.0106063	9	0.19506	0.163222	9	0.01595	0.0156996	11	0.02727	0.0265461	3	0.24637	0.19767		Sars1 Sars Sers	Serine--tRNA ligase, cytoplasmic (EC 6.1.1.11) (Seryl-tRNA synthetase) (SerRS) (Seryl-tRNA(Ser/Sec) synthetase)
P26645	9	0.00925	0.00916522	8	0.00965	0.00955777	4	0.0202	0.0198	3	0.00049	0.00048976	8	0.00049	0.00048976	#N/A	#N/A	#N/A		Marcks Macs	Myristoylated alanine-rich C-kinase substrate (MARCKS)
P26883	#N/A	#N/A	#N/A	#N/A	#N/A	#N/A	#N/A	#N/A	#N/A	4	0.05604	0.0530662	8	0.04799	0.0457924	#N/A	#N/A	#N/A		Fkbp1a Fkbp1	Peptidyl-prolyl cis-trans isomerase FKBP1A (PPIase FKBP1A) (EC 5.2.1.8) (12 kDa FK506-binding protein) (12 kDa FKBP) (FKBP-12) (Calstabin-1) (FK506-binding protein 1A) (FKBP-1A) (Immunophilin FKBP12) (Rotamase)
P27046	#N/A	#N/A	#N/A	19	0.0094	0.00931246	#N/A	#N/A	#N/A	#N/A	#N/A	#N/A	#N/A	#N/A	#N/A	#N/A	#N/A	#N/A		Man2a1 Mana2	Alpha-mannosidase 2 (EC 3.2.1.114) (Golgi alpha-mannosidase II) (AMan II) (Man II) (Mannosidase alpha class 2A member 1) (Mannosyl-oligosaccharide 1,3-1,6-alpha-mannosidase)
P27546	11	0.01643	0.0161644	8	0.0363	0.0350285	21	0.01002	0.0099206	16	0.00414	0.00412293	16	0.0045	0.00447984	#N/A	#N/A	#N/A		Map4 Mtap4	Microtubule-associated protein 4 (MAP-4)
P27612	7	0.03375	0.0326481	7	0.33362	0.250161	7	0.03543	0.0342177	9	0.00049	0.00048976	9	0.00473	0.00470773	#N/A	#N/A	#N/A		Plaa Plap	Phospholipase A-2-activating protein (PLA2P) (PLAP)
P27659	#N/A	#N/A	#N/A	126	0.00561	0.0055787	4	0.06592	0.0618433	6	0.01074	0.0106259	5	0.08658	0.0796812	#N/A	#N/A	#N/A		Rpl3	60S ribosomal protein L3 (J1 protein)
P27661	5	0.0618	0.0582031	#N/A	#N/A	#N/A	5	0.03948	0.0379805	9	0.08229	0.0760332	7	0.05552	0.0525997	#N/A	#N/A	#N/A	Y	H2ax H2a.x H2afx Hist5-2ax	Histone H2AX (H2a/x) (Histone H2A.X)
P27773	19	0.10595	0.0958	102	0.00964	0.00954796	16	0.02388	0.023323	21	0.00916	0.00907686	27	0.00227	0.00226486	7	0.02203	0.0215551		Pdia3 Erp Erp60 Grp58	Protein disulfide-isomerase A3 (EC 5.3.4.1) (58 kDa glucose-regulated protein) (58 kDa microsomal protein) (p58) (Disulfide isomerase ER-60) (Endoplasmic reticulum resident protein 57) (ER protein 57) (ERp57) (Endoplasmic reticulum resident protein 60) (ER protein 60) (ERp60)
P28271	5	0.04185	0.0401689	25	0.02447	0.0238855	#N/A	#N/A	#N/A	#N/A	#N/A	#N/A	4	0.00885	0.00877236	#N/A	#N/A	#N/A		Aco1 Ireb1 Irebp	Cytoplasmic aconitate hydratase (Aconitase) (EC 4.2.1.3) (Citrate hydro-lyase) (Iron regulatory protein 1) (IRP1) (Iron-responsive element-binding protein 1) (IRE-BP 1)
P28352	3	2.32332	0.699096	16	0.03099	0.0300585	5	0.04839	0.0461565	#N/A	#N/A	#N/A	2	1.13211	0.530981	#N/A	#N/A	#N/A		Apex1 Ape Apex Ref1	DNA-(apurinic or apyrimidinic site) endonuclease (EC 3.1.-.-) (APEX nuclease) (APEN) (Apurinic-apyrimidinic endonuclease 1) (AP endonuclease 1) (REF-1) (Redox factor-1) [Cleaved into: DNA-(apurinic or apyrimidinic site) endonuclease, mitochondrial]
P28474	4	0.00049	0.00048976	14	0.03821	0.0368037	6	0.03095	0.0300209	5	0.01828	0.0179518	7	0.03845	0.0370263	#N/A	#N/A	#N/A		Adh5 Adh-2 Adh2	Alcohol dehydrogenase class-3 (EC 1.1.1.1) (Alcohol dehydrogenase 2) (Alcohol dehydrogenase 5) (Alcohol dehydrogenase B2) (ADH-B2) (Alcohol dehydrogenase class-III) (Glutathione-dependent formaldehyde dehydrogenase) (FALDH) (FDH) (GSH-FDH) (EC 1.1.1.-) (S-(hydroxymethyl)glutathione dehydrogenase) (EC 1.1.1.284)
P28650	53	0.00436	0.00434107	#N/A	#N/A	#N/A	56	0.00178	0.00177684	32	0.00297	0.00296121	57	0.0057	0.00566769	18	0.00369	0.00367643		Adss1 Adssl1	Adenylosuccinate synthetase isozyme 1 (AMPSase 1) (AdSS 1) (EC 6.3.4.4) (Adenylosuccinate synthetase like 1) (Adenylosuccinate synthetase, basic isozyme) (Adenylosuccinate synthetase, muscle isozyme) (M-type adenylosuccinate synthetase) (IMP--aspartate ligase 1)
P28652	5	0.0034	0.00338848	#N/A	#N/A	#N/A	14	0.00049	0.00048976	9	0.07431	0.06917	15	0.00678	0.00673434	#N/A	#N/A	#N/A		Camk2b Camk2d	Calcium/calmodulin-dependent protein kinase type II subunit beta (CaM kinase II subunit beta) (CaMK-II subunit beta) (EC 2.7.11.17)
P28653	12	0.01404	0.0138456	7	0.03072	0.0298044	19	0.00049	0.00048976	14	0.00049	0.00048976	9	0.00049	0.00048976	#N/A	#N/A	#N/A		Bgn	Biglycan (Bone/cartilage proteoglycan I) (PG-S1)
P28654	25	0.00187	0.00186651	10	0.0115	0.0113693	25	0.00175	0.00174694	24	0.0011	0.00109879	28	0.00263	0.0026231	13	0.00234	0.00233454		Dcn	Decorin (Bone proteoglycan II) (PG-S2) (PG40)
P28656	4	0.11722	0.104921	17	0.00398	0.00396422	7	0.05908	0.0557843	4	0.23908	0.19295	5	0.006	0.00596421	3	0.45019	0.310435	Y	Nap1l1 Nrp	Nucleosome assembly protein 1-like 1 (Brain protein DN38) (NAP-1-related protein)
P28658	#N/A	#N/A	#N/A	7	0.00063	0.000629603	#N/A	#N/A	#N/A	#N/A	#N/A	#N/A	#N/A	#N/A	#N/A	#N/A	#N/A	#N/A		Atxn10 Sca10	Ataxin-10 (Brain protein E46) (Spinocerebellar ataxia type 10 protein homolog)
P28660	#N/A	#N/A	#N/A	5	0.00316	0.00315005	#N/A	#N/A	#N/A	#N/A	#N/A	#N/A	#N/A	#N/A	#N/A	#N/A	#N/A	#N/A		Nckap1 Hem2 Kiaa0587 Nap1	Nck-associated protein 1 (NAP 1) (Brain protein H19) (MH19) (Membrane-associated protein HEM-2) (p125Nap1)
P28665	24	0.03733	0.0359866	#N/A	#N/A	#N/A	13	0.00315	0.00314011	19	0.00924	0.0091554	23	0.00221	0.00220513	4	0.00369	0.00367643		Mug1 Mug-1	Murinoglobulin-1 (MuG1)
P29341	7	0.00049	0.00048976	36	0.00822	0.00815298	10	0.00497	0.00494542	8	0.00797	0.00790698	11	0.15748	0.136054	#N/A	#N/A	#N/A		Pabpc1 Pabp1	Polyadenylate-binding protein 1 (PABP-1) (Poly(A)-binding protein 1)
P29699	9	0.00725	0.00719782	4	0.0222	0.0217179	10	0.01449	0.014283	14	0.00514	0.00511372	15	0.00169	0.00168715	8	0.00049	0.00048976		Ahsg Fetua	Alpha-2-HS-glycoprotein (Countertrypin) (Fetuin-A)
P29758	18	0.00266	0.00265294	15	0.04043	0.0388589	16	0.00056	0.000559687	10	0.00125	0.00124844	15	0.00386	0.00384516	6	0.00049	0.00048976		Oat	Ornithine aminotransferase, mitochondrial (EC 2.6.1.13) (Ornithine--oxo-acid aminotransferase)
P29788	7	0.01157	0.0114377	4	0.01726	0.0169671	#N/A	#N/A	#N/A	#N/A	#N/A	#N/A	3	1.18464	0.542259	#N/A	#N/A	#N/A		Vtn	Vitronectin (VN) (S-protein) (Serum-spreading factor)
P30115	#N/A	#N/A	#N/A	4	0.01299	0.0128234	#N/A	#N/A	#N/A	#N/A	#N/A	#N/A	#N/A	#N/A	#N/A	#N/A	#N/A	#N/A		Gsta3 Gstyc	Glutathione S-transferase A3 (EC 2.5.1.18) (GST class-alpha member 3) (Glutathione S-transferase Ya3) (Glutathione S-transferase Yc)
P30412	3	0.00049	0.00048976	5	0.03977	0.0382488	10	0.03926	0.0377769	#N/A	#N/A	#N/A	#N/A	#N/A	#N/A	#N/A	#N/A	#N/A		Ppic Cypc	Peptidyl-prolyl cis-trans isomerase C (PPIase C) (EC 5.2.1.8) (Cyclophilin C) (Rotamase C)
P30416	#N/A	#N/A	#N/A	11	0.04997	0.0475918	#N/A	#N/A	#N/A	#N/A	#N/A	#N/A	#N/A	#N/A	#N/A	#N/A	#N/A	#N/A		Fkbp4 Fkpb52	Peptidyl-prolyl cis-trans isomerase FKBP4 (PPIase FKBP4) (EC 5.2.1.8) (52 kDa FK506-binding protein) (52 kDa FKBP) (FKBP-52) (59 kDa immunophilin) (p59) (FK506-binding protein 4) (FKBP-4) (FKBP59) (HSP-binding immunophilin) (HBI) (Immunophilin FKBP52) (Rotamase) [Cleaved into: Peptidyl-prolyl cis-trans isomerase FKBP4, N-terminally processed]
P30681	#N/A	#N/A	#N/A	#N/A	#N/A	#N/A	3	24.3682	0.960581	#N/A	#N/A	#N/A	#N/A	#N/A	#N/A	#N/A	#N/A	#N/A		Hmgb2 Hmg2	High mobility group protein B2 (High mobility group protein 2) (HMG-2)
P30999-3	#N/A	#N/A	#N/A	20	0.04884	0.0465657	#N/A	#N/A	#N/A	#N/A	#N/A	#N/A	#N/A	#N/A	#N/A	#N/A	#N/A	#N/A		Ctnnd1 Catns Kiaa0384	Catenin delta-1 (Cadherin-associated Src substrate) (CAS) (p120 catenin) (p120(ctn)) (p120(cas))
P31001	86	0.00775	0.0076904	9	0.02071	0.0202898	87	0.00329	0.00327921	50	0.01214	0.0119944	77	0.00559	0.00555893	21	0.00225	0.00224495		Des	Desmin
P31230	9	0.03225	0.0312424	16	0.02437	0.0237902	7	0.00826	0.00819233	3	0.02313	0.0226071	7	0.00179	0.0017868	#N/A	#N/A	#N/A		Aimp1 Emap2 Scye1	Aminoacyl tRNA synthase complex-interacting multifunctional protein 1 (Multisynthase complex auxiliary component p43) [Cleaved into: Endothelial monocyte-activating polypeptide 2 (EMAP-2) (Endothelial monocyte-activating polypeptide II) (EMAP-II) (Small inducible cytokine subfamily E member 1)]
P31324	#N/A	#N/A	#N/A	#N/A	#N/A	#N/A	#N/A	#N/A	#N/A	#N/A	#N/A	#N/A	#N/A	#N/A	#N/A	4	5.09531	0.835939		Prkar2b	cAMP-dependent protein kinase type II-beta regulatory subunit
P31725	#N/A	#N/A	#N/A	#N/A	#N/A	#N/A	#N/A	#N/A	#N/A	3	0.03013	0.0292487	#N/A	#N/A	#N/A	#N/A	#N/A	#N/A		S100a9 Cagb Mrp14	Protein S100-A9 (Calgranulin-B) (Leukocyte L1 complex heavy chain) (Migration inhibitory factor-related protein 14) (MRP-14) (p14) (S100 calcium-binding protein A9)
P31786	#N/A	#N/A	#N/A	8	0.0609	0.0574041	#N/A	#N/A	#N/A	5	0.14026	0.123007	7	0.02628	0.025607	4	0.00977	0.00967547		Dbi	Acyl-CoA-binding protein (ACBP) (Diazepam-binding inhibitor) (DBI) (Endozepine) (EP)
P31938	3	0.06198	0.0583627	#N/A	#N/A	#N/A	5	0.04128	0.0396435	4	0.00049	0.00048976	5	0.00049	0.00048976	#N/A	#N/A	#N/A		Map2k1 Mek1 Prkmk1	Dual specificity mitogen-activated protein kinase kinase 1 (MAP kinase kinase 1) (MAPKK 1) (EC 2.7.12.2) (ERK activator kinase 1) (MAPK/ERK kinase 1) (MEK 1)
P32020	#N/A	#N/A	#N/A	#N/A	#N/A	#N/A	#N/A	#N/A	#N/A	4	0.01041	0.0103027	#N/A	#N/A	#N/A	#N/A	#N/A	#N/A		Scp2 Scp-2	Sterol carrier protein 2 (SCP-2) (Acetyl-CoA C-myristoyltransferase) (EC 2.3.1.155) (Non-specific lipid-transfer protein) (NSL-TP) (Propanoyl-CoA C-acyltransferase) (EC 2.3.1.176) (SCP-2/3-oxoacyl-CoA thiolase) (SCP-2/thiolase) (EC 2.3.1.16) (SCP-chi) (Sterol carrier protein X) (SCP-X) (Straight-chain acyl-CoA oxidase) (SCPX)
P32067	4	0.55785	0.35809	12	0.0606	0.0571375	#N/A	#N/A	#N/A	#N/A	#N/A	#N/A	#N/A	#N/A	#N/A	#N/A	#N/A	#N/A		Ssb Ss-b	Lupus La protein homolog (La autoantigen homolog) (La ribonucleoprotein)
P32233	#N/A	#N/A	#N/A	6	0.00527	0.00524237	#N/A	#N/A	#N/A	#N/A	#N/A	#N/A	#N/A	#N/A	#N/A	#N/A	#N/A	#N/A		Drg1 Drg Nedd-3 Nedd3	Developmentally-regulated GTP-binding protein 1 (DRG-1) (Neural precursor cell expressed developmentally down-regulated protein 3) (NEDD-3) (Translation factor GTPase DRG1) (TRAFAC GTPase DRG1) (EC 3.6.5.-)
P32261	14	0.00355	0.00353744	#N/A	#N/A	#N/A	7	0.01238	0.0122286	12	0.03431	0.0331719	11	0.00049	0.00048976	#N/A	#N/A	#N/A		Serpinc1 At3	Antithrombin-III (ATIII) (Serpin C1)
P32848	17	0.00636	0.00631981	#N/A	#N/A	#N/A	41	0.00625	0.00621118	21	0.00406	0.00404358	27	0.00775	0.0076904	8	0.00451	0.00448975		Pvalb Pva	Parvalbumin alpha
P32921	8	0.08136	0.0752386	33	0.02782	0.027067	6	0.56453	0.36083	10	0.11885	0.106225	9	0.03733	0.0359866	5	0.10744	0.0970165	Y	Wars1 Wars Wrs	Tryptophan--tRNA ligase, cytoplasmic (EC 6.1.1.2) (Tryptophanyl-tRNA synthetase) (TrpRS) [Cleaved into: T1-TrpRS; T2-TrpRS]
P34022	#N/A	#N/A	#N/A	6	0.15367	0.133201	#N/A	#N/A	#N/A	#N/A	#N/A	#N/A	#N/A	#N/A	#N/A	#N/A	#N/A	#N/A		Ranbp1 Htf9-a Htf9a	Ran-specific GTPase-activating protein (HpaII tiny fragments locus 9a protein) (Ran-binding protein 1) (RANBP1)
P34884	5	0.00527	0.00524237	10	0.02421	0.0236377	4	0.03004	0.0291639	#N/A	#N/A	#N/A	#N/A	#N/A	#N/A	#N/A	#N/A	#N/A		Mif	Macrophage migration inhibitory factor (MIF) (EC 5.3.2.1) (Delayed early response protein 6) (DER6) (Glycosylation-inhibiting factor) (GIF) (L-dopachrome isomerase) (L-dopachrome tautomerase) (EC 5.3.3.12) (Phenylpyruvate tautomerase)
P34914	#N/A	#N/A	#N/A	#N/A	#N/A	#N/A	5	0.00652	0.00647776	4	0.07224	0.067373	#N/A	#N/A	#N/A	4	0.12139	0.10825		Ephx2 Eph2	Bifunctional epoxide hydrolase 2 [Includes: Cytosolic epoxide hydrolase 2 (CEH) (EC 3.3.2.10) (Epoxide hydratase) (Soluble epoxide hydrolase) (SEH); Lipid-phosphate phosphatase (EC 3.1.3.76)]
P35123	5	0.03244	0.0314207	#N/A	#N/A	#N/A	#N/A	#N/A	#N/A	#N/A	#N/A	#N/A	5	0.80084	0.444704	#N/A	#N/A	#N/A		Usp4 Unp	Ubiquitin carboxyl-terminal hydrolase 4 (EC 3.4.19.12) (Deubiquitinating enzyme 4) (Ubiquitin thioesterase 4) (Ubiquitin-specific-processing protease 4) (Ubiquitous nuclear protein)
P35230	#N/A	#N/A	#N/A	5	0.19969	0.166451	#N/A	#N/A	#N/A	1	3.18525	0.761066	#N/A	#N/A	#N/A	#N/A	#N/A	#N/A		Reg3b Pap Pap1	Regenerating islet-derived protein 3-beta (REG-3-beta) (Pancreatitis-associated protein 1) (Regenerating islet-derived protein III-beta) (Reg III-beta) [Cleaved into: Regenerating islet-derived protein 3-beta 16.5 kDa form; Regenerating islet-derived protein 3-beta 15 kDa form]
P35235	3	0.06188	0.058274	#N/A	#N/A	#N/A	#N/A	#N/A	#N/A	#N/A	#N/A	#N/A	#N/A	#N/A	#N/A	#N/A	#N/A	#N/A		Ptpn11	Tyrosine-protein phosphatase non-receptor type 11 (EC 3.1.3.48) (Protein-tyrosine phosphatase SYP) (SH-PTP2) (SHP-2) (Shp2)
P35276	#N/A	#N/A	#N/A	18	0.12918	0.114402	#N/A	#N/A	#N/A	#N/A	#N/A	#N/A	#N/A	#N/A	#N/A	#N/A	#N/A	#N/A		Rab3d	Ras-related protein Rab-3D
P35278	#N/A	#N/A	#N/A	7	0.00625	0.00621118	#N/A	#N/A	#N/A	#N/A	#N/A	#N/A	#N/A	#N/A	#N/A	#N/A	#N/A	#N/A		Rab5c	Ras-related protein Rab-5C (EC 3.6.5.2)
P35279	#N/A	#N/A	#N/A	4	0.06769	0.0633986	#N/A	#N/A	#N/A	#N/A	#N/A	#N/A	#N/A	#N/A	#N/A	#N/A	#N/A	#N/A		Rab6a Rab6 MNCb-1660	Ras-related protein Rab-6A (Rab-6)
P35282	6	0.03106	0.0301243	#N/A	#N/A	#N/A	8	0.01003	0.0099304	6	0.03423	0.0330971	4	0.00049	0.00048976	#N/A	#N/A	#N/A		Rab21	Ras-related protein Rab-21 (Rab-12)
P35283	2	1.06574	0.515912	#N/A	#N/A	#N/A	4	4.51182	0.818572	#N/A	#N/A	#N/A	#N/A	#N/A	#N/A	#N/A	#N/A	#N/A		Rab12	Ras-related protein Rab-12 (Rab-13)
P35293	#N/A	#N/A	#N/A	9	0.00744	0.00738506	#N/A	#N/A	#N/A	#N/A	#N/A	#N/A	#N/A	#N/A	#N/A	#N/A	#N/A	#N/A		Rab18	Ras-related protein Rab-18
P35385	#N/A	#N/A	#N/A	#N/A	#N/A	#N/A	6	0.04294	0.0411721	5	0.1729	0.147412	7	0.02196	0.0214881	#N/A	#N/A	#N/A		Hspb7 Cvhsp Hsp25-2	Heat shock protein beta-7 (HspB7) (Cardiovascular heat shock protein) (cvHsp) (Heat shock protein 25 kDa 2) (Protein p19/6.8)
P35441	#N/A	#N/A	#N/A	#N/A	#N/A	#N/A	#N/A	#N/A	#N/A	4	0.93724	0.483802	#N/A	#N/A	#N/A	#N/A	#N/A	#N/A		Thbs1 Tsp1	Thrombospondin-1 (Glycoprotein G)
P35486	12	0.00105	0.0010489	14	0.01558	0.015341	33	0.00664	0.0065962	16	0.00317	0.00315998	23	0.00713	0.00707952	18	0.03813	0.0367295		Pdha1 Pdha-1	Pyruvate dehydrogenase E1 component subunit alpha, somatic form, mitochondrial (EC 1.2.4.1) (PDHE1-A type I)
P35492	#N/A	#N/A	#N/A	#N/A	#N/A	#N/A	#N/A	#N/A	#N/A	#N/A	#N/A	#N/A	#N/A	#N/A	#N/A	3	0.0466	0.0445251		Hal Hsd Huth	Histidine ammonia-lyase (Histidase) (EC 4.3.1.3)
P35505	#N/A	#N/A	#N/A	20	0.0187	0.0183567	#N/A	#N/A	#N/A	#N/A	#N/A	#N/A	#N/A	#N/A	#N/A	4	0.17473	0.148741		Fah	Fumarylacetoacetase (FAA) (EC 3.7.1.2) (Beta-diketonase) (Fumarylacetoacetate hydrolase)
P35550	#N/A	#N/A	#N/A	19	0.01212	0.0119749	#N/A	#N/A	#N/A	#N/A	#N/A	#N/A	#N/A	#N/A	#N/A	#N/A	#N/A	#N/A		Fbl	rRNA 2'-O-methyltransferase fibrillarin (EC 2.1.1.-) (Histone-glutamine methyltransferase) (Nucleolar protein 1) (U6 snRNA 2'-O-methyltransferase fibrillarin)
P35564	9	0.13106	0.115874	72	0.03038	0.0294843	10	0.14907	0.129731	10	0.01967	0.0192906	9	0.01967	0.0192906	#N/A	#N/A	#N/A		Canx	Calnexin
P35700	12	0.00258	0.00257336	16	0.01241	0.0122579	15	0.0005	0.00049975	13	0.00098	0.000979041	13	0.00069	0.000689524	#N/A	#N/A	#N/A		Prdx1 Msp23 Paga Tdpx2	Peroxiredoxin-1 (EC 1.11.1.24) (Macrophage 23 kDa stress protein) (Osteoblast-specific factor 3) (OSF-3) (Thioredoxin peroxidase 2) (Thioredoxin-dependent peroxide reductase 2) (Thioredoxin-dependent peroxiredoxin 1)
P35979	6	0.00049	0.00048976	21	0.00345	0.00343814	6	0.00049	0.00048976	4	0.00049	0.00048976	6	0.00088	0.000879226	#N/A	#N/A	#N/A		Rpl12	60S ribosomal protein L12
P35980	3	0.1752	0.149081	20	0.00787	0.00780855	6	0.00168	0.00167718	#N/A	#N/A	#N/A	8	0.00049	0.00048976	#N/A	#N/A	#N/A		Rpl18	60S ribosomal protein L18
P36536	9	0.00575	0.00571713	13	0.02475	0.0241522	6	0.00049	0.00048976	6	0.00221	0.00220513	7	0.02349	0.0229509	#N/A	#N/A	#N/A		Sar1a Sara Sara1	GTP-binding protein SAR1a
P36552	#N/A	#N/A	#N/A	7	0.13333	0.117644	#N/A	#N/A	#N/A	#N/A	#N/A	#N/A	#N/A	#N/A	#N/A	#N/A	#N/A	#N/A		Cpox Cpo	Oxygen-dependent coproporphyrinogen-III oxidase, mitochondrial (COX) (Coprogen oxidase) (Coproporphyrinogenase) (EC 1.3.3.3)
P36993	#N/A	#N/A	#N/A	#N/A	#N/A	#N/A	10	0.07588	0.0705283	#N/A	#N/A	#N/A	7	6.29432	0.862907	#N/A	#N/A	#N/A		Ppm1b Pp2c2 Pppm1b	Protein phosphatase 1B (EC 3.1.3.16) (Protein phosphatase 2C isoform beta) (PP2C-beta)
P37040	#N/A	#N/A	#N/A	14	0.15372	0.133239	6	0.00133	0.00132823	#N/A	#N/A	#N/A	#N/A	#N/A	#N/A	#N/A	#N/A	#N/A		Por	NADPH--cytochrome P450 reductase (CPR) (P450R) (EC 1.6.2.4)
P37804	#N/A	#N/A	#N/A	#N/A	#N/A	#N/A	6	1.1057	0.525099	5	0.25257	0.201641	#N/A	#N/A	#N/A	#N/A	#N/A	#N/A		Tagln Sm22 Sm22a	Transgelin (Actin-associated protein p27) (Smooth muscle protein 22-alpha) (SM22-alpha)
P38060	4	0.14056	0.123238	4	0.0661	0.0620017	#N/A	#N/A	#N/A	#N/A	#N/A	#N/A	#N/A	#N/A	#N/A	#N/A	#N/A	#N/A		Hmgcl	Hydroxymethylglutaryl-CoA lyase, mitochondrial (HL) (HMG-CoA lyase) (EC 4.1.3.4) (3-hydroxy-3-methylglutarate-CoA lyase)
P38647	22	0.04682	0.0447259	44	0.02058	0.020165	36	0.00584	0.00580609	22	0.01053	0.0104203	38	0.00975	0.00965586	10	0.01928	0.0189153		Hspa9 Grp75 Hsp74 Hspa9a	Stress-70 protein, mitochondrial (75 kDa glucose-regulated protein) (GRP-75) (Heat shock 70 kDa protein 9) (Mortalin) (Peptide-binding protein 74) (PBP74) (p66 MOT)
P39054	#N/A	#N/A	#N/A	13	0.03687	0.0355589	9	0.01799	0.0176721	#N/A	#N/A	#N/A	#N/A	#N/A	#N/A	#N/A	#N/A	#N/A		Dnm2 Dyn2	Dynamin-2 (EC 3.6.5.5) (Dynamin UDNM)
P39447	#N/A	#N/A	#N/A	5	0.05504	0.0521686	#N/A	#N/A	#N/A	#N/A	#N/A	#N/A	#N/A	#N/A	#N/A	#N/A	#N/A	#N/A		Tjp1 Zo1	Tight junction protein ZO-1 (Tight junction protein 1) (Zona occludens protein 1) (Zonula occludens protein 1)
P39654	#N/A	#N/A	#N/A	6	0.88339	0.469043	#N/A	#N/A	#N/A	#N/A	#N/A	#N/A	#N/A	#N/A	#N/A	#N/A	#N/A	#N/A		Alox15 Alox12l	Polyunsaturated fatty acid lipoxygenase ALOX15 (12/15-lipoxygenase) (12/15-LO) (Arachidonate 12-lipoxygenase, leukocyte-type) (12-LOX) (L-12LO) (EC 1.13.11.31) (Arachidonate 15-lipoxygenase) (15-LOX) (EC 1.13.11.33) (Arachidonate omega-6 lipoxygenase) (Hepoxilin A3 synthase Alox15) (EC 1.13.11.-) (Linoleate 13S-lipoxygenase) (EC 1.13.11.12)
P39749	#N/A	#N/A	#N/A	4	0.01532	0.0150888	#N/A	#N/A	#N/A	#N/A	#N/A	#N/A	#N/A	#N/A	#N/A	#N/A	#N/A	#N/A		Fen1 Fen-1	Flap endonuclease 1 (FEN-1) (EC 3.1.-.-) (Flap structure-specific endonuclease 1)
P40124	#N/A	#N/A	#N/A	14	0.03263	0.0315989	9	0.00835	0.00828085	5	0.00424	0.0042221	5	0.00049	0.00048976	#N/A	#N/A	#N/A		Cap1 Cap	Adenylyl cyclase-associated protein 1 (CAP 1)
P40142	10	0.00408	0.00406342	41	0.01901	0.0186554	16	0.00524	0.00521269	17	0.00335	0.00333881	24	0.00658	0.00653699	15	0.00058	0.000579664		Tkt	Transketolase (TK) (EC 2.2.1.1) (P68)
P40936	5	0.01187	0.0117308	#N/A	#N/A	#N/A	#N/A	#N/A	#N/A	#N/A	#N/A	#N/A	#N/A	#N/A	#N/A	#N/A	#N/A	#N/A		Inmt Temt	Indolethylamine N-methyltransferase (Indolamine N-methyltransferase) (EC 2.1.1.49) (EC 2.1.1.96) (Aromatic alkylamine N-methyltransferase) (Amine N-methyltransferase) (Arylamine N-methyltransferase) (Thioether S-methyltransferase) (TEMT)
P41105	#N/A	#N/A	#N/A	#N/A	#N/A	#N/A	2	1.18982	0.543341	#N/A	#N/A	#N/A	#N/A	#N/A	#N/A	#N/A	#N/A	#N/A		Rpl28	60S ribosomal protein L28
P41216	21	0.0021	0.0020956	11	0.01515	0.0149239	48	0.00053	0.000529719	18	0.0071	0.00704995	35	0.00049	0.00048976	13	0.00589	0.00585551		Acsl1 Acsl2 Facl2	Long-chain-fatty-acid--CoA ligase 1 (EC 6.2.1.3) (Arachidonate--CoA ligase) (EC 6.2.1.15) (Long-chain acyl-CoA synthetase 1) (LACS 1) (Phytanate--CoA ligase) (EC 6.2.1.24)
P42125	8	0.00071	0.000709496	9	0.02221	0.0217274	13	0.00065	0.000649578	7	0.00103	0.00102894	8	0.00049	0.00048976	5	0.00618	0.00614204		Eci1 Dci	Enoyl-CoA delta isomerase 1, mitochondrial (EC 5.3.3.8) (3,2-trans-enoyl-CoA isomerase) (Delta(3),Delta(2)-enoyl-CoA isomerase) (D3,D2-enoyl-CoA isomerase) (Dodecenoyl-CoA isomerase)
P42208	10	0.00049	0.00048976	10	0.00726	0.00720767	#N/A	#N/A	#N/A	5	0.00163	0.00162735	#N/A	#N/A	#N/A	3	1.81489	0.644746		Septin2 Nedd5 Sept2	Septin-2 (Neural precursor cell expressed developmentally down-regulated protein 5) (NEDD-5)
P42225	3	0.20378	0.169283	#N/A	#N/A	#N/A	7	0.01696	0.0166772	#N/A	#N/A	#N/A	#N/A	#N/A	#N/A	#N/A	#N/A	#N/A		Stat1	Signal transducer and activator of transcription 1
P42227	5	0.08969	0.0823078	13	0.04958	0.0472379	#N/A	#N/A	#N/A	#N/A	#N/A	#N/A	#N/A	#N/A	#N/A	#N/A	#N/A	#N/A		Stat3 Aprf	Signal transducer and activator of transcription 3 (Acute-phase response factor)
P42230	#N/A	#N/A	#N/A	2	0.37188	0.271073	#N/A	#N/A	#N/A	#N/A	#N/A	#N/A	#N/A	#N/A	#N/A	#N/A	#N/A	#N/A		Stat5a Mgf Mpf	Signal transducer and activator of transcription 5A (Mammary gland factor)
P42232	8	0.00607	0.00603338	2	0.37188	0.271073	10	0.00128	0.00127836	8	0.00049	0.00048976	6	0.01232	0.0121701	1	4.97228	0.83256		Stat5b	Signal transducer and activator of transcription 5B
P42669	#N/A	#N/A	#N/A	14	0.00425	0.00423201	#N/A	#N/A	#N/A	#N/A	#N/A	#N/A	#N/A	#N/A	#N/A	#N/A	#N/A	#N/A		Pura	Transcriptional activator protein Pur-alpha (Purine-rich single-stranded DNA-binding protein alpha)
P42932	11	0.01448	0.0142733	18	0.01741	0.0171121	18	0.00049	0.00048976	14	0.0245	0.0239141	17	0.02808	0.027313	3	0.06149	0.057928		Cct8 Cctq	T-complex protein 1 subunit theta (TCP-1-theta) (CCT-theta)
P43023	#N/A	#N/A	#N/A	#N/A	#N/A	#N/A	9	0.09757	0.0888964	#N/A	#N/A	#N/A	#N/A	#N/A	#N/A	#N/A	#N/A	#N/A		Cox6a2	Cytochrome c oxidase subunit 6A2, mitochondrial (Cytochrome c oxidase polypeptide VIa-heart) (COXVIAH)
P43024	#N/A	#N/A	#N/A	6	0.00275	0.00274246	#N/A	#N/A	#N/A	#N/A	#N/A	#N/A	#N/A	#N/A	#N/A	#N/A	#N/A	#N/A		Cox6a1 Cox6al	Cytochrome c oxidase subunit 6A1, mitochondrial (Cytochrome c oxidase polypeptide VIa-liver)
P43025	#N/A	#N/A	#N/A	#N/A	#N/A	#N/A	1	0.74025	0.42537	#N/A	#N/A	#N/A	#N/A	#N/A	#N/A	#N/A	#N/A	#N/A		Clec3b Tna	Tetranectin (TN) (C-type lectin domain family 3 member B) (Plasminogen kringle 4-binding protein)
P43137	#N/A	#N/A	#N/A	42	0.02403	0.0234661	#N/A	#N/A	#N/A	#N/A	#N/A	#N/A	#N/A	#N/A	#N/A	#N/A	#N/A	#N/A		Reg1	Lithostathine-1 (Islet of Langerhans regenerating protein 1) (REG 1) (Pancreatic stone protein 1) (PSP) (Pancreatic thread protein 1) (PTP) (Regenerating protein 1)
P43274	#N/A	#N/A	#N/A	8	0.00865	0.00857582	10	0.00436	0.00434107	7	0.01113	0.0110075	12	0.00632	0.00628031	#N/A	#N/A	#N/A		H1-4 H1f4 Hist1h1e	Histone H1.4 (H1 VAR.2) (H1e)
P43275	#N/A	#N/A	#N/A	#N/A	#N/A	#N/A	#N/A	#N/A	#N/A	1	0.41445	0.293011	#N/A	#N/A	#N/A	#N/A	#N/A	#N/A		H1-1 H1a H1f1 Hist1h1a	Histone H1.1 (H1 VAR.3) (Histone H1a) (H1a)
P43276	3	0.14713	0.128259	#N/A	#N/A	#N/A	6	0.04658	0.0445069	#N/A	#N/A	#N/A	6	0.11382	0.102189	#N/A	#N/A	#N/A		H1-5 H1f5 Hist1h1b	Histone H1.5 (H1 VAR.5) (H1b)
P43277	#N/A	#N/A	#N/A	#N/A	#N/A	#N/A	12	0.002	0.00199601	6	0.06042	0.0569774	#N/A	#N/A	#N/A	#N/A	#N/A	#N/A		H1-3 H1f3 Hist1h1d	Histone H1.3 (H1 VAR.4) (H1d)
P45376	7	0.00329	0.00327921	9	0.06831	0.0639421	14	0.00438	0.0043609	8	0.01647	0.0162031	15	0.00788	0.00781839	#N/A	#N/A	#N/A		Akr1b1 Akr1b3 Aldor1 Aldr1 Alr2	Aldo-keto reductase family 1 member B1 (EC 1.1.1.300) (EC 1.1.1.372) (EC 1.1.1.54) (Aldehyde reductase) (Aldo-keto reductase family 1 member B3) (Aldose reductase) (AR) (EC 1.1.1.21)
P45591	17	0.00623	0.00619143	#N/A	#N/A	#N/A	18	0.00126	0.00125841	7	0.00049	0.00048976	10	0.01306	0.0128916	7	0.15933	0.137433		Cfl2	Cofilin-2 (Cofilin, muscle isoform)
P45878	#N/A	#N/A	#N/A	16	0.02946	0.0286169	#N/A	#N/A	#N/A	#N/A	#N/A	#N/A	#N/A	#N/A	#N/A	#N/A	#N/A	#N/A		Fkbp2 Fkbp13	Peptidyl-prolyl cis-trans isomerase FKBP2 (PPIase FKBP2) (EC 5.2.1.8) (13 kDa FK506-binding protein) (13 kDa FKBP) (FKBP-13) (FK506-binding protein 2) (FKBP-2) (Immunophilin FKBP13) (Rotamase)
P45952	6	0.03317	0.0321051	7	0.07985	0.0739455	18	0.00249	0.00248382	10	0.01628	0.0160192	13	0.00513	0.00510382	6	0.0052	0.0051731		Acadm	Medium-chain specific acyl-CoA dehydrogenase, mitochondrial (MCAD) (EC 1.3.8.7)
P46061	#N/A	#N/A	#N/A	8	0.08982	0.0824173	#N/A	#N/A	#N/A	#N/A	#N/A	#N/A	1	0.01149	0.0113595	#N/A	#N/A	#N/A		Rangap1 Fug1	Ran GTPase-activating protein 1 (RanGAP1)
P46460	#N/A	#N/A	#N/A	19	0.05942	0.0560873	#N/A	#N/A	#N/A	#N/A	#N/A	#N/A	#N/A	#N/A	#N/A	#N/A	#N/A	#N/A		Nsf Skd2	Vesicle-fusing ATPase (EC 3.6.4.6) (N-ethylmaleimide-sensitive fusion protein) (NEM-sensitive fusion protein) (Suppressor of K(+) transport growth defect 2) (Protein SKD2) (Vesicular-fusion protein NSF)
P46467	3	0.74992	0.428545	#N/A	#N/A	#N/A	#N/A	#N/A	#N/A	#N/A	#N/A	#N/A	#N/A	#N/A	#N/A	#N/A	#N/A	#N/A		Vps4b Skd1	Vacuolar protein sorting-associated protein 4B (EC 3.6.4.6) (Suppressor of K(+) transport growth defect 1) (Protein SKD1)
P46471	11	0.01319	0.0130183	9	0.04269	0.0409422	15	0.0027	0.00269273	11	0.0181	0.0177782	12	0.01148	0.0113497	#N/A	#N/A	#N/A		Psmc2 Mss1	26S proteasome regulatory subunit 7 (26S proteasome AAA-ATPase subunit RPT1) (Proteasome 26S subunit ATPase 2)
P46638	5	0.01219	0.0120432	#N/A	#N/A	#N/A	5	0.02041	0.0200018	5	0.00291	0.00290156	6	0.00376	0.00374592	#N/A	#N/A	#N/A		Rab11b	Ras-related protein Rab-11B (EC 3.6.5.2)
P46664	#N/A	#N/A	#N/A	6	0.01405	0.0138553	#N/A	#N/A	#N/A	#N/A	#N/A	#N/A	#N/A	#N/A	#N/A	#N/A	#N/A	#N/A		Adss2 Adss	Adenylosuccinate synthetase isozyme 2 (AMPSase 2) (AdSS 2) (EC 6.3.4.4) (Adenylosuccinate synthetase, acidic isozyme) (Adenylosuccinate synthetase, liver isozyme) (L-type adenylosuccinate synthetase) (IMP--aspartate ligase 2)
P46735	#N/A	#N/A	#N/A	6	0.03078	0.0298609	#N/A	#N/A	#N/A	#N/A	#N/A	#N/A	#N/A	#N/A	#N/A	#N/A	#N/A	#N/A		Myo1b	Unconventional myosin-Ib (MIH-L) (Myosin I alpha) (MMI-alpha) (MMIa)
P46935	8	0.00288	0.00287173	19	0.00617	0.00613216	11	0.00049	0.00048976	10	0.02757	0.0268303	8	0.00725	0.00719782	#N/A	#N/A	#N/A		Nedd4 Kiaa0093 Nedd-4 Nedd4-1 Nedd4a	E3 ubiquitin-protein ligase NEDD4 (EC 2.3.2.26) (HECT-type E3 ubiquitin transferase NEDD4) (Neural precursor cell expressed developmentally down-regulated protein 4) (NEDD-4)
P46978	#N/A	#N/A	#N/A	20	0.06645	0.0623095	#N/A	#N/A	#N/A	#N/A	#N/A	#N/A	#N/A	#N/A	#N/A	#N/A	#N/A	#N/A		Stt3a Itm1	Dolichyl-diphosphooligosaccharide--protein glycosyltransferase subunit STT3A (Oligosaccharyl transferase subunit STT3A) (STT3-A) (EC 2.4.99.18) (B5) (Integral membrane protein 1)
P47199	5	0.00049	0.00048976	7	0.05172	0.0491766	6	0.0031	0.00309042	8	0.00049	0.00048976	5	0.00776	0.00770025	#N/A	#N/A	#N/A		Cryz	Quinone oxidoreductase (EC 1.6.5.5) (NADPH:quinone reductase) (Zeta-crystallin)
P47738	12	0.00459	0.00456903	32	0.01617	0.0159127	28	0.01483	0.0146133	11	0.00149	0.00148778	20	0.0129	0.0127357	9	0.0011	0.00109879		Aldh2 Ahd-1 Ahd1	Aldehyde dehydrogenase, mitochondrial (EC 1.2.1.3) (AHD-M1) (ALDH class 2) (ALDH-E2) (ALDHI)
P47740	#N/A	#N/A	#N/A	14	0.068	0.0636704	4	0.11174	0.100509	#N/A	#N/A	#N/A	#N/A	#N/A	#N/A	#N/A	#N/A	#N/A		Aldh3a2 Ahd-3 Ahd3 Aldh3 Aldh4	Aldehyde dehydrogenase family 3 member A2 (EC 1.2.1.3) (EC 1.2.1.94) (Aldehyde dehydrogenase 3) (Fatty aldehyde dehydrogenase)
P47753	6	0.00049	0.00048976	9	0.1069	0.096576	14	0.00586	0.00582586	8	0.03126	0.0303124	8	0.00049	0.00048976	#N/A	#N/A	#N/A		Capza1 Cappa1	F-actin-capping protein subunit alpha-1 (CapZ alpha-1)
P47754	11	0.00233	0.00232458	12	0.08511	0.0784344	29	0.02	0.0196078	20	0.02474	0.0241427	24	0.00459	0.00456903	10	0.01394	0.0137483		Capza2 Cappa2	F-actin-capping protein subunit alpha-2 (CapZ alpha-2)
P47757	12	0.0386	0.0371654	15	0.03432	0.0331812	15	0.00249	0.00248382	15	0.05177	0.0492218	18	0.03371	0.0326107	4	0.65421	0.395482		Capzb Cappb1	F-actin-capping protein subunit beta (CapZ beta)
P47758	#N/A	#N/A	#N/A	16	0.08255	0.0762551	4	0.1325	0.116998	#N/A	#N/A	#N/A	#N/A	#N/A	#N/A	#N/A	#N/A	#N/A		Srprb	Signal recognition particle receptor subunit beta (SR-beta)
P47791	5	0.48204	0.325254	12	0.01422	0.0140206	#N/A	#N/A	#N/A	7	0.00252	0.00251367	4	0.00239	0.0023843	#N/A	#N/A	#N/A		Gsr Gr1	Glutathione reductase, mitochondrial (GR) (GRase) (EC 1.8.1.7)
P47802	3	0.00453	0.00450957	6	0.14271	0.124887	#N/A	#N/A	#N/A	#N/A	#N/A	#N/A	#N/A	#N/A	#N/A	#N/A	#N/A	#N/A		Mtx1 Mtx Mtxn	Metaxin-1 (Mitochondrial outer membrane import complex protein 1)
P47809	6	0.01174	0.0116038	#N/A	#N/A	#N/A	4	0.00673	0.00668501	#N/A	#N/A	#N/A	6	0.07874	0.0729926	#N/A	#N/A	#N/A		Map2k4 Jnkk1 Mek4 Mkk4 Prkmk4 Sek1 Serk1 Skk1	Dual specificity mitogen-activated protein kinase kinase 4 (MAP kinase kinase 4) (MAPKK 4) (EC 2.7.12.2) (C-JUN N-terminal kinase kinase 1) (JNK kinase 1) (JNKK 1) (JNK-activating kinase 1) (MAPK/ERK kinase 4) (MEK 4) (SAPK/ERK kinase 1) (SEK1)
P47811	8	0.00562	0.00558859	#N/A	#N/A	#N/A	5	0.00936	0.0092732	7	0.04089	0.0392837	4	0.01079	0.0106748	2	0.1876	0.157966		Mapk14 Crk1 Csbp1 Csbp2	Mitogen-activated protein kinase 14 (MAP kinase 14) (MAPK 14) (EC 2.7.11.24) (CRK1) (Mitogen-activated protein kinase p38 alpha) (MAP kinase p38 alpha)
P47856	#N/A	#N/A	#N/A	47	0.04599	0.0439679	#N/A	#N/A	#N/A	#N/A	#N/A	#N/A	#N/A	#N/A	#N/A	#N/A	#N/A	#N/A		Gfpt1 Gfpt	Glutamine--fructose-6-phosphate aminotransferase [isomerizing] 1 (EC 2.6.1.16) (D-fructose-6-phosphate amidotransferase 1) (Glutamine:fructose-6-phosphate amidotransferase 1) (GFAT 1) (GFAT1) (Hexosephosphate aminotransferase 1)
P47857	112	0.00673	0.00668501	#N/A	#N/A	#N/A	123	0.00494	0.00491572	58	0.00443	0.00441046	82	0.0017	0.00169711	31	0.00388	0.003865		Pfkm Pfk-m Pfka	ATP-dependent 6-phosphofructokinase, muscle type (ATP-PFK) (PFK-M) (EC 2.7.1.11) (6-phosphofructokinase type A) (Phosphofructo-1-kinase isozyme A) (PFK-A) (Phosphohexokinase)
P47867	#N/A	#N/A	#N/A	1	2.25973	0.693226	#N/A	#N/A	#N/A	#N/A	#N/A	#N/A	#N/A	#N/A	#N/A	#N/A	#N/A	#N/A		Scg3	Secretogranin-3 (Secretogranin III) (SgIII)
P47911	4	0.00049	0.00048976	28	0.00563	0.00559848	7	0.01728	0.0169865	3	0.0087	0.00862496	12	0.02866	0.0278615	5	0.05761	0.0544719		Rpl6	60S ribosomal protein L6 (TAX-responsive enhancer element-binding protein 107) (TAXREB107)
P47934	7	1.32096	0.569144	#N/A	#N/A	#N/A	18	0.04766	0.0454919	13	0.01995	0.0195598	19	0.0222	0.0217179	4	0.08685	0.0799098		Crat	Carnitine O-acetyltransferase (Carnitine acetylase) (EC 2.3.1.137) (EC 2.3.1.7) (Carnitine acetyltransferase) (CAT) (CrAT)
P47941	#N/A	#N/A	#N/A	4	0.00049	0.00048976	#N/A	#N/A	#N/A	#N/A	#N/A	#N/A	#N/A	#N/A	#N/A	#N/A	#N/A	#N/A		Crkl Crkol	Crk-like protein
P47955	#N/A	#N/A	#N/A	44	0.00662	0.00657646	#N/A	#N/A	#N/A	3	0.00229	0.00228477	5	0.00166	0.00165725	#N/A	#N/A	#N/A		Rplp1	60S acidic ribosomal protein P1
P47962	6	0.00554	0.00550948	27	0.01617	0.0159127	11	0.00049	0.00048976	#N/A	#N/A	#N/A	#N/A	#N/A	#N/A	#N/A	#N/A	#N/A		Rpl5	60S ribosomal protein L5
P47963	#N/A	#N/A	#N/A	20	0.0005	0.00049975	4	0.00076	0.000759423	#N/A	#N/A	#N/A	4	0.00164	0.00163731	#N/A	#N/A	#N/A		Rpl13	60S ribosomal protein L13 (A52)
P47964	#N/A	#N/A	#N/A	4	0.00762	0.00756237	#N/A	#N/A	#N/A	#N/A	#N/A	#N/A	#N/A	#N/A	#N/A	#N/A	#N/A	#N/A		Rpl36	60S ribosomal protein L36
P47968	#N/A	#N/A	#N/A	1	0.59085	0.371405	#N/A	#N/A	#N/A	#N/A	#N/A	#N/A	#N/A	#N/A	#N/A	#N/A	#N/A	#N/A		Rpia Rpi	Ribose-5-phosphate isomerase (EC 5.3.1.6) (Phosphoriboisomerase)
P48024	#N/A	#N/A	#N/A	19	0.03939	0.0378972	6	0.39256	0.281898	#N/A	#N/A	#N/A	#N/A	#N/A	#N/A	#N/A	#N/A	#N/A		Eif1 Sui1 Sui1-rs1	Eukaryotic translation initiation factor 1 (eIF1) (Protein translation factor SUI1 homolog)
P48036	7	0.02871	0.0279087	9	0.02721	0.0264892	11	0.01589	0.0156415	11	0.01089	0.0107727	6	0.00049	0.00048976	7	0.05423	0.0514404		Anxa5 Anx5	Annexin A5 (Anchorin CII) (Annexin V) (Annexin-5) (Calphobindin I) (CPB-I) (Endonexin II) (Lipocortin V) (Placental anticoagulant protein 4) (PP4) (Placental anticoagulant protein I) (PAP-I) (Thromboplastin inhibitor) (Vascular anticoagulant-alpha) (VAC-alpha)
P48193	5	0.00208	0.00207568	7	0.03161	0.0306414	3	0.04264	0.0408962	#N/A	#N/A	#N/A	#N/A	#N/A	#N/A	#N/A	#N/A	#N/A		Epb41 Epb4.1 Kiaa4056	Protein 4.1 (P4.1) (4.1R) (Band 4.1) (Erythrocyte membrane protein band 4.1)
P48453	3	0.03333	0.0322549	#N/A	#N/A	#N/A	11	0.02861	0.0278142	5	0.02947	0.0286264	6	0.00418	0.0041626	#N/A	#N/A	#N/A		Ppp3cb Calnb	Serine/threonine-protein phosphatase 2B catalytic subunit beta isoform (EC 3.1.3.16) (CAM-PRP catalytic subunit) (Calmodulin-dependent calcineurin A subunit beta isoform) (CNA beta)
P48678	20	0.00252	0.00251367	29	0.01969	0.0193098	29	0.00149	0.00148778	23	0.00566	0.00562814	33	0.01155	0.0114181	11	0.03793	0.0365439		Lmna Lmn1	Prelamin-A/C [Cleaved into: Lamin-A/C]
P48758	#N/A	#N/A	#N/A	17	0.00154	0.00153763	#N/A	#N/A	#N/A	7	0.00049	0.00048976	6	0.00049	0.00048976	4	0.00049	0.00048976		Cbr1 Cbr	Carbonyl reductase [NADPH] 1 (EC 1.1.1.184) (15-hydroxyprostaglandin dehydrogenase [NADP(+)]) (EC 1.1.1.196) (EC 1.1.1.197) (20-beta-hydroxysteroid dehydrogenase) (NADPH-dependent carbonyl reductase 1) (Prostaglandin 9-ketoreductase) (PG-9-KR) (Prostaglandin-E(2) 9-reductase) (EC 1.1.1.189)
P48771	#N/A	#N/A	#N/A	#N/A	#N/A	#N/A	#N/A	#N/A	#N/A	5	0.022	0.0215264	4	0.0422	0.0404913	#N/A	#N/A	#N/A		Cox7a2 Cox7a3 Cox7al	Cytochrome c oxidase subunit 7A2, mitochondrial (Cytochrome c oxidase subunit VIIa-liver/heart) (Cytochrome c oxidase subunit VIIa-L)
P48774	7	0.0513	0.0487967	10	0.15852	0.13683	9	0.00601	0.0059741	6	0.08044	0.0744511	8	0.00983	0.00973431	5	1.23596	0.552765	Y	Gstm5 Fsc2 Gstm3	Glutathione S-transferase Mu 5 (EC 2.5.1.18) (Fibrous sheath component 2) (Fsc2) (GST class-mu 5)
P48962	47	0.04515	0.0431995	15	0.0172	0.0169092	62	0.00125	0.00124844	33	0.00223	0.00222504	46	0.00201	0.00200597	17	0.00218	0.00217526		Slc25a4 Aac1 Anc1 Ant1	ADP/ATP translocase 1 (ADP,ATP carrier protein 1) (ADP,ATP carrier protein, heart/skeletal muscle isoform T1) (Adenine nucleotide translocator 1) (ANT 1) (Solute carrier family 25 member 4)
P49138	#N/A	#N/A	#N/A	#N/A	#N/A	#N/A	5	0.1791	0.151896	3	0.07662	0.0711672	#N/A	#N/A	#N/A	#N/A	#N/A	#N/A		Mapkapk2 Rps6kc1	MAP kinase-activated protein kinase 2 (MAPK-activated protein kinase 2) (MAPKAP kinase 2) (MAPKAP-K2) (MAPKAPK-2) (MK-2) (MK2) (EC 2.7.11.1)
P49182	1	0.02428	0.0237045	#N/A	#N/A	#N/A	#N/A	#N/A	#N/A	#N/A	#N/A	#N/A	#N/A	#N/A	#N/A	#N/A	#N/A	#N/A		Serpind1 Hcf2 Hcii	Heparin cofactor 2 (Heparin cofactor II) (HC-II) (Protease inhibitor leuserpin-2) (Serpin D1)
P49312	7	0.06976	0.0652109	12	0.03037	0.0294748	17	0.0163	0.0160386	11	0.01741	0.0171121	7	0.05348	0.0507651	3	0.03261	0.0315802		Hnrnpa1 Fli-2 Hnrpa1 Tis	Heterogeneous nuclear ribonucleoprotein A1 (hnRNP A1) (HDP-1) (Helix-destabilizing protein) (Single-strand-binding protein) (Topoisomerase-inhibitor suppressed) (hnRNP core protein A1) [Cleaved into: Heterogeneous nuclear ribonucleoprotein A1, N-terminally processed]
P49442	#N/A	#N/A	#N/A	7	0.03299	0.0319364	#N/A	#N/A	#N/A	#N/A	#N/A	#N/A	#N/A	#N/A	#N/A	#N/A	#N/A	#N/A		Inpp1	Inositol polyphosphate 1-phosphatase (IPP) (IPPase) (EC 3.1.3.57)
P49443	#N/A	#N/A	#N/A	#N/A	#N/A	#N/A	5	0.00324	0.00322954	#N/A	#N/A	#N/A	3	0.42093	0.296236	#N/A	#N/A	#N/A		Ppm1a Pppm1a	Protein phosphatase 1A (EC 3.1.3.16) (Protein phosphatase 2C isoform alpha) (PP2C-alpha) (Protein phosphatase IA)
P49710	#N/A	#N/A	#N/A	1	2.21629	0.689083	#N/A	#N/A	#N/A	#N/A	#N/A	#N/A	#N/A	#N/A	#N/A	#N/A	#N/A	#N/A		Hcls1 Hs1	Hematopoietic lineage cell-specific protein (Hematopoietic cell-specific LYN substrate 1) (LckBP1)
P49722	#N/A	#N/A	#N/A	11	0.00082	0.000819328	9	0.02486	0.024257	5	0.01069	0.0105769	6	0.19632	0.164103	4	0.00939	0.00930265		Psma2 Lmpc3	Proteasome subunit alpha type-2 (Macropain subunit C3) (Multicatalytic endopeptidase complex subunit C3) (Proteasome component C3)
P49813	26	0.01738	0.0170831	#N/A	#N/A	#N/A	21	0.04824	0.04602	14	0.01622	0.0159611	24	0.00904	0.00895901	8	0.03304	0.0319833		Tmod1 Tmod	Tropomodulin-1 (Erythrocyte tropomodulin) (E-Tmod)
P49817	7	0.04037	0.0388035	4	0.0053	0.00527206	11	0.00451	0.00448975	9	0.03104	0.0301055	13	0.03981	0.0382858	8	0.01898	0.0186265		Cav1 Cav	Caveolin-1
P50096	#N/A	#N/A	#N/A	16	0.03197	0.0309796	#N/A	#N/A	#N/A	#N/A	#N/A	#N/A	#N/A	#N/A	#N/A	#N/A	#N/A	#N/A		Impdh1	Inosine-5'-monophosphate dehydrogenase 1 (IMP dehydrogenase 1) (IMPD 1) (IMPDH 1) (EC 1.1.1.205) (IMPDH-I)
P50136	#N/A	#N/A	#N/A	15	0.08214	0.0759052	10	0.07405	0.0689446	6	7.14431	0.877215	#N/A	#N/A	#N/A	#N/A	#N/A	#N/A	Y	Bckdha	2-oxoisovalerate dehydrogenase subunit alpha, mitochondrial (EC 1.2.4.4) (Branched-chain alpha-keto acid dehydrogenase E1 component alpha chain) (BCKDE1A) (BCKDH E1-alpha)
P50171	#N/A	#N/A	#N/A	3	0.10115	0.0918585	3	0.00374	0.00372606	#N/A	#N/A	#N/A	7	0.04327	0.0414754	#N/A	#N/A	#N/A		Hsd17b8 H2-Ke6 Hke6	(3R)-3-hydroxyacyl-CoA dehydrogenase (EC 1.1.1.n12) (17-beta-hydroxysteroid dehydrogenase 8) (17-beta-HSD 8) (3-ketoacyl-[acyl-carrier-protein] reductase alpha subunit) (KAR alpha subunit) (3-oxoacyl-[acyl-carrier-protein] reductase) (Estradiol 17-beta-dehydrogenase 8) (EC 1.1.1.62) (Protein Ke6) (Ke-6) (Testosterone 17-beta-dehydrogenase 8) (EC 1.1.1.239)
P50247	8	0.02182	0.0213541	80	0.02036	0.0199537	18	0.00049	0.00048976	10	0.07293	0.0679727	15	0.01832	0.0179904	7	0.08303	0.0766645		Ahcy	Adenosylhomocysteinase (AdoHcyase) (EC 3.3.1.1) (CUBP) (Liver copper-binding protein) (S-adenosyl-L-homocysteine hydrolase)
P50396	9	0.00862	0.00854633	12	0.12691	0.112618	10	0.02137	0.0209229	7	0.01607	0.0158158	6	0.05043	0.0480089	#N/A	#N/A	#N/A		Gdi1 Rabgdia	Rab GDP dissociation inhibitor alpha (Rab GDI alpha) (Guanosine diphosphate dissociation inhibitor 1) (GDI-1)
P50431	#N/A	#N/A	#N/A	5	0.02399	0.023428	#N/A	#N/A	#N/A	#N/A	#N/A	#N/A	7	0.05267	0.0500347	#N/A	#N/A	#N/A		Shmt1 Shmt	Serine hydroxymethyltransferase, cytosolic (SHMT) (EC 2.1.2.1) (Glycine hydroxymethyltransferase) (Serine methylase)
P50446	#N/A	#N/A	#N/A	8	7.98654	0.888722	#N/A	#N/A	#N/A	#N/A	#N/A	#N/A	#N/A	#N/A	#N/A	#N/A	#N/A	#N/A		Krt6a Ker2 Krt2-6 Krt2-6a Krt6	Keratin, type II cytoskeletal 6A (Cytokeratin-6A) (CK-6A) (Keratin-6-alpha) (mK6-alpha) (Keratin-6A) (K6A)
P50516	6	0.92092	0.479416	12	0.02213	0.0216509	3	0.04512	0.0431721	7	0.01789	0.0175756	5	0.03971	0.0381933	#N/A	#N/A	#N/A		Atp6v1a Atp6a1 Atp6a2 Atp6v1a1	V-type proton ATPase catalytic subunit A (V-ATPase subunit A) (EC 7.1.2.2) (V-ATPase 69 kDa subunit) (Vacuolar proton pump subunit alpha)
P50518	#N/A	#N/A	#N/A	6	0.05534	0.0524381	2	0.02783	0.0270765	#N/A	#N/A	#N/A	#N/A	#N/A	#N/A	#N/A	#N/A	#N/A		Atp6v1e1 Atp6e Atp6e2	V-type proton ATPase subunit E 1 (V-ATPase subunit E 1) (V-ATPase 31 kDa subunit) (p31) (Vacuolar proton pump subunit E 1)
P50544	16	0.00249	0.00248382	21	0.01779	0.017479	45	0.00601	0.0059741	29	0.01475	0.0145356	37	0.01728	0.0169865	9	0.01916	0.0187998		Acadvl Vlcad	Very long-chain specific acyl-CoA dehydrogenase, mitochondrial (EC 1.3.8.9) (MVLCAD) (VLCAD)
P50580	3	0.10104	0.0917678	29	0.06648	0.0623359	7	0.02132	0.0208749	#N/A	#N/A	#N/A	8	0.06443	0.06053	#N/A	#N/A	#N/A	Y	Pa2g4 Ebp1 Plfap	Proliferation-associated protein 2G4 (IRES-specific cellular trans-acting factor 45 kDa) (ITAF45) (Mpp1) (Proliferation-associated protein 1) (Protein p38-2G4)
P50608	12	0.00719	0.00713867	#N/A	#N/A	#N/A	19	0.00165	0.00164728	10	0.00277	0.00276235	9	0.03277	0.0317302	#N/A	#N/A	#N/A		Fmod	Fibromodulin (FM) (Collagen-binding 59 kDa protein) (Keratan sulfate proteoglycan fibromodulin) (KSPG fibromodulin)
P51125	9	0.01177	0.0116331	10	0.05503	0.0521597	8	0.00049	0.00048976	10	0.06733	0.0630826	7	0.00049	0.00048976	#N/A	#N/A	#N/A		Cast	Calpastatin (Calpain inhibitor)
P51150	6	0.09666	0.0881404	11	0.11178	0.100541	9	0.01724	0.0169478	#N/A	#N/A	#N/A	6	0.02381	0.0232563	6	0.02608	0.0254171		Rab7a Rab7	Ras-related protein Rab-7a (EC 3.6.5.2)
P51174	11	0.00557	0.00553915	6	0.00641	0.00636917	40	0.0013	0.00129831	21	0.00064	0.000639591	22	0.01349	0.0133104	10	0.01429	0.0140887		Acadl	Long-chain specific acyl-CoA dehydrogenase, mitochondrial (LCAD) (EC 1.3.8.8)
P51410	8	0.00559	0.00555893	67	0.00286	0.00285184	6	0.00974	0.00964605	#N/A	#N/A	#N/A	8	0.00273	0.00272257	#N/A	#N/A	#N/A		Rpl9	60S ribosomal protein L9
P51660	4	0.17502	0.148951	#N/A	#N/A	#N/A	8	0.01852	0.0181832	7	0.01976	0.0193771	5	0.00392	0.00390469	4	9.34573	0.903342		Hsd17b4 Edh17b4	Peroxisomal multifunctional enzyme type 2 (MFE-2) (17-beta-hydroxysteroid dehydrogenase 4) (17-beta-HSD 4) (D-bifunctional protein) (DBP) (Multifunctional protein 2) (MFP-2) [Cleaved into: (3R)-hydroxyacyl-CoA dehydrogenase (EC 1.1.1.n12); Enoyl-CoA hydratase 2 (EC 4.2.1.107) (EC 4.2.1.119) (3-alpha,7-alpha,12-alpha-trihydroxy-5-beta-cholest-24-enoyl-CoA hydratase)]
P51667	5	0.02798	0.0272184	#N/A	#N/A	#N/A	15	0.08984	0.0824341	19	0.01747	0.01717	#N/A	#N/A	#N/A	#N/A	#N/A	#N/A		Myl2 Mylpc	Myosin regulatory light chain 2, ventricular/cardiac muscle isoform (MLC-2) (MLC-2v) (Myosin light chain 2, slow skeletal/ventricular muscle isoform) (MLC-2s/v)
P51859	#N/A	#N/A	#N/A	13	0.0254	0.0247708	#N/A	#N/A	#N/A	3	0.00049	0.00048976	#N/A	#N/A	#N/A	3	0.00049	0.00048976		Hdgf Tdrm1	Hepatoma-derived growth factor (HDGF)
P51881	20	0.01223	0.0120822	30	0.00859	0.00851684	25	0.00195	0.0019462	14	0.00345	0.00343814	#N/A	#N/A	#N/A	#N/A	#N/A	#N/A		Slc25a5 Aac2 Ant2	ADP/ATP translocase 2 (ADP,ATP carrier protein 2) (Adenine nucleotide translocator 2) (ANT 2) (Solute carrier family 25 member 5) [Cleaved into: ADP/ATP translocase 2, N-terminally processed]
P51885	16	0.01684	0.0165611	6	0.01843	0.0180965	11	0.01317	0.0129988	11	0.0212	0.0207599	10	0.00888	0.00880184	#N/A	#N/A	#N/A		Lum Lcn Ldc	Lumican (Keratan sulfate proteoglycan lumican) (KSPG lumican)
P52196	#N/A	#N/A	#N/A	11	0.01557	0.0153313	8	0.00157	0.00156754	#N/A	#N/A	#N/A	#N/A	#N/A	#N/A	#N/A	#N/A	#N/A		Tst	Thiosulfate sulfurtransferase (EC 2.8.1.1) (Rhodanese)
P52293	#N/A	#N/A	#N/A	3	0.00596	0.00592469	#N/A	#N/A	#N/A	#N/A	#N/A	#N/A	#N/A	#N/A	#N/A	#N/A	#N/A	#N/A		Kpna2 Rch1	Importin subunit alpha-1 (Importin alpha P1) (Karyopherin subunit alpha-2) (Pendulin) (Pore targeting complex 58 kDa subunit) (PTAC58) (RAG cohort protein 1) (SRP1-alpha)
P52480	231	0.00427	0.00425184	46	0.01112	0.0109977	176	0.0019	0.0018964	115	0.00322	0.00320966	165	0.00174	0.00173698	80	0.01736	0.0170638		Pkm Pk3 Pkm2 Pykm	Pyruvate kinase PKM (EC 2.7.1.40) (Pyruvate kinase muscle isozyme)
P52760	#N/A	#N/A	#N/A	10	0.00665	0.00660607	#N/A	#N/A	#N/A	#N/A	#N/A	#N/A	#N/A	#N/A	#N/A	#N/A	#N/A	#N/A		Rida Hrp12	2-iminobutanoate/2-iminopropanoate deaminase (EC 3.5.99.10) (Heat-responsive protein 12) (Reactive intermediate imine deaminase A homolog) (Translation inhibitor L-PSP ribonuclease)
P52825	7	0.16092	0.138614	14	0.16147	0.139022	20	0.02776	0.0270102	12	0.04026	0.0387019	17	0.02549	0.0248564	#N/A	#N/A	#N/A		Cpt2 Cpt-2	Carnitine O-palmitoyltransferase 2, mitochondrial (EC 2.3.1.21) (Carnitine palmitoyltransferase II) (CPT II)
P52840	6	0.02219	0.0217083	#N/A	#N/A	#N/A	#N/A	#N/A	#N/A	#N/A	#N/A	#N/A	#N/A	#N/A	#N/A	#N/A	#N/A	#N/A		Sult1a1 St1a1 Stp Stp1	Sulfotransferase 1A1 (ST1A1) (EC 2.8.2.1) (Aryl sulfotransferase) (Phenol sulfotransferase) (Phenol/aryl sulfotransferase) (mSTp1) (ST1A4) (Sulfokinase)
P53026	#N/A	#N/A	#N/A	36	0.00206	0.00205577	4	0.00548	0.00545013	7	0.00484	0.00481669	6	0.00049	0.00048976	#N/A	#N/A	#N/A		Rpl10a Nedd-6 Nedd6	60S ribosomal protein L10a (CSA-19) (Neural precursor cell expressed developmentally down-regulated protein 6) (NEDD-6)
P53395	#N/A	#N/A	#N/A	16	0.00616	0.00612229	#N/A	#N/A	#N/A	#N/A	#N/A	#N/A	6	0.00049	0.00048976	#N/A	#N/A	#N/A		Dbt	Lipoamide acyltransferase component of branched-chain alpha-keto acid dehydrogenase complex, mitochondrial (EC 2.3.1.168) (Branched-chain alpha-keto acid dehydrogenase complex component E2) (BCKAD-E2) (BCKADE2) (Dihydrolipoamide acetyltransferase component of branched-chain alpha-keto acid dehydrogenase complex) (Dihydrolipoamide branched chain transacylase) (Dihydrolipoyllysine-residue (2-methyl…
P53810	6	0.03002	0.0291451	5	4.13879	0.805402	11	0.00981	0.0097147	8	0.01696	0.0166772	10	0.00517	0.00514341	#N/A	#N/A	#N/A		Pitpna Pitpn	Phosphatidylinositol transfer protein alpha isoform (PI-TP-alpha) (PtdIns transfer protein alpha) (PtdInsTP alpha)
P53811	#N/A	#N/A	#N/A	8	0.09801	0.0892615	#N/A	#N/A	#N/A	#N/A	#N/A	#N/A	#N/A	#N/A	#N/A	#N/A	#N/A	#N/A		Pitpnb	Phosphatidylinositol transfer protein beta isoform (PI-TP-beta) (PtdIns transfer protein beta) (PtdInsTP beta)
P53986	#N/A	#N/A	#N/A	#N/A	#N/A	#N/A	3	0.00491	0.00488601	#N/A	#N/A	#N/A	#N/A	#N/A	#N/A	#N/A	#N/A	#N/A		Slc16a1 Mct1	Monocarboxylate transporter 1 (MCT 1) (Solute carrier family 16 member 1)
P53994	4	0.01559	0.0153507	12	0.02913	0.0283055	7	0.02308	0.0225593	9	0.03953	0.0380268	9	0.01805	0.01773	#N/A	#N/A	#N/A		Rab2a Rab2	Ras-related protein Rab-2A
P54071	15	0.00444	0.00442037	23	0.01485	0.0146327	27	0.00688	0.00683299	22	0.00382	0.00380546	17	0.00049	0.00048976	6	0.24553	0.197129		Idh2	Isocitrate dehydrogenase [NADP], mitochondrial (IDH) (EC 1.1.1.42) (ICD-M) (IDP) (NADP(+)-specific ICDH) (Oxalosuccinate decarboxylase)
P54310	#N/A	#N/A	#N/A	#N/A	#N/A	#N/A	#N/A	#N/A	#N/A	#N/A	#N/A	#N/A	#N/A	#N/A	#N/A	15	0.02975	0.0288905		Lipe	Hormone-sensitive lipase (HSL) (EC 3.1.1.79) (Monoacylglycerol lipase LIPE) (EC 3.1.1.23) (Retinyl ester hydrolase) (REH)
P54726	5	0.00127	0.00126839	7	0.00924	0.0091554	4	0.00424	0.0042221	6	0.0041	0.00408326	#N/A	#N/A	#N/A	#N/A	#N/A	#N/A		Rad23a Mhr23a	UV excision repair protein RAD23 homolog A (HR23A) (mHR23A)
P54728	3	0.12542	0.111443	13	0.01622	0.0159611	5	0.00049	0.00048976	#N/A	#N/A	#N/A	7	0.01323	0.0130573	#N/A	#N/A	#N/A		Rad23b Mhr23b	UV excision repair protein RAD23 homolog B (HR23B) (mHR23B) (XP-C repair-complementing complex 58 kDa protein) (p58)
P54729	#N/A	#N/A	#N/A	4	0.03571	0.0344788	#N/A	#N/A	#N/A	#N/A	#N/A	#N/A	#N/A	#N/A	#N/A	#N/A	#N/A	#N/A		Nub1 Nyren18	NEDD8 ultimate buster 1 (Negative regulator of ubiquitin-like proteins 1) (Protein BS4)
P54775	13	0.14613	0.127499	16	0.0235	0.0229604	12	0.00139	0.00138807	9	0.00773	0.00767071	12	0.00049	0.00048976	#N/A	#N/A	#N/A		Psmc4 Tbp7	26S proteasome regulatory subunit 6B (26S proteasome AAA-ATPase subunit RPT3) (CIP21) (MB67-interacting protein) (MIP224) (Proteasome 26S subunit ATPase 4) (Tat-binding protein 7) (TBP-7)
P54822	15	0.0096	0.00950872	10	0.064	0.0601504	24	0.03664	0.035345	17	0.0066	0.00655673	26	0.00976	0.00966566	10	0.06789	0.063574		Adsl Adl	Adenylosuccinate lyase (ASL) (EC 4.3.2.2) (Adenylosuccinase) (ASase)
P54823	#N/A	#N/A	#N/A	8	0.14062	0.123284	5	0.00291	0.00290156	#N/A	#N/A	#N/A	#N/A	#N/A	#N/A	#N/A	#N/A	#N/A		Ddx6 Hlr2 Rck	Probable ATP-dependent RNA helicase DDX6 (EC 3.6.4.13) (ATP-dependent RNA helicase p54) (DEAD box protein 6) (Oncogene RCK homolog)
P54869	#N/A	#N/A	#N/A	5	0.08333	0.0769202	#N/A	#N/A	#N/A	#N/A	#N/A	#N/A	#N/A	#N/A	#N/A	#N/A	#N/A	#N/A		Hmgcs2	Hydroxymethylglutaryl-CoA synthase, mitochondrial (HMG-CoA synthase) (EC 2.3.3.10) (3-hydroxy-3-methylglutaryl coenzyme A synthase)
P54923	8	0.11851	0.105953	#N/A	#N/A	#N/A	6	0.03018	0.0292959	6	0.05527	0.0523752	8	0.1711	0.146102	#N/A	#N/A	#N/A	Y	Adprh Arh1	ADP-ribosylhydrolase ARH1 (EC 3.2.2.19) (ADP-ribose-L-arginine cleaving enzyme) ([Protein ADP-ribosylarginine] hydrolase) (ADP-ribosylarginine hydrolase)
P55012	#N/A	#N/A	#N/A	#N/A	#N/A	#N/A	#N/A	#N/A	#N/A	#N/A	#N/A	#N/A	3	0.06433	0.0604418	#N/A	#N/A	#N/A		Slc12a2 Nkcc1	Solute carrier family 12 member 2 (Basolateral Na-K-Cl symporter) (Bumetanide-sensitive sodium-(potassium)-chloride cotransporter 2)
P55095	#N/A	#N/A	#N/A	5	0.05372	0.0509813	#N/A	#N/A	#N/A	#N/A	#N/A	#N/A	#N/A	#N/A	#N/A	#N/A	#N/A	#N/A		Gcg	Pro-glucagon [Cleaved into: Glicentin; Glicentin-related polypeptide (GRPP); Oxyntomodulin (OXM) (OXY); Glucagon; Glucagon-like peptide 1 (GLP-1); Glucagon-like peptide 1(7-37) (GLP-1(7-37)); Glucagon-like peptide 1(7-36) (GLP-1(7-36)); Glucagon-like peptide 2 (GLP-2)]
P55096	#N/A	#N/A	#N/A	#N/A	#N/A	#N/A	1	23.8432	0.959748	#N/A	#N/A	#N/A	#N/A	#N/A	#N/A	#N/A	#N/A	#N/A		Abcd3 Pmp70 Pxmp1	ATP-binding cassette sub-family D member 3 (EC 3.1.2.-) (EC 7.6.2.-) (68 kDa peroxisomal membrane protein) (PMP68) (70 kDa peroxisomal membrane protein) (PMP70)
P55258	#N/A	#N/A	#N/A	3	0.05778	0.0546238	#N/A	#N/A	#N/A	#N/A	#N/A	#N/A	#N/A	#N/A	#N/A	#N/A	#N/A	#N/A		Rab8a Mel Rab8	Ras-related protein Rab-8A (Oncogene c-mel)
P55264	8	0.00878	0.00870358	23	0.03044	0.0295408	6	0.05425	0.0514584	11	0.13984	0.122684	10	0.00049	0.00048976	#N/A	#N/A	#N/A		Adk	Adenosine kinase (AK) (EC 2.7.1.20) (Adenosine 5'-phosphotransferase)
P55302	#N/A	#N/A	#N/A	#N/A	#N/A	#N/A	8	0.05936	0.0560338	#N/A	#N/A	#N/A	4	0.00049	0.00048976	#N/A	#N/A	#N/A		Lrpap1	Alpha-2-macroglobulin receptor-associated protein (Alpha-2-MRAP) (Heparin-binding protein 44) (HBP-44) (Low density lipoprotein receptor-related protein-associated protein 1) (RAP)
P55937	#N/A	#N/A	#N/A	24	0.0289	0.0280882	#N/A	#N/A	#N/A	#N/A	#N/A	#N/A	#N/A	#N/A	#N/A	#N/A	#N/A	#N/A		Golga3 Mea2	Golgin subfamily A member 3 (Golgin-160) (Male-enhanced antigen 2) (MEA-2)
P56135	#N/A	#N/A	#N/A	#N/A	#N/A	#N/A	#N/A	#N/A	#N/A	#N/A	#N/A	#N/A	4	0.00662	0.00657646	#N/A	#N/A	#N/A		Atp5mf Atp5j2	ATP synthase subunit f, mitochondrial (ATP synthase membrane subunit f)
P56212	#N/A	#N/A	#N/A	#N/A	#N/A	#N/A	#N/A	#N/A	#N/A	#N/A	#N/A	#N/A	1	5.91774	0.855444	#N/A	#N/A	#N/A		Arpp19	cAMP-regulated phosphoprotein 19 (ARPP-19)
P56380	#N/A	#N/A	#N/A	#N/A	#N/A	#N/A	#N/A	#N/A	#N/A	3	1.36006	0.576282	#N/A	#N/A	#N/A	#N/A	#N/A	#N/A		Nudt2 Apah1	Bis(5'-nucleosyl)-tetraphosphatase [asymmetrical] (EC 3.6.1.17) (Diadenosine 5',5'''-P1,P4-tetraphosphate asymmetrical hydrolase) (Ap4A hydrolase) (Ap4Aase) (Diadenosine tetraphosphatase) (Nucleoside diphosphate-linked moiety X motif 2) (Nudix motif 2)
P56391	1	0.12034	0.107414	#N/A	#N/A	#N/A	#N/A	#N/A	#N/A	#N/A	#N/A	#N/A	6	0.02086	0.0204338	#N/A	#N/A	#N/A		Cox6b1 Cox6b	Cytochrome c oxidase subunit 6B1 (Cytochrome c oxidase subunit VIb isoform 1) (COX VIb-1)
P56392	#N/A	#N/A	#N/A	#N/A	#N/A	#N/A	#N/A	#N/A	#N/A	#N/A	#N/A	#N/A	5	0.34564	0.256859	#N/A	#N/A	#N/A		Cox7a1 Cox7a Cox7ah	Cytochrome c oxidase subunit 7A1, mitochondrial (Cytochrome c oxidase subunit VIIa-heart) (Cytochrome c oxidase subunit VIIa-H) (Cytochrome c oxidase subunit VIIa-muscle) (Cytochrome c oxidase subunit VIIa-M)
P56395	#N/A	#N/A	#N/A	7	0.04329	0.0414937	5	0.05477	0.051926	#N/A	#N/A	#N/A	#N/A	#N/A	#N/A	#N/A	#N/A	#N/A		Cyb5a Cyb5	Cytochrome b5
P56399	19	0.01769	0.0173825	14	0.00612	0.00608277	14	0.01255	0.0123944	20	0.00359	0.00357716	14	0.01255	0.0123944	6	0.31973	0.242269		Usp5 Isot	Ubiquitin carboxyl-terminal hydrolase 5 (EC 3.4.19.12) (Deubiquitinating enzyme 5) (Isopeptidase T) (Ubiquitin thioesterase 5) (Ubiquitin-specific-processing protease 5)
P56480	83	0.0022	0.00219517	138	0.01572	0.0154767	136	0.0016	0.00159744	91	0.00612	0.00608277	97	0.00097	0.00096906	69	0.00559	0.00555893		Atp5f1b Atp5b	ATP synthase subunit beta, mitochondrial (EC 7.1.2.2) (ATP synthase F1 subunit beta)
P56501	#N/A	#N/A	#N/A	#N/A	#N/A	#N/A	5	0.00049	0.00048976	#N/A	#N/A	#N/A	#N/A	#N/A	#N/A	#N/A	#N/A	#N/A		Ucp3 Slc25a9	Mitochondrial uncoupling protein 3 (UCP 3) (Solute carrier family 25 member 9)
P56546	#N/A	#N/A	#N/A	3	0.1279	0.113397	#N/A	#N/A	#N/A	#N/A	#N/A	#N/A	#N/A	#N/A	#N/A	#N/A	#N/A	#N/A		Ctbp2	C-terminal-binding protein 2 (CtBP2)
P56565	#N/A	#N/A	#N/A	#N/A	#N/A	#N/A	3	0.02136	0.0209133	3	0.19338	0.162044	#N/A	#N/A	#N/A	#N/A	#N/A	#N/A		S100a1	Protein S100-A1 (S-100 protein alpha chain) (S-100 protein subunit alpha) (S100 calcium-binding protein A1)
P56812	7	0.00049	0.00048976	#N/A	#N/A	#N/A	4	0.00049	0.00048976	#N/A	#N/A	#N/A	4	0.00049	0.00048976	#N/A	#N/A	#N/A		Pdcd5 Tfar19	Programmed cell death protein 5 (TF-1 cell apoptosis-related protein 19) (Protein TFAR19)
P57759	#N/A	#N/A	#N/A	12	0.04541	0.0434375	#N/A	#N/A	#N/A	#N/A	#N/A	#N/A	#N/A	#N/A	#N/A	#N/A	#N/A	#N/A		Erp29	Endoplasmic reticulum resident protein 29 (ERp29)
P57776	12	0.05133	0.0488239	40	0.02166	0.0212008	20	0.00112	0.00111875	7	0.06686	0.0626699	13	0.00049	0.00048976	#N/A	#N/A	#N/A		Eef1d	Elongation factor 1-delta (EF-1-delta)
P57780	30	0.00611	0.00607289	54	0.03296	0.0319083	60	0.00509	0.00506422	18	0.0078	0.00773963	40	0.00755	0.00749342	12	0.01885	0.0185013		Actn4	Alpha-actinin-4 (Non-muscle alpha-actinin 4)
P57784	#N/A	#N/A	#N/A	5	0.02551	0.0248754	#N/A	#N/A	#N/A	#N/A	#N/A	#N/A	#N/A	#N/A	#N/A	#N/A	#N/A	#N/A		Snrpa1	U2 small nuclear ribonucleoprotein A' (U2 snRNP A')
P58021	#N/A	#N/A	#N/A	4	0.05247	0.0498542	#N/A	#N/A	#N/A	#N/A	#N/A	#N/A	#N/A	#N/A	#N/A	#N/A	#N/A	#N/A		Tm9sf2	Transmembrane 9 superfamily member 2
P58252	61	0.00608	0.00604326	215	0.01467	0.0144579	54	0.00504	0.00501473	36	0.00982	0.00972451	61	0.00304	0.00303079	20	0.01826	0.0179326		Eef2	Elongation factor 2 (EF-2)
P58281	#N/A	#N/A	#N/A	#N/A	#N/A	#N/A	11	0.00453	0.00450957	10	0.01576	0.0155155	12	0.05262	0.0499895	3	0.00049	0.00048976		Opa1	Dynamin-like 120 kDa protein, mitochondrial (EC 3.6.5.5) (Large GTP-binding protein) (LargeG) (Optic atrophy protein 1 homolog) [Cleaved into: Dynamin-like 120 kDa protein, form S1]
P58389	4	0.04421	0.0423382	5	0.06586	0.0617905	3	0.00049	0.00048976	#N/A	#N/A	#N/A	#N/A	#N/A	#N/A	#N/A	#N/A	#N/A		Ptpa Ppp2r4	Serine/threonine-protein phosphatase 2A activator (EC 5.2.1.8) (PP2A, subunit B', PR53 isoform) (Phosphotyrosyl phosphatase activator) (PTPA) (Serine/threonine-protein phosphatase 2A regulatory subunit 4) (Serine/threonine-protein phosphatase 2A regulatory subunit B')
P58771	98	0.00163	0.00162735	4	0.00315	0.00314011	143	0.00139	0.00138807	94	0.00411	0.00409318	143	0.00092	0.000919154	61	0.00555	0.00551937		Tpm1 Tpm-1 Tpma	Tropomyosin alpha-1 chain (Alpha-tropomyosin) (Tropomyosin-1)
P58774	43	0.00729	0.00723724	#N/A	#N/A	#N/A	95	0.00152	0.00151769	87	0.00666	0.00661594	120	0.00289	0.00288167	26	0.00283	0.00282201		Tpm2 Tpm-2	Tropomyosin beta chain (Beta-tropomyosin) (Tropomyosin-2)
P58871	#N/A	#N/A	#N/A	13	0.02862	0.0278237	#N/A	#N/A	#N/A	#N/A	#N/A	#N/A	#N/A	#N/A	#N/A	#N/A	#N/A	#N/A		Tnks1bp1 Kiaa1741 Tab182	182 kDa tankyrase-1-binding protein
P59017	5	0.20111	0.167437	#N/A	#N/A	#N/A	8	0.04173	0.0400584	#N/A	#N/A	#N/A	#N/A	#N/A	#N/A	#N/A	#N/A	#N/A		Bcl2l13 Mil1	Bcl-2-like protein 13 (Bcl2-L-13) (Bcl-rambo) (Protein Mil1)
P59108	#N/A	#N/A	#N/A	#N/A	#N/A	#N/A	3	0.00049	0.00048976	#N/A	#N/A	#N/A	#N/A	#N/A	#N/A	#N/A	#N/A	#N/A		Cpne2	Copine-2 (Copine II)
P59325	4	0.01858	0.0182411	17	0.01338	0.0132033	3	0.10507	0.0950799	2	45.4647	0.978478	#N/A	#N/A	#N/A	#N/A	#N/A	#N/A		Eif5	Eukaryotic translation initiation factor 5 (eIF-5)
P59326	#N/A	#N/A	#N/A	5	0.04423	0.0423566	#N/A	#N/A	#N/A	#N/A	#N/A	#N/A	#N/A	#N/A	#N/A	#N/A	#N/A	#N/A		Ythdf1	YTH domain-containing family protein 1 (Dermatomyositis associated with cancer putative autoantigen 1 homolog) (DACA-1 homolog)
P59999	#N/A	#N/A	#N/A	#N/A	#N/A	#N/A	#N/A	#N/A	#N/A	#N/A	#N/A	#N/A	#N/A	#N/A	#N/A	1	0.43474	0.30301		Arpc4 Arc20	Actin-related protein 2/3 complex subunit 4 (Arp2/3 complex 20 kDa subunit) (p20-ARC)
P60122	#N/A	#N/A	#N/A	8	0.07364	0.0685891	4	0.0096	0.00950872	#N/A	#N/A	#N/A	4	0.10212	0.0926578	#N/A	#N/A	#N/A		Ruvbl1 Tip49 Tip49a	RuvB-like 1 (EC 3.6.4.12) (49 kDa TATA box-binding protein-interacting protein) (49 kDa TBP-interacting protein) (DNA helicase p50) (Pontin 52) (TIP49a)
P60229	5	0.00533	0.00530174	16	0.02245	0.0219571	#N/A	#N/A	#N/A	#N/A	#N/A	#N/A	6	0.0059	0.00586539	#N/A	#N/A	#N/A		Eif3e Eif3s6 Int6	Eukaryotic translation initiation factor 3 subunit E (eIF3e) (Eukaryotic translation initiation factor 3 subunit 6) (MMTV integration site 6) (Mammary tumor-associated protein INT-6) (Viral integration site protein INT-6) (eIF-3 p48)
P60335	10	0.00049	0.00048976	24	0.00395	0.00393446	9	0.00049	0.00048976	6	0.00049	0.00048976	9	0.0045	0.00447984	#N/A	#N/A	#N/A		Pcbp1	Poly(rC)-binding protein 1 (Alpha-CP1) (Heterogeneous nuclear ribonucleoprotein E1) (hnRNP E1)
P60670	6	0.00049	0.00048976	9	0.01849	0.0181543	#N/A	#N/A	#N/A	7	0.0161	0.0158449	7	0.03711	0.0357821	#N/A	#N/A	#N/A		Nploc4 Kiaa1499 Npl4	Nuclear protein localization protein 4 homolog (Protein NPL4)
P60710	117	0.00903	0.00894919	153	0.01222	0.0120725	296	0.00497	0.00494542	145	0.02372	0.0231704	247	0.00905	0.00896883	125	0.01223	0.0120822		Actb	Actin, cytoplasmic 1 (Beta-actin) [Cleaved into: Actin, cytoplasmic 1, N-terminally processed]
P60766	4	0.12704	0.11272	11	0.03531	0.0341057	7	0.0006	0.00059964	#N/A	#N/A	#N/A	5	0.00225	0.00224495	#N/A	#N/A	#N/A		Cdc42	Cell division control protein 42 homolog (EC 3.6.5.2) (G25K GTP-binding protein)
P60840	#N/A	#N/A	#N/A	#N/A	#N/A	#N/A	#N/A	#N/A	#N/A	#N/A	#N/A	#N/A	1	5.91774	0.855444	#N/A	#N/A	#N/A		Ensa	Alpha-endosulfine (ARPP-19e)
P60843	21	0.0093	0.00921431	60	0.01439	0.0141859	16	0.00703	0.00698092	11	0.07358	0.068537	13	0.00151	0.00150772	6	0.06976	0.0652109		Eif4a1 Ddx2a Eif4a	Eukaryotic initiation factor 4A-I (eIF-4A-I) (eIF4A-I) (EC 3.6.4.13) (ATP-dependent RNA helicase eIF4A-1)
P60867	6	0.00049	0.00048976	11	0.02389	0.0233326	5	0.01735	0.0170541	5	0.00049	0.00048976	8	0.00102	0.00101896	4	0.01587	0.0156221		Rps20	40S ribosomal protein S20
P60904	#N/A	#N/A	#N/A	#N/A	#N/A	#N/A	3	0.00049	0.00048976	#N/A	#N/A	#N/A	#N/A	#N/A	#N/A	#N/A	#N/A	#N/A		Dnajc5 Cspalpha	DnaJ homolog subfamily C member 5 (Cysteine string protein) (CSP) (Cysteine-string protein isoform alpha)
P61027	8	0.00049	0.00048976	5	0.02065	0.0202322	14	0.0036	0.00358709	#N/A	#N/A	#N/A	8	0.00312	0.0031103	#N/A	#N/A	#N/A		Rab10	Ras-related protein Rab-10 (EC 3.6.5.2)
P61079	#N/A	#N/A	#N/A	5	0.30797	0.235456	#N/A	#N/A	#N/A	#N/A	#N/A	#N/A	5	0.00049	0.00048976	#N/A	#N/A	#N/A		Ube2d3	Ubiquitin-conjugating enzyme E2 D3 (EC 2.3.2.23) ((E3-independent) E2 ubiquitin-conjugating enzyme D3) (EC 2.3.2.24) (E2 ubiquitin-conjugating enzyme D3) (Ubiquitin carrier protein D3) (Ubiquitin-conjugating enzyme E2(17)KB 3) (Ubiquitin-conjugating enzyme E2-17 kDa 3) (Ubiquitin-protein ligase D3)
P61080	#N/A	#N/A	#N/A	#N/A	#N/A	#N/A	3	0.14071	0.123353	#N/A	#N/A	#N/A	5	0.00558	0.00554904	#N/A	#N/A	#N/A		Ube2d1	Ubiquitin-conjugating enzyme E2 D1 (EC 2.3.2.23) ((E3-independent) E2 ubiquitin-conjugating enzyme D1) (EC 2.3.2.24) (E2 ubiquitin-conjugating enzyme D1) (Ubiquitin carrier protein D1) (Ubiquitin-conjugating enzyme E2(17)KB 1) (Ubiquitin-conjugating enzyme E2-17 kDa 1) (Ubiquitin-protein ligase D1)
P61087	#N/A	#N/A	#N/A	6	0.10543	0.0953747	2	0.51441	0.339677	#N/A	#N/A	#N/A	8	0.00649	0.00644815	#N/A	#N/A	#N/A		Ube2k Hip2	Ubiquitin-conjugating enzyme E2 K (EC 2.3.2.23) (E2 ubiquitin-conjugating enzyme K) (Huntingtin-interacting protein 2) (HIP-2) (Ubiquitin carrier protein) (Ubiquitin-conjugating enzyme E2-25 kDa) (Ubiquitin-conjugating enzyme E2(25K)) (Ubiquitin-conjugating enzyme E2-25K) (Ubiquitin-protein ligase)
P61089	#N/A	#N/A	#N/A	#N/A	#N/A	#N/A	9	0.00095	0.000949098	6	0.00049	0.00048976	10	0.00049	0.00048976	#N/A	#N/A	#N/A		Ube2n Blu	Ubiquitin-conjugating enzyme E2 N (EC 2.3.2.23) (Bendless-like ubiquitin-conjugating enzyme) (E2 ubiquitin-conjugating enzyme N) (Ubc13) (Ubiquitin carrier protein N) (Ubiquitin-protein ligase N)
P61161	7	17.46	0.945829	8	0.06851	0.0641173	6	0.01275	0.0125895	6	0.00049	0.00048976	8	0.06651	0.0623623	#N/A	#N/A	#N/A	Y	Actr2 Arp2	Actin-related protein 2 (Actin-like protein 2)
P61164	#N/A	#N/A	#N/A	7	0.01213	0.0119846	5	0.01617	0.0159127	#N/A	#N/A	#N/A	9	0.04189	0.0402058	#N/A	#N/A	#N/A		Actr1a Ctrn1	Alpha-centractin (Centractin) (ARP1) (Actin-RPV) (Centrosome-associated actin homolog)
P61202	11	0.0113	0.0111737	9	0.04478	0.0428607	8	0.00634	0.00630006	6	22.2853	0.957054	5	0.00049	0.00048976	#N/A	#N/A	#N/A		Cops2 Csn2 Trip15	COP9 signalosome complex subunit 2 (SGN2) (Signalosome subunit 2) (Alien homolog) (JAB1-containing signalosome subunit 2) (Thyroid receptor-interacting protein 15) (TR-interacting protein 15) (TRIP-15)
P61205	#N/A	#N/A	#N/A	21	0.0033	0.00328915	7	0.0019	0.0018964	8	0.00049	0.00048976	5	0.00228	0.00227481	#N/A	#N/A	#N/A		Arf3	ADP-ribosylation factor 3
P61211	#N/A	#N/A	#N/A	10	0.08298	0.0766219	#N/A	#N/A	#N/A	#N/A	#N/A	#N/A	#N/A	#N/A	#N/A	#N/A	#N/A	#N/A		Arl1	ADP-ribosylation factor-like protein 1
P61222	8	0.08525	0.0785533	25	0.03213	0.0311298	#N/A	#N/A	#N/A	7	0.22244	0.181964	12	0.00365	0.00363673	#N/A	#N/A	#N/A		Abce1 Rli	ATP-binding cassette sub-family E member 1 (RNase L inhibitor) (Ribonuclease 4 inhibitor) (RNS4I)
P61255	#N/A	#N/A	#N/A	23	0.00591	0.00587528	5	0.00892	0.00884114	#N/A	#N/A	#N/A	#N/A	#N/A	#N/A	#N/A	#N/A	#N/A		Rpl26	60S ribosomal protein L26 (Silica-induced gene 20 protein) (SIG-20)
P61290	#N/A	#N/A	#N/A	3	0.19016	0.159777	#N/A	#N/A	#N/A	#N/A	#N/A	#N/A	#N/A	#N/A	#N/A	#N/A	#N/A	#N/A		Psme3	Proteasome activator complex subunit 3 (11S regulator complex subunit gamma) (REG-gamma) (Activator of multicatalytic protease subunit 3) (Ki nuclear autoantigen) (Proteasome activator 28 subunit gamma) (PA28g) (PA28gamma)
P61327	#N/A	#N/A	#N/A	5	0.03621	0.0349447	#N/A	#N/A	#N/A	#N/A	#N/A	#N/A	#N/A	#N/A	#N/A	#N/A	#N/A	#N/A		Magoh	Protein mago nashi homolog
P61358	#N/A	#N/A	#N/A	#N/A	#N/A	#N/A	4	0.00049	0.00048976	#N/A	#N/A	#N/A	3	0.00195	0.0019462	#N/A	#N/A	#N/A		Rpl27	60S ribosomal protein L27
P61458	#N/A	#N/A	#N/A	7	0.00305	0.00304073	#N/A	#N/A	#N/A	#N/A	#N/A	#N/A	#N/A	#N/A	#N/A	#N/A	#N/A	#N/A		Pcbd1 Dcoh Pcbd	Pterin-4-alpha-carbinolamine dehydratase (PHS) (EC 4.2.1.96) (4-alpha-hydroxy-tetrahydropterin dehydratase) (Dimerization cofactor of hepatocyte nuclear factor 1-alpha) (DCoH) (Dimerization cofactor of HNF1) (Phenylalanine hydroxylase-stimulating protein) (Pterin carbinolamine dehydratase) (PCD)
P61620	#N/A	#N/A	#N/A	11	0.00801	0.00794635	#N/A	#N/A	#N/A	#N/A	#N/A	#N/A	#N/A	#N/A	#N/A	#N/A	#N/A	#N/A		Sec61a1 Sec61a	Protein transport protein Sec61 subunit alpha isoform 1 (Sec61 alpha-1)
P61750	#N/A	#N/A	#N/A	21	0.00307	0.0030606	#N/A	#N/A	#N/A	7	0.00049	0.00048976	6	0.00549	0.00546002	#N/A	#N/A	#N/A		Arf4	ADP-ribosylation factor 4
P61759	4	0.03006	0.0291828	3	0.11508	0.103203	#N/A	#N/A	#N/A	#N/A	#N/A	#N/A	3	6.5178	0.866982	#N/A	#N/A	#N/A		Vbp1 Pfdn3	Prefoldin subunit 3 (von Hippel-Lindau-binding protein 1) (VBP-1) (VHL-binding protein 1)
P61804	#N/A	#N/A	#N/A	#N/A	#N/A	#N/A	3	3.91084	0.796369	#N/A	#N/A	#N/A	#N/A	#N/A	#N/A	#N/A	#N/A	#N/A		Dad1	Dolichyl-diphosphooligosaccharide--protein glycosyltransferase subunit DAD1 (Oligosaccharyl transferase subunit DAD1) (Defender against cell death 1) (DAD-1)
P61922	#N/A	#N/A	#N/A	4	0.07783	0.0722099	#N/A	#N/A	#N/A	#N/A	#N/A	#N/A	#N/A	#N/A	#N/A	#N/A	#N/A	#N/A		Abat Gabat	4-aminobutyrate aminotransferase, mitochondrial (EC 2.6.1.19) ((S)-3-amino-2-methylpropionate transaminase) (EC 2.6.1.22) (GABA aminotransferase) (GABA-AT) (Gamma-amino-N-butyrate transaminase) (GABA transaminase) (GABA-T) (L-AIBAT)
P61924	#N/A	#N/A	#N/A	5	0.00719	0.00713867	#N/A	#N/A	#N/A	#N/A	#N/A	#N/A	#N/A	#N/A	#N/A	#N/A	#N/A	#N/A		Copz1 Copz	Coatomer subunit zeta-1 (Zeta-1-coat protein) (Zeta-1 COP)
P61961	#N/A	#N/A	#N/A	8	0.00114	0.0011387	#N/A	#N/A	#N/A	#N/A	#N/A	#N/A	#N/A	#N/A	#N/A	#N/A	#N/A	#N/A		Ufm1	Ubiquitin-fold modifier 1
P61971	5	0.07462	0.0694385	#N/A	#N/A	#N/A	#N/A	#N/A	#N/A	#N/A	#N/A	#N/A	#N/A	#N/A	#N/A	#N/A	#N/A	#N/A		Nutf2 Ntf2	Nuclear transport factor 2 (NTF-2)
P61979	18	0.00331	0.00329908	33	0.00282	0.00281207	15	0.00434	0.00432125	8	0.00049	0.00048976	12	0.00674	0.00669488	7	0.00049	0.00048976		Hnrnpk Hnrpk	Heterogeneous nuclear ribonucleoprotein K (hnRNP K)
P61982	13	0.00549	0.00546002	16	0.0405	0.0389236	21	0.00061	0.000609628	14	0.00469	0.00466811	18	0.00229	0.00228477	8	0.65276	0.394951		Ywhag	14-3-3 protein gamma [Cleaved into: 14-3-3 protein gamma, N-terminally processed]
P62071	#N/A	#N/A	#N/A	#N/A	#N/A	#N/A	#N/A	#N/A	#N/A	#N/A	#N/A	#N/A	3	0.11038	0.0994074	#N/A	#N/A	#N/A		Rras2	Ras-related protein R-Ras2 (EC 3.6.5.-)
P62075	#N/A	#N/A	#N/A	#N/A	#N/A	#N/A	5	0.00049	0.00048976	#N/A	#N/A	#N/A	#N/A	#N/A	#N/A	#N/A	#N/A	#N/A		Timm13 Tim13a Timm13a	Mitochondrial import inner membrane translocase subunit Tim13
P62082	9	0.00049	0.00048976	50	0.00258	0.00257336	#N/A	#N/A	#N/A	7	0.00346	0.00344807	9	0.0017	0.00169711	#N/A	#N/A	#N/A		Rps7	40S ribosomal protein S7
P62137	#N/A	#N/A	#N/A	10	0.0127	0.0125407	7	0.05999	0.0565949	#N/A	#N/A	#N/A	7	0.00107	0.00106886	#N/A	#N/A	#N/A		Ppp1ca Ppp1a	Serine/threonine-protein phosphatase PP1-alpha catalytic subunit (PP-1A) (EC 3.1.3.16)
P62141	10	0.00765	0.00759192	8	0.01029	0.0101852	8	0.05177	0.0492218	7	0.01449	0.014283	11	0.00049	0.00048976	#N/A	#N/A	#N/A		Ppp1cb	Serine/threonine-protein phosphatase PP1-beta catalytic subunit (PP-1B) (EC 3.1.3.16) (EC 3.1.3.53)
P62192	10	0.02319	0.0226644	11	0.11703	0.104769	16	0.00413	0.00411301	10	0.00192	0.00191632	9	0.01688	0.0165998	#N/A	#N/A	#N/A		Psmc1	26S proteasome regulatory subunit 4 (P26s4) (26S proteasome AAA-ATPase subunit RPT2) (Proteasome 26S subunit ATPase 1)
P62196	9	0.04551	0.043529	11	0.0271	0.026385	17	0.00801	0.00794635	11	0.00049	0.00048976	15	0.02163	0.021172	4	0.33364	0.250172		Psmc5 Sug1	26S proteasome regulatory subunit 8 (26S proteasome AAA-ATPase subunit RPT6) (Proteasome 26S subunit ATPase 5) (Proteasome subunit p45) (p45/SUG) (mSUG1)
P62242	#N/A	#N/A	#N/A	18	0.00593	0.00589504	8	0.00298	0.00297115	4	0.00049	0.00048976	7	0.00057	0.000569675	#N/A	#N/A	#N/A		Rps8	40S ribosomal protein S8
P62245	#N/A	#N/A	#N/A	18	0.04413	0.0422649	3	0.01072	0.0106063	#N/A	#N/A	#N/A	#N/A	#N/A	#N/A	#N/A	#N/A	#N/A		Rps15a	40S ribosomal protein S15a
P62257	1	5.07838	0.835482	#N/A	#N/A	#N/A	#N/A	#N/A	#N/A	#N/A	#N/A	#N/A	#N/A	#N/A	#N/A	#N/A	#N/A	#N/A		Ube2h	Ubiquitin-conjugating enzyme E2 H (EC 2.3.2.23) ((E3-independent) E2 ubiquitin-conjugating enzyme H) (EC 2.3.2.24) (E2 ubiquitin-conjugating enzyme H) (UBCH2) (Ubiquitin carrier protein H) (Ubiquitin-conjugating enzyme E2-20K) (Ubiquitin-protein ligase H)
P62259	33	0.00768	0.00762147	40	0.05074	0.0482898	41	0.01211	0.0119651	34	0.00489	0.0048662	36	0.00656	0.00651725	9	0.00351	0.00349772		Ywhae	14-3-3 protein epsilon (14-3-3E)
P62264	6	0.64799	0.3932	39	0.06187	0.0582651	6	0.07699	0.0714863	7	1.03481	0.508554	8	0.00403	0.00401382	#N/A	#N/A	#N/A	Y	Rps14	40S ribosomal protein S14
P62267	#N/A	#N/A	#N/A	21	0.00049	0.00048976	#N/A	#N/A	#N/A	4	0.61928	0.382442	4	0.00049	0.00048976	#N/A	#N/A	#N/A		Rps23	40S ribosomal protein S23
P62270	4	0.00654	0.00649751	14	0.00433	0.00431133	5	0.00133	0.00132823	#N/A	#N/A	#N/A	9	0.00049	0.00048976	#N/A	#N/A	#N/A		Rps18	40S ribosomal protein S18 (Ke-3) (Ke3)
P62281	#N/A	#N/A	#N/A	8	0.01819	0.017865	#N/A	#N/A	#N/A	#N/A	#N/A	#N/A	6	0.00468	0.0046582	#N/A	#N/A	#N/A		Rps11	40S ribosomal protein S11
P62301	5	0.00049	0.00048976	12	0.00607	0.00603338	5	0.00077	0.000769408	#N/A	#N/A	#N/A	5	0.00049	0.00048976	#N/A	#N/A	#N/A		Rps13	40S ribosomal protein S13
P62317	#N/A	#N/A	#N/A	4	0.4268	0.299131	#N/A	#N/A	#N/A	#N/A	#N/A	#N/A	#N/A	#N/A	#N/A	#N/A	#N/A	#N/A		Snrpd2	Small nuclear ribonucleoprotein Sm D2 (Sm-D2) (snRNP core protein D2)
P62320	#N/A	#N/A	#N/A	8	0.00533	0.00530174	3	0.34041	0.25396	#N/A	#N/A	#N/A	#N/A	#N/A	#N/A	#N/A	#N/A	#N/A		Snrpd3	Small nuclear ribonucleoprotein Sm D3 (Sm-D3) (snRNP core protein D3)
P62331	#N/A	#N/A	#N/A	7	0.01576	0.0155155	#N/A	#N/A	#N/A	#N/A	#N/A	#N/A	#N/A	#N/A	#N/A	#N/A	#N/A	#N/A		Arf6	ADP-ribosylation factor 6
P62334	#N/A	#N/A	#N/A	15	0.1914	0.160651	11	0.12299	0.10952	9	0.0662	0.0620897	9	0.04417	0.0423015	#N/A	#N/A	#N/A	Y	Psmc6 Sug2	26S proteasome regulatory subunit 10B (26S proteasome AAA-ATPase subunit RPT4) (Proteasome 26S subunit ATPase 6) (Proteasome subunit p42)
P62342	#N/A	#N/A	#N/A	#N/A	#N/A	#N/A	2	0.33329	0.249976	#N/A	#N/A	#N/A	#N/A	#N/A	#N/A	#N/A	#N/A	#N/A		Selenot Selt	Thioredoxin reductase-like selenoprotein T (SelT) (EC 1.8.1.9)
P62492	#N/A	#N/A	#N/A	#N/A	#N/A	#N/A	#N/A	#N/A	#N/A	4	0.01735	0.0170541	#N/A	#N/A	#N/A	#N/A	#N/A	#N/A		Rab11a Rab11	Ras-related protein Rab-11A (Rab-11) (EC 3.6.5.2)
P62631	170	0.00239	0.0023843	#N/A	#N/A	#N/A	179	0.00251	0.00250372	39	0.00077	0.000769408	61	0.00049	0.00048976	23	0.00935	0.00926339		Eef1a2 Eef1al Stn	Elongation factor 1-alpha 2 (EF-1-alpha-2) (Eukaryotic elongation factor 1 A-2) (eEF1A-2) (Statin-S1)
P62702	11	0.00267	0.00266289	30	0.00322	0.00320966	7	0.00049	0.00048976	8	0.00181	0.00180673	13	0.00278	0.00277229	#N/A	#N/A	#N/A		Rps4x Rps4	40S ribosomal protein S4, X isoform
P62715	10	2.68866	0.728899	#N/A	#N/A	#N/A	#N/A	#N/A	#N/A	#N/A	#N/A	#N/A	#N/A	#N/A	#N/A	#N/A	#N/A	#N/A		Ppp2cb	Serine/threonine-protein phosphatase 2A catalytic subunit beta isoform (PP2A-beta) (EC 3.1.3.16)
P62717	#N/A	#N/A	#N/A	6	0.01933	0.0189634	#N/A	#N/A	#N/A	#N/A	#N/A	#N/A	#N/A	#N/A	#N/A	#N/A	#N/A	#N/A		Rpl18a	60S ribosomal protein L18a
P62737	#N/A	#N/A	#N/A	#N/A	#N/A	#N/A	444	0.00782	0.00775932	208	0.02602	0.0253601	410	0.01093	0.0108118	268	0.02524	0.0246186		Acta2 Actsa Actvs	Actin, aortic smooth muscle (Alpha-actin-2) [Cleaved into: Actin, aortic smooth muscle, intermediate form]
P62748	#N/A	#N/A	#N/A	5	0.05365	0.0509182	#N/A	#N/A	#N/A	#N/A	#N/A	#N/A	#N/A	#N/A	#N/A	#N/A	#N/A	#N/A		Hpcal1	Hippocalcin-like protein 1 (Neural visinin-like protein 3) (NVL-3) (NVP-3) (Visinin-like protein 3) (VILIP-3)
P62751	#N/A	#N/A	#N/A	37	0.00348	0.00346793	5	0.01479	0.0145744	#N/A	#N/A	#N/A	6	0.01946	0.0190885	#N/A	#N/A	#N/A		Rpl23a	60S ribosomal protein L23a
P62754	5	16.0033	0.941188	20	0.01307	0.0129014	5	0.03875	0.0373045	#N/A	#N/A	#N/A	9	0.01679	0.0165128	#N/A	#N/A	#N/A		Rps6	40S ribosomal protein S6 (Phosphoprotein NP33)
P62774	#N/A	#N/A	#N/A	5	2.02858	0.669812	#N/A	#N/A	#N/A	#N/A	#N/A	#N/A	#N/A	#N/A	#N/A	#N/A	#N/A	#N/A		Mtpn Gcdp	Myotrophin (Granule cell differentiation protein) (Protein V-1)
P62806	22	0.18411	0.155484	19	0.03262	0.0315895	35	0.09832	0.0895185	22	0.18943	0.159261	26	0.14038	0.123099	11	0.08376	0.0772865	Y	H4c1 Hist1h4a; H4c2 H4-53 Hist1h4b; H4c3 H4-12 Hist1h4c; H4c4 Hist1h4d; H4c6 Hist1h4f; H4c8 Hist1h4h; H4c9 Hist1h4i; H4c11 Hist1h4j; H4c12 Hist1h4k; Hist1h4m; H4c14 Hist2h4 Hist2h4a; H4f16 Hist4h4	Histone H4
P62814	5	0.01937	0.0190019	20	0.02758	0.0268398	8	0.04837	0.0461383	#N/A	#N/A	#N/A	#N/A	#N/A	#N/A	#N/A	#N/A	#N/A		Atp6v1b2 Atp6b2 Vat2	V-type proton ATPase subunit B, brain isoform (V-ATPase subunit B 2) (Endomembrane proton pump 58 kDa subunit) (Vacuolar proton pump subunit B 2)
P62821	#N/A	#N/A	#N/A	28	0.0105	0.0103909	10	0.04035	0.038785	#N/A	#N/A	#N/A	8	0.01573	0.0154864	#N/A	#N/A	#N/A		Rab1A Rab1	Ras-related protein Rab-1A (EC 3.6.5.2) (YPT1-related protein)
P62827	3	0.00099	0.000989021	8	0.03648	0.035196	#N/A	#N/A	#N/A	5	0.0033	0.00328915	3	0.00049	0.00048976	#N/A	#N/A	#N/A		Ran Rasl2-8	GTP-binding nuclear protein Ran (GTPase Ran) (Ras-like protein TC4) (Ras-related nuclear protein)
P62830	8	0.00193	0.00192628	33	0.00112	0.00111875	10	0.00369	0.00367643	#N/A	#N/A	#N/A	7	0.00049	0.00048976	#N/A	#N/A	#N/A		Rpl23	60S ribosomal protein L23
P62835	6	0.01567	0.0154282	11	0.07606	0.0706838	5	0.0266	0.0259108	#N/A	#N/A	#N/A	#N/A	#N/A	#N/A	3	24.0553	0.960088		Rap1a Krev-1	Ras-related protein Rap-1A (EC 3.6.5.2) (Ras-related protein Krev-1)
P62838	#N/A	#N/A	#N/A	5	0.30797	0.235456	#N/A	#N/A	#N/A	#N/A	#N/A	#N/A	5	0.00049	0.00048976	#N/A	#N/A	#N/A		Ube2d2 Ubc4 Ubch4 Ubch5b Ube2d2a	Ubiquitin-conjugating enzyme E2 D2 (EC 2.3.2.23) ((E3-independent) E2 ubiquitin-conjugating enzyme D2) (EC 2.3.2.24) (E2 ubiquitin-conjugating enzyme D2) (Ubiquitin carrier protein D2) (Ubiquitin-conjugating enzyme E2(17)KB 2) (Ubiquitin-conjugating enzyme E2-17 kDa 2) (Ubiquitin-protein ligase D2)
P62843	6	1.57632	0.611849	18	0.02808	0.027313	6	0.04395	0.0420997	5	0.02038	0.019973	3	0.00049	0.00048976	#N/A	#N/A	#N/A		Rps15 Rig	40S ribosomal protein S15 (RIG protein)
P62849	#N/A	#N/A	#N/A	8	0.00976	0.00966566	5	0.00238	0.00237435	#N/A	#N/A	#N/A	#N/A	#N/A	#N/A	#N/A	#N/A	#N/A		Rps24	40S ribosomal protein S24
P62852	#N/A	#N/A	#N/A	12	0.00049	0.00048976	4	0.00049	0.00048976	#N/A	#N/A	#N/A	3	0.00049	0.00048976	1	0.28541	0.222038		Rps25	40S ribosomal protein S25
P62858	2	0.35947	0.264419	#N/A	#N/A	#N/A	4	0.0026	0.00259326	#N/A	#N/A	#N/A	#N/A	#N/A	#N/A	#N/A	#N/A	#N/A		Rps28	40S ribosomal protein S28
P62862	#N/A	#N/A	#N/A	1	0.01707	0.0167835	#N/A	#N/A	#N/A	#N/A	#N/A	#N/A	#N/A	#N/A	#N/A	#N/A	#N/A	#N/A		Fau	40S ribosomal protein S30
P62869	6	0.00312	0.0031103	5	0.0634	0.0596201	#N/A	#N/A	#N/A	#N/A	#N/A	#N/A	6	0.02313	0.0226071	#N/A	#N/A	#N/A		Elob Tceb2	Elongin-B (EloB) (Elongin 18 kDa subunit) (RNA polymerase II transcription factor SIII subunit B) (SIII p18) (Transcription elongation factor B polypeptide 2)
P62874	#N/A	#N/A	#N/A	9	0.02786	0.0271049	6	0.00668	0.00663567	#N/A	#N/A	#N/A	#N/A	#N/A	#N/A	#N/A	#N/A	#N/A		Gnb1	Guanine nucleotide-binding protein G(I)/G(S)/G(T) subunit beta-1 (Transducin beta chain 1)
P62880	6	0.11708	0.104809	10	0.03077	0.0298515	7	0.02116	0.0207215	6	0.00824	0.00817266	5	0.02561	0.0249705	#N/A	#N/A	#N/A		Gnb2	Guanine nucleotide-binding protein G(I)/G(S)/G(T) subunit beta-2 (G protein subunit beta-2) (Transducin beta chain 2)
P62889	4	0.03764	0.0362746	12	0.00702	0.00697106	13	0.02059	0.0201746	#N/A	#N/A	#N/A	4	1.26406	0.558316	#N/A	#N/A	#N/A		Rpl30	60S ribosomal protein L30
P62897	11	0.04019	0.0386372	17	0.03229	0.03128	12	0.01712	0.0168318	#N/A	#N/A	#N/A	12	0.02287	0.0223587	7	0.04447	0.0425766		Cycs	Cytochrome c, somatic
P62900	#N/A	#N/A	#N/A	4	0.01127	0.0111444	#N/A	#N/A	#N/A	#N/A	#N/A	#N/A	3	0.29139	0.225641	#N/A	#N/A	#N/A		Rpl31	60S ribosomal protein L31
P62908	8	0.00049	0.00048976	39	0.00422	0.00420227	13	0.00273	0.00272257	#N/A	#N/A	#N/A	11	0.00673	0.00668501	#N/A	#N/A	#N/A		Rps3	40S ribosomal protein S3 (EC 4.2.99.18)
P62911	#N/A	#N/A	#N/A	8	0.01686	0.0165805	#N/A	#N/A	#N/A	#N/A	#N/A	#N/A	#N/A	#N/A	#N/A	#N/A	#N/A	#N/A		Rpl32	60S ribosomal protein L32
P62915	#N/A	#N/A	#N/A	1	4.90462	0.830641	#N/A	#N/A	#N/A	#N/A	#N/A	#N/A	#N/A	#N/A	#N/A	#N/A	#N/A	#N/A		Gtf2b	Transcription initiation factor IIB (EC 2.3.1.48) (General transcription factor TFIIB) (RNA polymerase II alpha initiation factor)
P62918	3	0.00049	0.00048976	46	0.03852	0.0370912	7	0.00049	0.00048976	#N/A	#N/A	#N/A	#N/A	#N/A	#N/A	#N/A	#N/A	#N/A		Rpl8	60S ribosomal protein L8
P62932	#N/A	#N/A	#N/A	#N/A	#N/A	#N/A	5	0.08635	0.0794864	#N/A	#N/A	#N/A	4	0.00919	0.00910631	#N/A	#N/A	#N/A		Fbxo40	F-box only protein 40
P62960	11	0.00049	0.00048976	26	0.00947	0.00938116	11	0.00911	0.00902776	4	0.00049	0.00048976	8	0.0092	0.00911613	#N/A	#N/A	#N/A		Ybx1 Msy-1 Msy1 Nsep1 Yb1	Y-box-binding protein 1 (YB-1) (CCAAT-binding transcription factor I subunit A) (CBF-A) (DNA-binding protein B) (DBPB) (Enhancer factor I subunit A) (EFI-A) (Nuclease-sensitive element-binding protein 1) (Y-box transcription factor)
P62962	10	0.00148	0.00147781	29	0.01272	0.0125602	8	0.00079	0.000789376	6	0.0163	0.0160386	9	0.00059	0.000589652	5	0.0224	0.0219092		Pfn1	Profilin-1 (Profilin I)
P62983	7	0.00083	0.000829312	11	0.05853	0.0552937	9	0.00049	0.00048976	5	0.00049	0.00048976	7	0.00049	0.00048976	5	0.00502	0.00499493		Rps27a Uba80 Ubcep1	Ubiquitin-40S ribosomal protein S27a (Ubiquitin carboxyl extension protein 80) [Cleaved into: Ubiquitin; 40S ribosomal protein S27a]
P62984	#N/A	#N/A	#N/A	#N/A	#N/A	#N/A	#N/A	#N/A	#N/A	#N/A	#N/A	#N/A	#N/A	#N/A	#N/A	5	0.00502	0.00499493		Uba52 Ubcep2	Ubiquitin-60S ribosomal protein L40 (Ubiquitin A-52 residue ribosomal protein fusion product 1) [Cleaved into: Ubiquitin; 60S ribosomal protein L40 (CEP52)]
P63001	4	0.00068	0.000679538	6	0.16408	0.140953	5	0.00049	0.00048976	#N/A	#N/A	#N/A	5	0.00454	0.00451948	6	0.05518	0.0522944		Rac1	Ras-related C3 botulinum toxin substrate 1 (EC 3.6.5.2) (p21-Rac1)
P63005	4	8.30424	0.892522	9	0.04476	0.0428424	7	0.16209	0.139481	8	0.09774	0.0890375	10	0.01335	0.0131741	#N/A	#N/A	#N/A	Y	Pafah1b1 Lis-1 Lis1 Pafaha	Platelet-activating factor acetylhydrolase IB subunit beta (Lissencephaly-1 protein) (LIS-1) (PAF acetylhydrolase 45 kDa subunit) (PAF-AH 45 kDa subunit) (PAF-AH alpha) (PAFAH alpha)
P63017	76	0.01449	0.014283	81	0.0238	0.0232467	88	0.00498	0.00495532	52	0.00706	0.00701051	84	0.00235	0.00234449	27	0.01235	0.0121993		Hspa8 Hsc70 Hsc73	Heat shock cognate 71 kDa protein (EC 3.6.4.10) (Heat shock 70 kDa protein 8)
P63024	#N/A	#N/A	#N/A	5	0.00877	0.00869376	#N/A	#N/A	#N/A	#N/A	#N/A	#N/A	#N/A	#N/A	#N/A	#N/A	#N/A	#N/A		Vamp3 Syb3	Vesicle-associated membrane protein 3 (VAMP-3) (Cellubrevin) (CEB) (Synaptobrevin-3)
P63028	34	0.004	0.00398406	81	0.04451	0.0426133	22	0.01365	0.0134662	10	0.01054	0.0104301	18	0.00746	0.00740476	8	0.00533	0.00530174		Tpt1 Trt	Translationally-controlled tumor protein (TCTP) (21 kDa polypeptide) (p21) (p23)
P63037	#N/A	#N/A	#N/A	10	0.00239	0.0023843	#N/A	#N/A	#N/A	#N/A	#N/A	#N/A	#N/A	#N/A	#N/A	#N/A	#N/A	#N/A		Dnaja1 Dnaj2 Hsj2 Hspf4	DnaJ homolog subfamily A member 1 (DnaJ protein homolog 2) (Heat shock 40 kDa protein 4) (Heat shock protein J2) (HSJ-2)
P63038	34	0.00049	0.00048976	85	0.01128	0.0111542	58	0.00506	0.00503453	34	0.00085	0.000849278	40	0.00049	0.00048976	25	0.02425	0.0236759		Hspd1 Hsp60	60 kDa heat shock protein, mitochondrial (EC 5.6.1.7) (60 kDa chaperonin) (Chaperonin 60) (CPN60) (HSP-65) (Heat shock protein 60) (HSP-60) (Hsp60) (Mitochondrial matrix protein P1)
P63044	#N/A	#N/A	#N/A	4	0.02037	0.0199633	#N/A	#N/A	#N/A	#N/A	#N/A	#N/A	2	1.6108	0.616976	#N/A	#N/A	#N/A		Vamp2 Syb2	Vesicle-associated membrane protein 2 (VAMP-2) (Synaptobrevin-2)
P63073	#N/A	#N/A	#N/A	3	0.03479	0.0336203	3	0.00164	0.00163731	#N/A	#N/A	#N/A	4	0.06751	0.0632406	#N/A	#N/A	#N/A		Eif4e	Eukaryotic translation initiation factor 4E (eIF-4E) (eIF4E) (mRNA cap-binding protein) (eIF-4F 25 kDa subunit)
P63082	#N/A	#N/A	#N/A	#N/A	#N/A	#N/A	#N/A	#N/A	#N/A	1	0.29235	0.226216	#N/A	#N/A	#N/A	#N/A	#N/A	#N/A		Atp6v0c Atp6c Atp6l Atpl Mvp	V-type proton ATPase 16 kDa proteolipid subunit c (V-ATPase 16 kDa proteolipid subunit c) (PL16) (Vacuolar proton pump 16 kDa proteolipid subunit c)
P63085	#N/A	#N/A	#N/A	7	0.09884	0.0899494	5	0.00143	0.00142796	#N/A	#N/A	#N/A	3	0.09903	0.0901067	#N/A	#N/A	#N/A		Mapk1 Erk2 Mapk Prkm1	Mitogen-activated protein kinase 1 (MAP kinase 1) (MAPK 1) (EC 2.7.11.24) (ERT1) (Extracellular signal-regulated kinase 2) (ERK-2) (MAP kinase isoform p42) (p42-MAPK) (Mitogen-activated protein kinase 2) (MAP kinase 2) (MAPK 2)
P63087-2	6	0.01415	0.0139526	#N/A	#N/A	#N/A	#N/A	#N/A	#N/A	#N/A	#N/A	#N/A	#N/A	#N/A	#N/A	#N/A	#N/A	#N/A		Ppp1cc	Serine/threonine-protein phosphatase PP1-gamma catalytic subunit (PP-1G) (EC 3.1.3.16) (Protein phosphatase 1C catalytic subunit)
P63094-3	#N/A	#N/A	#N/A	7	0.00534	0.00531164	#N/A	#N/A	#N/A	5	0.10626	0.0960534	6	0.08341	0.0769884	#N/A	#N/A	#N/A		Gnas Gnas1 MNCb-5546	Guanine nucleotide-binding protein G(s) subunit alpha isoforms short (Adenylate cyclase-stimulating G alpha protein)
P63101	12	0.00716	0.0071091	18	0.01132	0.0111933	13	0.00049	0.00048976	12	0.00844	0.00836936	13	0.03567	0.0344415	#N/A	#N/A	#N/A		Ywhaz	14-3-3 protein zeta/delta (Protein kinase C inhibitor protein 1) (KCIP-1) (SEZ-2)
P63147	4	0.00049	0.00048976	#N/A	#N/A	#N/A	#N/A	#N/A	#N/A	#N/A	#N/A	#N/A	#N/A	#N/A	#N/A	#N/A	#N/A	#N/A		Ube2b Rad6b	Ubiquitin-conjugating enzyme E2 B (EC 2.3.2.23) (E2 ubiquitin-conjugating enzyme B) (E214K) (RAD6 homolog B) (HR6B) (mHR6B) (Ubiquitin carrier protein B) (Ubiquitin-protein ligase B)
P63158	8	0.00217	0.0021653	14	0.01016	0.0100578	10	0.11065	0.0996263	10	0.01341	0.0132326	7	0.02127	0.020827	#N/A	#N/A	#N/A		Hmgb1 Hmg-1 Hmg1	High mobility group protein B1 (High mobility group protein 1) (HMG-1)
P63242	17	0.00272	0.00271262	61	0.01324	0.013067	20	0.00056	0.000559687	12	0.00049	0.00048976	18	0.00279	0.00278224	6	0.01125	0.0111248		Eif5a	Eukaryotic translation initiation factor 5A-1 (eIF-5A-1) (eIF-5A1) (Eukaryotic initiation factor 5A isoform 1) (eIF-5A) (eIF-4D)
P63248	#N/A	#N/A	#N/A	#N/A	#N/A	#N/A	#N/A	#N/A	#N/A	#N/A	#N/A	#N/A	4	0.12556	0.111553	#N/A	#N/A	#N/A		Pkia	cAMP-dependent protein kinase inhibitor alpha (PKI-alpha) (cAMP-dependent protein kinase inhibitor, muscle/brain isoform)
P63260	117	0.00903	0.00894919	153	0.01222	0.0120725	296	0.00497	0.00494542	145	0.02372	0.0231704	247	0.00905	0.00896883	125	0.01223	0.0120822		Actg1 Actg	Actin, cytoplasmic 2 (Gamma-actin) [Cleaved into: Actin, cytoplasmic 2, N-terminally processed]
P63276	7	0.00049	0.00048976	40	0.00951	0.00942041	5	0.00718	0.00712882	#N/A	#N/A	#N/A	7	0.00089	0.000889209	#N/A	#N/A	#N/A		Rps17	40S ribosomal protein S17
P63323	#N/A	#N/A	#N/A	9	0.04698	0.0448719	#N/A	#N/A	#N/A	#N/A	#N/A	#N/A	4	0.13449	0.118547	#N/A	#N/A	#N/A		Rps12	40S ribosomal protein S12
P63325	6	0.00291	0.00290156	23	0.00525	0.00522258	11	0.00263	0.0026231	8	0.01393	0.0137386	9	0.01268	0.0125212	3	26.65	0.963834		Rps10	40S ribosomal protein S10
P63328	5	0.03333	0.0322549	6	0.01756	0.017257	13	0.01538	0.015147	8	0.01304	0.0128721	10	0.01173	0.011594	#N/A	#N/A	#N/A		Ppp3ca Calna	Serine/threonine-protein phosphatase 2B catalytic subunit alpha isoform (EC 3.1.3.16) (CAM-PRP catalytic subunit) (Calmodulin-dependent calcineurin A subunit alpha isoform) (CNA alpha)
P63330	10	2.68866	0.728899	8	0.13124	0.116014	13	0.00368	0.00366651	6	0.07008	0.0654904	8	0.01613	0.015874	9	1.41125	0.585277	Y	Ppp2ca	Serine/threonine-protein phosphatase 2A catalytic subunit alpha isoform (PP2A-alpha) (EC 3.1.3.16)
P67778	4	0.02209	0.0216126	10	0.0157	0.0154573	12	0.00167	0.00166722	13	0.01916	0.0187998	12	0.00049	0.00048976	3	0.03647	0.0351867		Phb1 Phb	Prohibitin 1 (B-cell receptor-associated protein 32) (BAP 32)
P67984	4	0.00163	0.00162735	18	0.00503	0.00500483	#N/A	#N/A	#N/A	#N/A	#N/A	#N/A	#N/A	#N/A	#N/A	#N/A	#N/A	#N/A		Rpl22	60S ribosomal protein L22 (Heparin-binding protein HBp15)
P68033	189	0.0122	0.012053	34	0.01702	0.0167352	525	0.00831	0.00824151	239	0.02602	0.0253601	465	0.01053	0.0104203	289	0.02498	0.0243712		Actc1 Actc	Actin, alpha cardiac muscle 1 (Alpha-cardiac actin) [Cleaved into: Actin, alpha cardiac muscle 1, intermediate form]
P68037	5	0.00049	0.00048976	9	0.02462	0.0240284	#N/A	#N/A	#N/A	7	0.10878	0.0981078	#N/A	#N/A	#N/A	#N/A	#N/A	#N/A		Ube2l3 Ubce7	Ubiquitin-conjugating enzyme E2 L3 (EC 2.3.2.23) (E2 ubiquitin-conjugating enzyme L3) (UbcM4) (Ubiquitin carrier protein L3) (Ubiquitin-protein ligase L3)
P68040	16	0.05143	0.0489143	113	0.01934	0.0189731	37	0.00049	0.00048976	8	0.00222	0.00221508	14	0.00437	0.00435099	7	0.02888	0.0280694		Rack1 Gnb2-rs1 Gnb2l1	Receptor of activated protein C kinase 1 (12-3) (Guanine nucleotide-binding protein subunit beta-2-like 1) (Receptor for activated C kinase) (Receptor of activated protein kinase C 1) (p205) [Cleaved into: Receptor of activated protein C kinase 1, N-terminally processed (Guanine nucleotide-binding protein subunit beta-2-like 1, N-terminally processed)]
P68134	220	0.0112	0.0110759	#N/A	#N/A	#N/A	676	0.00667	0.00662581	289	0.02408	0.0235138	563	0.00972	0.00962643	325	0.02429	0.023714		Acta1 Acta	Actin, alpha skeletal muscle (Alpha-actin-1) [Cleaved into: Actin, alpha skeletal muscle, intermediate form]
P68181	#N/A	#N/A	#N/A	#N/A	#N/A	#N/A	7	0.03352	0.0324329	#N/A	#N/A	#N/A	#N/A	#N/A	#N/A	#N/A	#N/A	#N/A		Prkacb Pkacb	cAMP-dependent protein kinase catalytic subunit beta (PKA C-beta) (EC 2.7.11.11)
P68254	11	0.02573	0.0250846	18	0.05644	0.0534247	8	0.00049	0.00048976	10	0.00406	0.00404358	5	0.06317	0.0594167	#N/A	#N/A	#N/A		Ywhaq	14-3-3 protein theta (14-3-3 protein tau)
P68368	37	0.00659	0.00654686	57	0.02012	0.0197232	36	0.00526	0.00523248	23	0.01047	0.0103615	33	0.00509	0.00506422	14	0.00363	0.00361687		Tuba4a Tuba4	Tubulin alpha-4A chain (Alpha-tubulin 4) (Alpha-tubulin isotype M-alpha-4) (Tubulin alpha-4 chain)
P68369	33	0.00699	0.00694148	60	0.03033	0.0294372	#N/A	#N/A	#N/A	23	0.013	0.0128332	#N/A	#N/A	#N/A	#N/A	#N/A	#N/A		Tuba1a Tuba1	Tubulin alpha-1A chain (Alpha-tubulin 1) (Alpha-tubulin isotype M-alpha-1) (Tubulin alpha-1 chain) [Cleaved into: Detyrosinated tubulin alpha-1A chain]
P68372	31	0.00298	0.00297115	70	0.02849	0.0277008	58	0.01421	0.0140109	29	0.00781	0.00774948	42	0.01441	0.0142053	20	0.02282	0.0223109		Tubb4b Tubb2c	Tubulin beta-4B chain (Tubulin beta-2C chain)
P68373	#N/A	#N/A	#N/A	56	0.03266	0.0316271	28	0.00953	0.00944004	#N/A	#N/A	#N/A	#N/A	#N/A	#N/A	#N/A	#N/A	#N/A		Tuba1c Tuba6	Tubulin alpha-1C chain (Alpha-tubulin 6) (Alpha-tubulin isotype M-alpha-6) (Tubulin alpha-6 chain) [Cleaved into: Detyrosinated tubulin alpha-1C chain]
P68433	1	0.96772	0.491798	4	1.51429	0.602273	#N/A	#N/A	#N/A	1	1.76784	0.638707	2	0.38531	0.27814	#N/A	#N/A	#N/A	Y	H3c1 H3a Hist1h3a; H3c8 H3.1-221 H3g Hist1h3g; H3c10 H3.1-291 H3h Hist1h3h; H3c11 H3.1-I H3i Hist1h3i	Histone H3.1
P68510	11	0.00965	0.00955777	8	0.00458	0.00455912	12	0.00049	0.00048976	7	0.00182	0.00181669	6	6.90726	0.873534	3	0.65276	0.394951		Ywhah	14-3-3 protein eta
P70168	9	0.08175	0.075572	24	0.03732	0.0359773	15	0.00768	0.00762147	14	0.00171	0.00170708	19	0.00757	0.00751313	3	0.00049	0.00048976		Kpnb1 Impnb	Importin subunit beta-1 (Karyopherin subunit beta-1) (Nuclear factor p97) (Pore targeting complex 97 kDa subunit) (PTAC97) (SCG)
P70170-3	#N/A	#N/A	#N/A	#N/A	#N/A	#N/A	#N/A	#N/A	#N/A	6	0.00049	0.00048976	#N/A	#N/A	#N/A	#N/A	#N/A	#N/A		Abcc9 Sur2	ATP-binding cassette sub-family C member 9 (Sulfonylurea receptor 2)
P70195	#N/A	#N/A	#N/A	#N/A	#N/A	#N/A	5	0.01397	0.0137775	#N/A	#N/A	#N/A	9	0.0064	0.0063593	#N/A	#N/A	#N/A		Psmb7 Mmc14	Proteasome subunit beta type-7 (EC 3.4.25.1) (Macropain chain Z) (Multicatalytic endopeptidase complex chain Z) (Proteasome subunit Z)
P70227	#N/A	#N/A	#N/A	4	5.08187	0.835577	#N/A	#N/A	#N/A	#N/A	#N/A	#N/A	#N/A	#N/A	#N/A	#N/A	#N/A	#N/A		Itpr3	Inositol 1,4,5-trisphosphate receptor type 3 (IP3 receptor isoform 3) (IP3R 3) (InsP3R3) (Type 3 inositol 1,4,5-trisphosphate receptor) (Type 3 InsP3 receptor)
P70236	4	0.01076	0.0106455	#N/A	#N/A	#N/A	6	0.01028	0.0101754	5	0.00271	0.00270268	5	0.00049	0.00048976	#N/A	#N/A	#N/A		Map2k6 Prkmk6 Sapkk3	Dual specificity mitogen-activated protein kinase kinase 6 (MAP kinase kinase 6) (MAPKK 6) (EC 2.7.12.2) (MAPK/ERK kinase 6) (MEK 6) (SAPKK3)
P70245	#N/A	#N/A	#N/A	2	0.12052	0.107557	#N/A	#N/A	#N/A	#N/A	#N/A	#N/A	#N/A	#N/A	#N/A	#N/A	#N/A	#N/A		Ebp Msi	3-beta-hydroxysteroid-Delta(8),Delta(7)-isomerase (EC 5.3.3.5) (Cholestenol Delta-isomerase) (Delta(8)-Delta(7) sterol isomerase) (D8-D7 sterol isomerase) (Emopamil-binding protein)
P70266	#N/A	#N/A	#N/A	#N/A	#N/A	#N/A	5	0.09455	0.0863825	#N/A	#N/A	#N/A	#N/A	#N/A	#N/A	#N/A	#N/A	#N/A		Pfkfb1	6-phosphofructo-2-kinase/fructose-2,6-bisphosphatase 1 (6PF-2-K/Fru-2,6-P2ase 1) (PFK/FBPase 1) (6PF-2-K/Fru-2,6-P2ase liver isozyme) [Includes: 6-phosphofructo-2-kinase (EC 2.7.1.105); Fructose-2,6-bisphosphatase (EC 3.1.3.46)]
P70279	#N/A	#N/A	#N/A	1	1.88222	0.653045	#N/A	#N/A	#N/A	#N/A	#N/A	#N/A	#N/A	#N/A	#N/A	#N/A	#N/A	#N/A		Surf6 Surf-6	Surfeit locus protein 6
P70288	#N/A	#N/A	#N/A	2	4.30647	0.811551	1	0.42339	0.297452	#N/A	#N/A	#N/A	#N/A	#N/A	#N/A	#N/A	#N/A	#N/A		Hdac2 Yy1bp	Histone deacetylase 2 (HD2) (EC 3.5.1.98) (Protein deacylase HDAC2) (EC 3.5.1.-) (YY1 transcription factor-binding protein)
P70295	#N/A	#N/A	#N/A	5	0.00667	0.00662581	#N/A	#N/A	#N/A	#N/A	#N/A	#N/A	#N/A	#N/A	#N/A	#N/A	#N/A	#N/A		Aup1	Lipid droplet-regulating VLDL assembly factor AUP1 (Ancient ubiquitous protein 1)
P70296	12	0.01594	0.0156899	18	0.0133	0.0131254	26	0.00612	0.00608277	7	0.00883	0.00875271	17	0.001	0.000999001	8	0.00083	0.000829312		Pebp1 Pbp Pebp	Phosphatidylethanolamine-binding protein 1 (PEBP-1) (HCNPpp) [Cleaved into: Hippocampal cholinergic neurostimulating peptide (HCNP)]
P70302	#N/A	#N/A	#N/A	4	0.12064	0.107653	10	0.00091	0.000909173	6	0.06737	0.0631178	#N/A	#N/A	#N/A	#N/A	#N/A	#N/A		Stim1 Sim	Stromal interaction molecule 1
P70303-3	#N/A	#N/A	#N/A	4	0.01601	0.0157577	#N/A	#N/A	#N/A	#N/A	#N/A	#N/A	#N/A	#N/A	#N/A	#N/A	#N/A	#N/A		Ctps2	CTP synthase 2 (EC 6.3.4.2) (CTP synthetase 2) (CTPsH) (UTP--ammonia ligase 2)
P70318	#N/A	#N/A	#N/A	5	2.55276	0.718529	#N/A	#N/A	#N/A	#N/A	#N/A	#N/A	#N/A	#N/A	#N/A	#N/A	#N/A	#N/A		Tial1	Nucleolysin TIAR (TIA-1-related protein)
P70333	#N/A	#N/A	#N/A	14	0.04724	0.045109	8	0.06839	0.0640122	#N/A	#N/A	#N/A	#N/A	#N/A	#N/A	#N/A	#N/A	#N/A		Hnrnph2 Hnrph2	Heterogeneous nuclear ribonucleoprotein H2 (hnRNP H2) (Heterogeneous nuclear ribonucleoprotein H') (hnRNP H') [Cleaved into: Heterogeneous nuclear ribonucleoprotein H2, N-terminally processed]
P70336	3	0.00049	0.00048976	#N/A	#N/A	#N/A	#N/A	#N/A	#N/A	#N/A	#N/A	#N/A	#N/A	#N/A	#N/A	#N/A	#N/A	#N/A		Rock2	Rho-associated protein kinase 2 (EC 2.7.11.1) (Rho-associated, coiled-coil-containing protein kinase 2) (Rho-associated, coiled-coil-containing protein kinase II) (ROCK-II) (p164 ROCK-2)
P70349	5	0.01036	0.0102538	7	0.01428	0.014079	13	0.01513	0.0149045	11	0.00376	0.00374592	7	0.00493	0.00490581	#N/A	#N/A	#N/A		Hint1 Hint Pkci Pkci1 Prkcnh1	Adenosine 5'-monophosphoramidase HINT1 (EC 3.9.1.-) (Desumoylating isopeptidase HINT1) (EC 3.4.22.-) (Histidine triad nucleotide-binding protein 1) (Protein kinase C inhibitor 1) (Protein kinase C-interacting protein 1) (PKCI-1)
P70362	#N/A	#N/A	#N/A	6	0.10896	0.0982542	4	0.00288	0.00287173	#N/A	#N/A	#N/A	#N/A	#N/A	#N/A	#N/A	#N/A	#N/A		Ufd1 Ufd1l	Ubiquitin recognition factor in ER-associated degradation protein 1 (Ubiquitin fusion degradation protein 1 homolog) (UB fusion protein 1)
P70398	7	0.06973	0.0651847	12	0.0104	0.010293	11	0.12927	0.114472	6	0.00418	0.0041626	10	0.01347	0.013291	4	0.16722	0.143263	Y	Usp9x Fafl Fam	Probable ubiquitin carboxyl-terminal hydrolase FAF-X (EC 3.4.19.12) (Deubiquitinating enzyme FAF-X) (Fat facets homolog) (Fat facets protein-related, X-linked) (Ubiquitin carboxyl-terminal hydrolase FAM) (Ubiquitin thioesterase FAF-X) (Ubiquitin-specific protease 9, X chromosome) (Ubiquitin-specific-processing protease FAF-X)
P70402	29	0.00379	0.00377569	#N/A	#N/A	#N/A	33	0.00347	0.003458	37	0.0041	0.00408326	45	0.00578	0.00574678	32	0.00211	0.00210556		Mybph	Myosin-binding protein H (MyBP-H) (H-protein)
P70404	16	0.00736	0.00730623	10	0.01473	0.0145162	31	0.01575	0.0155058	14	0.01385	0.0136608	19	0.00543	0.00540067	8	0.01058	0.0104692		Idh3g	Isocitrate dehydrogenase [NAD] subunit gamma 1, mitochondrial (Isocitric dehydrogenase subunit gamma) (NAD(+)-specific ICDH subunit gamma)
P70412	#N/A	#N/A	#N/A	11	0.03516	0.0339658	#N/A	#N/A	#N/A	#N/A	#N/A	#N/A	#N/A	#N/A	#N/A	#N/A	#N/A	#N/A		Cuzd1 Itmap1	CUB and zona pellucida-like domain-containing protein 1 (CUB and ZP domain-containing protein 1) (Integral membrane-associated protein 1)
P70441	#N/A	#N/A	#N/A	9	0.03387	0.0327604	#N/A	#N/A	#N/A	#N/A	#N/A	#N/A	#N/A	#N/A	#N/A	#N/A	#N/A	#N/A		Slc9a3r1 Nherf Nherf1	Na(+)/H(+) exchange regulatory cofactor NHE-RF1 (NHERF-1) (Ezrin-radixin-moesin-binding phosphoprotein 50) (EBP50) (Regulatory cofactor of Na(+)/H(+) exchanger) (Sodium-hydrogen exchanger regulatory factor 1) (Solute carrier family 9 isoform A3 regulatory factor 1)
P70670	83	0.00135	0.00134818	7	0.06541	0.0613942	99	0.0013	0.00129831	41	0.00202	0.00201593	93	0.00049	0.00048976	25	0.00909	0.00900812		Naca Gm1878	Nascent polypeptide-associated complex subunit alpha, muscle-specific form (Alpha-NAC, muscle-specific form) (skNAC)
P70691	#N/A	#N/A	#N/A	1	2.09456	0.676852	#N/A	#N/A	#N/A	#N/A	#N/A	#N/A	#N/A	#N/A	#N/A	#N/A	#N/A	#N/A		Ugt1a2 Ugt1	UDP-glucuronosyltransferase 1-2 (UDPGT 1-2) (UGT1*2) (UGT1-02) (UGT1.2) (EC 2.4.1.17) (Bilirubin-specific UDPGT) (UDP-glucuronosyltransferase 1A2) (UGT1A2)
P70695	13	0.03224	0.031233	8	0.00128	0.00127836	21	0.01183	0.0116917	11	0.10858	0.0979451	23	0.02022	0.0198193	10	0.02313	0.0226071		Fbp2	Fructose-1,6-bisphosphatase isozyme 2 (FBPase 2) (EC 3.1.3.11) (D-fructose-1,6-bisphosphate 1-phosphohydrolase 2) (Muscle FBPase) (RAE-30)
P70697	#N/A	#N/A	#N/A	5	0.09938	0.0903964	#N/A	#N/A	#N/A	#N/A	#N/A	#N/A	#N/A	#N/A	#N/A	#N/A	#N/A	#N/A		Urod	Uroporphyrinogen decarboxylase (UPD) (URO-D) (EC 4.1.1.37)
P70698	#N/A	#N/A	#N/A	7	0.02878	0.0279749	#N/A	#N/A	#N/A	#N/A	#N/A	#N/A	3	0.03469	0.033527	#N/A	#N/A	#N/A		Ctps1 Ctps	CTP synthase 1 (EC 6.3.4.2) (CTP synthetase 1) (UTP--ammonia ligase 1)
P70699	#N/A	#N/A	#N/A	#N/A	#N/A	#N/A	#N/A	#N/A	#N/A	7	1.62811	0.619498	#N/A	#N/A	#N/A	#N/A	#N/A	#N/A		Gaa	Lysosomal alpha-glucosidase (EC 3.2.1.20) (Acid maltase)
P70700	#N/A	#N/A	#N/A	1	1.81389	0.64462	#N/A	#N/A	#N/A	#N/A	#N/A	#N/A	#N/A	#N/A	#N/A	#N/A	#N/A	#N/A		Polr1b Rpa2 Rpo1-2	DNA-directed RNA polymerase I subunit RPA2 (RNA polymerase I subunit 2) (EC 2.7.7.6) (DNA-directed RNA polymerase I 135 kDa polypeptide) (RPA135)
P80313	8	0.01924	0.0188768	17	0.0401	0.038554	5	0.00049	0.00048976	9	0.01621	0.0159514	10	0.00049	0.00048976	#N/A	#N/A	#N/A		Cct7 Ccth	T-complex protein 1 subunit eta (TCP-1-eta) (CCT-eta)
P80314	18	0.00814	0.00807428	26	0.03121	0.0302654	16	0.00297	0.00296121	14	0.00685	0.0068034	18	0.0065	0.00645802	6	0.00061	0.000609628		Cct2 Cctb	T-complex protein 1 subunit beta (TCP-1-beta) (CCT-beta)
P80315	10	0.0056	0.00556881	19	0.00946	0.00937135	16	0.00285	0.0028419	7	0.00336	0.00334875	10	0.00739	0.00733579	#N/A	#N/A	#N/A		Cct4 Cctd	T-complex protein 1 subunit delta (TCP-1-delta) (A45) (CCT-delta)
P80316	9	0.00758	0.00752298	21	0.01753	0.017228	17	0.00532	0.00529185	14	0.00291	0.00290156	20	0.01896	0.0186072	#N/A	#N/A	#N/A		Cct5 Ccte Kiaa0098	T-complex protein 1 subunit epsilon (TCP-1-epsilon) (CCT-epsilon)
P80317	4	0.00049	0.00048976	8	0.02332	0.0227886	8	0.00049	0.00048976	10	0.00411	0.00409318	12	0.00049	0.00048976	#N/A	#N/A	#N/A		Cct6a Cct6 Cctz Cctz1	T-complex protein 1 subunit zeta (TCP-1-zeta) (CCT-zeta-1)
P80318	13	0.00088	0.000879226	37	0.0138	0.0136122	22	0.00093	0.000929136	11	0.00049	0.00048976	14	0.00049	0.00048976	#N/A	#N/A	#N/A		Cct3 Cctg	T-complex protein 1 subunit gamma (TCP-1-gamma) (CCT-gamma) (Matricin) (mTRiC-P5)
P81117	#N/A	#N/A	#N/A	17	0.0369	0.0355868	#N/A	#N/A	#N/A	#N/A	#N/A	#N/A	#N/A	#N/A	#N/A	#N/A	#N/A	#N/A		Nucb2 Nefa	Nucleobindin-2 (DNA-binding protein NEFA) (Prepronesfatin) [Cleaved into: Nesfatin-1]
P82198	#N/A	#N/A	#N/A	#N/A	#N/A	#N/A	6	1.85856	0.650174	#N/A	#N/A	#N/A	#N/A	#N/A	#N/A	#N/A	#N/A	#N/A		Tgfbi	Transforming growth factor-beta-induced protein ig-h3 (Beta ig-h3)
P82347	3	0.00292	0.0029115	#N/A	#N/A	#N/A	#N/A	#N/A	#N/A	#N/A	#N/A	#N/A	#N/A	#N/A	#N/A	#N/A	#N/A	#N/A		Sgcd	Delta-sarcoglycan (Delta-SG) (35 kDa dystrophin-associated glycoprotein) (35DAG)
P82348	#N/A	#N/A	#N/A	#N/A	#N/A	#N/A	7	0.00049	0.00048976	#N/A	#N/A	#N/A	4	0.81248	0.44827	#N/A	#N/A	#N/A		Sgcg	Gamma-sarcoglycan (Gamma-SG) (35 kDa dystrophin-associated glycoprotein) (35DAG)
P82349	8	0.04396	0.0421089	#N/A	#N/A	#N/A	5	0.15111	0.131273	5	0.00398	0.00396422	4	5.66214	0.849898	#N/A	#N/A	#N/A		Sgcb	Beta-sarcoglycan (Beta-SG) (43 kDa dystrophin-associated glycoprotein) (43DAG)
P82350	#N/A	#N/A	#N/A	#N/A	#N/A	#N/A	11	0.00527	0.00524237	9	0.0062	0.0061618	12	0.00049	0.00048976	#N/A	#N/A	#N/A		Sgca	Alpha-sarcoglycan (Alpha-SG) (50 kDa dystrophin-associated glycoprotein) (50DAG) (Adhalin)
P83741-3	#N/A	#N/A	#N/A	4	0.09697	0.088398	#N/A	#N/A	#N/A	#N/A	#N/A	#N/A	#N/A	#N/A	#N/A	#N/A	#N/A	#N/A		Wnk1 Hsn2 Prkwnk1	Serine/threonine-protein kinase WNK1 (EC 2.7.11.1) (Protein kinase lysine-deficient 1) (Protein kinase with no lysine 1)
P83917	#N/A	#N/A	#N/A	4	0.07488	0.0696636	2	0.35605	0.262564	#N/A	#N/A	#N/A	#N/A	#N/A	#N/A	#N/A	#N/A	#N/A		Cbx1 Cbx	Chromobox protein homolog 1 (Heterochromatin protein 1 homolog beta) (HP1 beta) (Heterochromatin protein p25) (M31) (Modifier 1 protein)
P83940	4	7.87596	0.887336	4	0.01126	0.0111346	8	0.21058	0.17395	5	0.00165	0.00164728	7	0.04037	0.0388035	1	10.8453	0.915579	Y	Eloc Tceb1	Elongin-C (EloC) (Elongin 15 kDa subunit) (RNA polymerase II transcription factor SIII subunit C) (SIII p15) (Stromal membrane-associated protein SMAP1B homolog) (Transcription elongation factor B polypeptide 1)
P84078	#N/A	#N/A	#N/A	#N/A	#N/A	#N/A	7	0.0019	0.0018964	8	0.00049	0.00048976	5	0.00228	0.00227481	#N/A	#N/A	#N/A		Arf1	ADP-ribosylation factor 1
P84084	#N/A	#N/A	#N/A	#N/A	#N/A	#N/A	#N/A	#N/A	#N/A	7	0.00049	0.00048976	#N/A	#N/A	#N/A	#N/A	#N/A	#N/A		Arf5	ADP-ribosylation factor 5
P84091	3	0.06318	0.0594255	#N/A	#N/A	#N/A	4	0.00049	0.00048976	4	0.04011	0.0385632	#N/A	#N/A	#N/A	#N/A	#N/A	#N/A		Ap2m1 Clapm1	AP-2 complex subunit mu (AP-2 mu chain) (Adaptor protein complex AP-2 subunit mu) (Adaptor-related protein complex 2 subunit mu) (Clathrin assembly protein complex 2 mu medium chain) (Clathrin coat assembly protein AP50) (Clathrin coat-associated protein AP50) (Mu2-adaptin) (Plasma membrane adaptor AP-2 50 kDa protein)
P84099	6	0.02381	0.0232563	27	0.03381	0.0327043	8	0.00252	0.00251367	#N/A	#N/A	#N/A	4	0.42895	0.300185	#N/A	#N/A	#N/A		Rpl19	60S ribosomal protein L19
P84104	#N/A	#N/A	#N/A	7	0.06125	0.057715	#N/A	#N/A	#N/A	#N/A	#N/A	#N/A	#N/A	#N/A	#N/A	#N/A	#N/A	#N/A		Srsf3 Sfrs3 Srp20 X16	Serine/arginine-rich splicing factor 3 (Pre-mRNA-splicing factor SRP20) (Protein X16) (Splicing factor, arginine/serine-rich 3)
P84228	3	0.50541	0.335729	12	0.03966	0.0381471	2	0.14939	0.129973	5	0.3647	0.267238	7	0.28018	0.21886	2	0.11698	0.104729	Y	H3c2 H3-53 H3.2 H3b Hist1h3b; H3c3 H3-143 Hist1h3c; H3c4 H3-B Hist1h3d; H3c6 H3-F Hist1h3e; H3c7 H3.2-221 H3f Hist1h3f; H3c13 H3.2-616 Hist2h3b; H3c14 H3.2-615 Hist2h3c1 Hist2h3ca1; H3c15 H3.2-614 Hist2h3c2 Hist2h3ca2	Histone H3.2 (H3-clustered histone 13) (H3-clustered histone 14) (H3-clustered histone 15) (H3-clustered histone 2) (H3-clustered histone 3) (H3-clustered histone 4) (H3-clustered histone 6) (H3-clustered histone 7)
P84244	2	0.04444	0.0425491	13	0.0076	0.00754268	#N/A	#N/A	#N/A	2	0.04284	0.0410801	#N/A	#N/A	#N/A	#N/A	#N/A	#N/A		H3-3a H3.3a H3f3a; H3-3b H3.3b H3f3b	Histone H3.3
P85094	#N/A	#N/A	#N/A	4	0.0555	0.0525817	#N/A	#N/A	#N/A	#N/A	#N/A	#N/A	#N/A	#N/A	#N/A	#N/A	#N/A	#N/A		Isoc2a Isoc2	Isochorismatase domain-containing protein 2A
P97290	#N/A	#N/A	#N/A	#N/A	#N/A	#N/A	#N/A	#N/A	#N/A	#N/A	#N/A	#N/A	3	0.02611	0.0254456	#N/A	#N/A	#N/A		Serping1 C1nh	Plasma protease C1 inhibitor (C1 Inh) (C1Inh) (C1 esterase inhibitor) (C1-inhibiting factor) (Serpin G1)
P97298	#N/A	#N/A	#N/A	#N/A	#N/A	#N/A	8	0.0038	0.00378561	#N/A	#N/A	#N/A	#N/A	#N/A	#N/A	#N/A	#N/A	#N/A		Serpinf1 Pedf Sdf3	Pigment epithelium-derived factor (PEDF) (Caspin) (Serpin F1) (Stromal cell-derived factor 3) (SDF-3)
P97310	#N/A	#N/A	#N/A	2	29.4455	0.967154	#N/A	#N/A	#N/A	#N/A	#N/A	#N/A	#N/A	#N/A	#N/A	#N/A	#N/A	#N/A		Mcm2 Bm28 Cdcl1 Kiaa0030 Mcmd2	DNA replication licensing factor MCM2 (EC 3.6.4.12) (Minichromosome maintenance protein 2 homolog) (Nuclear protein BM28)
P97315	#N/A	#N/A	#N/A	11	0.0507	0.0482535	#N/A	#N/A	#N/A	#N/A	#N/A	#N/A	#N/A	#N/A	#N/A	#N/A	#N/A	#N/A		Csrp1 Crp1 Csrp	Cysteine and glycine-rich protein 1 (Cysteine-rich protein 1) (CRP) (CRP1)
P97351	6	0.00586	0.00582586	40	0.01455	0.0143413	10	0.02237	0.0218805	#N/A	#N/A	#N/A	13	0.00693	0.00688231	#N/A	#N/A	#N/A		Rps3a Rps3a1	40S ribosomal protein S3a (Protein TU-11)
P97352	3	0.00049	0.00048976	#N/A	#N/A	#N/A	3	0.01976	0.0193771	#N/A	#N/A	#N/A	#N/A	#N/A	#N/A	#N/A	#N/A	#N/A		S100a13	Protein S100-A13 (S100 calcium-binding protein A13)
P97355	#N/A	#N/A	#N/A	#N/A	#N/A	#N/A	5	0.08506	0.078392	6	0.05368	0.0509453	#N/A	#N/A	#N/A	4	0.0318	0.0308199		Sms	Spermine synthase (SPMSY) (EC 2.5.1.22) (Spermidine aminopropyltransferase)
P97364	#N/A	#N/A	#N/A	5	0.00049	0.00048976	#N/A	#N/A	#N/A	#N/A	#N/A	#N/A	#N/A	#N/A	#N/A	#N/A	#N/A	#N/A		Sephs2 Sps2	Selenide, water dikinase 2 (EC 2.7.9.3) (Selenium donor protein 2) (Selenophosphate synthase 2)
P97371	10	0.00049	0.00048976	11	0.04104	0.0394221	5	0.00395	0.00393446	#N/A	#N/A	#N/A	5	0.0179	0.0175852	#N/A	#N/A	#N/A		Psme1	Proteasome activator complex subunit 1 (11S regulator complex subunit alpha) (REG-alpha) (Activator of multicatalytic protease subunit 1) (Proteasome activator 28 subunit alpha) (PA28a) (PA28alpha)
P97372	#N/A	#N/A	#N/A	5	0.03964	0.0381286	#N/A	#N/A	#N/A	#N/A	#N/A	#N/A	#N/A	#N/A	#N/A	#N/A	#N/A	#N/A		Psme2 Pa28b1	Proteasome activator complex subunit 2 (11S regulator complex subunit beta) (REG-beta) (Activator of multicatalytic protease subunit 2) (Proteasome activator 28 subunit beta) (PA28b) (PA28beta)
P97379	#N/A	#N/A	#N/A	4	0.13832	0.121512	#N/A	#N/A	#N/A	#N/A	#N/A	#N/A	#N/A	#N/A	#N/A	2	0.45997	0.315054		G3bp2	Ras GTPase-activating protein-binding protein 2 (G3BP-2) (GAP SH3 domain-binding protein 2)
P97384	12	0.03955	0.0380453	6	0.04136	0.0397173	19	0.04128	0.0396435	10	0.00673	0.00668501	12	0.03097	0.0300397	#N/A	#N/A	#N/A		Anxa11 Anx11	Annexin A11 (Annexin XI) (Annexin-11) (Calcyclin-associated annexin 50) (CAP-50)
P97390	#N/A	#N/A	#N/A	5	0.08567	0.0789098	#N/A	#N/A	#N/A	#N/A	#N/A	#N/A	#N/A	#N/A	#N/A	#N/A	#N/A	#N/A		Vps45 Vps45a	Vacuolar protein sorting-associated protein 45 (mVps45)
P97429	5	0.00049	0.00048976	12	0.04243	0.040703	5	0.00049	0.00048976	8	0.00091	0.000909173	#N/A	#N/A	#N/A	#N/A	#N/A	#N/A		Anxa4 Anx4	Annexin A4 (Annexin IV) (Annexin-4)
P97431	#N/A	#N/A	#N/A	3	0.00592	0.00588516	#N/A	#N/A	#N/A	#N/A	#N/A	#N/A	#N/A	#N/A	#N/A	#N/A	#N/A	#N/A		Irf6	Interferon regulatory factor 6 (IRF-6)
P97443	9	0.00049	0.00048976	#N/A	#N/A	#N/A	26	0.00159	0.00158748	20	0.0362	0.0349353	29	0.01588	0.0156318	15	0.06117	0.0576439		Smyd1 Bop	Histone-lysine N-methyltransferase Smyd1 (EC 2.1.1.354) (CD8b-opposite) (SET and MYND domain-containing protein 1) (Zinc finger protein BOP) (m-BOP)
P97447	#N/A	#N/A	#N/A	#N/A	#N/A	#N/A	18	0.00049	0.00048976	8	0.00049	0.00048976	5	0.00501	0.00498503	#N/A	#N/A	#N/A		Fhl1	Four and a half LIM domains protein 1 (FHL-1) (KyoT) (RBP-associated molecule 14-1) (RAM14-1) (Skeletal muscle LIM-protein 1) (SLIM) (SLIM-1)
P97449	9	0.12204	0.108766	32	0.01387	0.0136803	#N/A	#N/A	#N/A	9	0.01938	0.0190116	#N/A	#N/A	#N/A	#N/A	#N/A	#N/A		Anpep Lap-1 Lap1	Aminopeptidase N (AP-N) (mAPN) (EC 3.4.11.2) (Alanyl aminopeptidase) (Aminopeptidase M) (AP-M) (Membrane protein p161) (Microsomal aminopeptidase) (CD antigen CD13)
P97450	#N/A	#N/A	#N/A	5	0.03046	0.0295596	#N/A	#N/A	#N/A	#N/A	#N/A	#N/A	4	1.00209	0.500522	#N/A	#N/A	#N/A		Atp5pf Atp5j	ATP synthase-coupling factor 6, mitochondrial (ATPase subunit F6) (ATP synthase peripheral stalk subunit F6)
P97457	157	0.01297	0.0128039	#N/A	#N/A	#N/A	195	0.01373	0.013544	122	0.00927	0.00918486	158	0.00226	0.0022549	82	0.02171	0.0212487		Mylpf	Myosin regulatory light chain 2, skeletal muscle isoform (Fast skeletal myosin light chain 2) (MLC2F)
P97461	#N/A	#N/A	#N/A	18	0.08872	0.0814902	#N/A	#N/A	#N/A	#N/A	#N/A	#N/A	3	0.00049	0.00048976	#N/A	#N/A	#N/A		Rps5	40S ribosomal protein S5 [Cleaved into: 40S ribosomal protein S5, N-terminally processed]
P97467	#N/A	#N/A	#N/A	3	0.01918	0.0188191	#N/A	#N/A	#N/A	#N/A	#N/A	#N/A	#N/A	#N/A	#N/A	#N/A	#N/A	#N/A		Pam	Peptidyl-glycine alpha-amidating monooxygenase (PAM) [Includes: Peptidylglycine alpha-hydroxylating monooxygenase (PHM) (EC 1.14.17.3); Peptidyl-alpha-hydroxyglycine alpha-amidating lyase (EC 4.3.2.5) (Peptidylamidoglycolate lyase) (PAL)]
P97478	#N/A	#N/A	#N/A	#N/A	#N/A	#N/A	7	0.04599	0.0439679	3	0.00857	0.00849718	#N/A	#N/A	#N/A	#N/A	#N/A	#N/A		Coq7	5-demethoxyubiquinone hydroxylase, mitochondrial (DMQ hydroxylase) (EC 1.14.99.60) (Timing protein clk-1 homolog) (Ubiquinone biosynthesis monooxygenase COQ7)
P97493	#N/A	#N/A	#N/A	#N/A	#N/A	#N/A	4	0.03065	0.0297385	2	76.9238	0.987167	#N/A	#N/A	#N/A	#N/A	#N/A	#N/A		Txn2	Thioredoxin, mitochondrial (MTRX) (Mt-Trx) (Thioredoxin-2)
P97494	#N/A	#N/A	#N/A	13	0.03077	0.0298515	#N/A	#N/A	#N/A	#N/A	#N/A	#N/A	#N/A	#N/A	#N/A	#N/A	#N/A	#N/A		Gclc Glclc	Glutamate--cysteine ligase catalytic subunit (EC 6.3.2.2) (GCS heavy chain) (Gamma-ECS) (Gamma-glutamylcysteine synthetase)
P97496	#N/A	#N/A	#N/A	3	0.22472	0.183487	#N/A	#N/A	#N/A	#N/A	#N/A	#N/A	#N/A	#N/A	#N/A	#N/A	#N/A	#N/A		Smarcc1 Baf155 Srg3	SWI/SNF complex subunit SMARCC1 (BRG1-associated factor 155) (SWI/SNF complex 155 kDa subunit) (SWI/SNF-related matrix-associated actin-dependent regulator of chromatin subfamily C member 1) (SWI3-related protein) (BAF155)
P97742	#N/A	#N/A	#N/A	8	0.21071	0.174038	#N/A	#N/A	#N/A	#N/A	#N/A	#N/A	#N/A	#N/A	#N/A	#N/A	#N/A	#N/A		Cpt1a Cpt-1 Cpt1	Carnitine O-palmitoyltransferase 1, liver isoform (CPT1-L) (EC 2.3.1.21) (Carnitine O-palmitoyltransferase I, liver isoform) (CPT I) (CPTI-L) (Carnitine palmitoyltransferase 1A)
P97807	25	0.01014	0.0100382	18	0.01343	0.013252	33	0.00983	0.00973431	23	0.00392	0.00390469	27	0.0021	0.0020956	10	0.00058	0.000579664		Fh Fh1	Fumarate hydratase, mitochondrial (Fumarase) (EC 4.2.1.2) (EF-3)
P97821	#N/A	#N/A	#N/A	#N/A	#N/A	#N/A	#N/A	#N/A	#N/A	#N/A	#N/A	#N/A	#N/A	#N/A	#N/A	1	0.15565	0.134686		Ctsc	Dipeptidyl peptidase 1 (EC 3.4.14.1) (Cathepsin C) (Cathepsin J) (Dipeptidyl peptidase I) (DPP-I) (DPPI) (Dipeptidyl transferase) [Cleaved into: Dipeptidyl peptidase 1 exclusion domain chain (Dipeptidyl peptidase I exclusion domain chain); Dipeptidyl peptidase 1 heavy chain (Dipeptidyl peptidase I heavy chain); Dipeptidyl peptidase 1 light chain (Dipeptidyl peptidase I light chain)]
P97822	4	0.00049	0.00048976	3	0.04777	0.0455921	#N/A	#N/A	#N/A	#N/A	#N/A	#N/A	#N/A	#N/A	#N/A	#N/A	#N/A	#N/A		Anp32e Cpd1	Acidic leucine-rich nuclear phosphoprotein 32 family member E (Cerebellar postnatal development protein 1) (LANP-like protein) (LANP-L)
P97823	6	0.08291	0.0765622	4	0.1955	0.16353	5	0.00918	0.00909649	#N/A	#N/A	#N/A	5	0.00348	0.00346793	#N/A	#N/A	#N/A		Lypla1 Apt1 Pla1a	Acyl-protein thioesterase 1 (APT-1) (EC 3.1.2.-) (Lysophospholipase 1) (Lysophospholipase I) (LPL-I) (LysoPLA I) (Palmitoyl-protein hydrolase) (EC 3.1.2.22)
P97855	5	0.00622	0.00618155	6	0.06851	0.0641173	#N/A	#N/A	#N/A	#N/A	#N/A	#N/A	8	0.01069	0.0105769	#N/A	#N/A	#N/A		G3bp1 G3bp	Ras GTPase-activating protein-binding protein 1 (G3BP-1) (EC 3.6.4.12) (EC 3.6.4.13) (ATP-dependent DNA helicase VIII) (GAP SH3 domain-binding protein 1) (HDH-VIII)
P97927	#N/A	#N/A	#N/A	6	0.11372	0.102108	6	0.00457	0.00454921	#N/A	#N/A	#N/A	5	0.01969	0.0193098	5	0.98443	0.496077		Lama4	Laminin subunit alpha-4 (Laminin-14 subunit alpha) (Laminin-8 subunit alpha) (Laminin-9 subunit alpha)
P99024	27	0.01346	0.0132812	63	0.01565	0.0154089	49	0.0405	0.0389236	25	0.02895	0.0281355	36	0.01051	0.0104007	#N/A	#N/A	#N/A		Tubb5	Tubulin beta-5 chain
P99026	4	0.00469	0.00466811	6	0.00384	0.00382531	#N/A	#N/A	#N/A	6	0.09382	0.0857728	5	0.17928	0.152025	4	0.06235	0.0586906	Y	Psmb4 Lmp3	Proteasome subunit beta type-4 (Low molecular mass protein 3) (Macropain beta chain) (Multicatalytic endopeptidase complex beta chain) (Proteasome beta chain) (Proteasome chain 3)
P99027	8	0.00071	0.000709496	50	0.00665	0.00660607	5	0.04092	0.0393114	6	0.05782	0.0546596	9	0.00068	0.000679538	#N/A	#N/A	#N/A		Rplp2	60S acidic ribosomal protein P2
P99028	#N/A	#N/A	#N/A	6	0.02767	0.026925	#N/A	#N/A	#N/A	#N/A	#N/A	#N/A	3	0.24849	0.199032	#N/A	#N/A	#N/A		Uqcrh	Cytochrome b-c1 complex subunit 6, mitochondrial (Complex III subunit 6) (Complex III subunit VIII) (Cytochrome c1 non-heme 11 kDa protein) (Mitochondrial hinge protein) (Ubiquinol-cytochrome c reductase complex 11 kDa protein)
P99029	7	0.00331	0.00329908	7	0.0025	0.00249377	12	0.00296	0.00295126	9	0.01009	0.00998921	9	0.00101	0.00100898	#N/A	#N/A	#N/A		Prdx5 Prdx6	Peroxiredoxin-5, mitochondrial (EC 1.11.1.24) (Antioxidant enzyme B166) (AOEB166) (Liver tissue 2D-page spot 2D-0014IV) (PLP) (Peroxiredoxin V) (Prx-V) (Peroxisomal antioxidant enzyme) (Thioredoxin peroxidase PMP20) (Thioredoxin-dependent peroxiredoxin 5)
Q00519	5	0.02587	0.0252176	4	0.06954	0.0650186	5	0.02177	0.0213062	8	0.00397	0.0039543	5	0.00049	0.00048976	9	0.05459	0.0517642		Xdh	Xanthine dehydrogenase/oxidase [Includes: Xanthine dehydrogenase (XD) (EC 1.17.1.4); Xanthine oxidase (XO) (EC 1.17.3.2) (Xanthine oxidoreductase) (XOR)]
Q00612	#N/A	#N/A	#N/A	4	0.13321	0.117551	#N/A	#N/A	#N/A	#N/A	#N/A	#N/A	#N/A	#N/A	#N/A	4	0.00049	0.00048976		G6pdx G6pd G6pd-1	Glucose-6-phosphate 1-dehydrogenase X (G6PD) (EC 1.1.1.49)
Q00623	16	0.02562	0.02498	#N/A	#N/A	#N/A	14	0.0327	0.0316646	12	0.05985	0.0564703	19	0.02685	0.0261479	9	0.02142	0.0209708		Apoa1	Apolipoprotein A-I (Apo-AI) (ApoA-I) (Apolipoprotein A1) [Cleaved into: Proapolipoprotein A-I (ProapoA-I); Truncated apolipoprotein A-I]
Q00896	43	0.00476	0.00473745	17	0.03796	0.0365717	15	0.00341	0.00339841	#N/A	#N/A	#N/A	24	0.00679	0.00674421	14	0.00619	0.00615192		Serpina1c Dom3 Dom6 Spi1-3 Spi1-6	Alpha-1-antitrypsin 1-3 (Alpha-1 protease inhibitor 3) (Alpha-1 protease inhibitor 6) (Alpha-1-antitrypsin 1-6) (Serine protease inhibitor 1-3) (Serine protease inhibitor 1-6) (Serine protease inhibitor A1c) (Serpin A1c)
Q00897	33	0.00476	0.00473745	12	0.01119	0.0110662	#N/A	#N/A	#N/A	13	0.0387	0.0372581	19	0.00738	0.00732593	#N/A	#N/A	#N/A		Serpina1d Dom4 Spi1-4	Alpha-1-antitrypsin 1-4 (Alpha-1 protease inhibitor 4) (Serine protease inhibitor 1-4) (Serine protease inhibitor A1d) (Serpin A1d)
Q00PI9	#N/A	#N/A	#N/A	4	0.03268	0.0316458	#N/A	#N/A	#N/A	#N/A	#N/A	#N/A	#N/A	#N/A	#N/A	#N/A	#N/A	#N/A		Hnrnpul2 Hnrpul2 Manp	Heterogeneous nuclear ribonucleoprotein U-like protein 2 (MLF1-associated nuclear protein)
Q01149	#N/A	#N/A	#N/A	#N/A	#N/A	#N/A	8	0.00049	0.00048976	#N/A	#N/A	#N/A	#N/A	#N/A	#N/A	#N/A	#N/A	#N/A		Col1a2 Cola2	Collagen alpha-2(I) chain (Alpha-2 type I collagen)
Q01279	3	0.05175	0.0492037	#N/A	#N/A	#N/A	#N/A	#N/A	#N/A	#N/A	#N/A	#N/A	#N/A	#N/A	#N/A	#N/A	#N/A	#N/A		Egfr	Epidermal growth factor receptor (EC 2.7.10.1)
Q01339	6	0.07969	0.0738082	#N/A	#N/A	#N/A	7	0.18567	0.156595	#N/A	#N/A	#N/A	8	0.00049	0.00048976	#N/A	#N/A	#N/A		Apoh B2gp1	Beta-2-glycoprotein 1 (APC inhibitor) (Activated protein C-binding protein) (Apolipoprotein H) (Apo-H) (Beta-2-glycoprotein I) (B2GPI) (Beta(2)GPI)
Q01405	4	0.00049	0.00048976	16	0.0676	0.0633196	7	0.15269	0.132464	#N/A	#N/A	#N/A	8	0.0483	0.0460746	4	0.00049	0.00048976		Sec23a Sec23 Sec23r	Protein transport protein Sec23A (SEC23-related protein A)
Q01730	#N/A	#N/A	#N/A	#N/A	#N/A	#N/A	#N/A	#N/A	#N/A	#N/A	#N/A	#N/A	6	0.01721	0.0169188	#N/A	#N/A	#N/A		Rsu1 Rsp1	Ras suppressor protein 1 (RSP-1) (Rsu-1)
Q01768	12	0.00157	0.00156754	43	0.00787	0.00780855	17	0.00049	0.00048976	11	0.00061	0.000609628	19	0.00125	0.00124844	12	0.00548	0.00545013		Nme2	Nucleoside diphosphate kinase B (NDK B) (NDP kinase B) (EC 2.7.4.6) (Histidine protein kinase NDKB) (EC 2.7.13.3) (P18) (nm23-M2)
Q01853	40	0.0043	0.00428159	64	0.0197	0.0193194	39	0.00528	0.00525227	34	0.00965	0.00955777	44	0.01735	0.0170541	10	0.03414	0.0330129		Vcp	Transitional endoplasmic reticulum ATPase (TER ATPase) (EC 3.6.4.6) (15S Mg(2+)-ATPase p97 subunit) (Valosin-containing protein) (VCP)
Q02053	34	0.00207	0.00206572	73	0.02379	0.0232372	45	0.01435	0.014147	28	0.00298	0.00297115	46	0.0094	0.00931246	14	0.01081	0.0106944		Uba1 Sbx Ube1 Ube1ax Ube1x	Ubiquitin-like modifier-activating enzyme 1 (EC 6.2.1.45) (Ubiquitin-activating enzyme E1) (Ubiquitin-activating enzyme E1 X) (Ubiquitin-like modifier-activating enzyme 1 X)
Q02111	#N/A	#N/A	#N/A	#N/A	#N/A	#N/A	4	1.8516	0.64932	#N/A	#N/A	#N/A	#N/A	#N/A	#N/A	#N/A	#N/A	#N/A		Prkcq Pkcq	Protein kinase C theta type (EC 2.7.11.13) (nPKC-theta)
Q02248	#N/A	#N/A	#N/A	15	0.02329	0.0227599	#N/A	#N/A	#N/A	#N/A	#N/A	#N/A	#N/A	#N/A	#N/A	#N/A	#N/A	#N/A		Ctnnb1 Catnb	Catenin beta-1 (Beta-catenin)
Q02257	#N/A	#N/A	#N/A	12	0.0649	0.0609447	#N/A	#N/A	#N/A	#N/A	#N/A	#N/A	#N/A	#N/A	#N/A	3	0.05537	0.052465		Jup	Junction plakoglobin (Desmoplakin III) (Desmoplakin-3)
Q02357	5	0.01519	0.0149627	#N/A	#N/A	#N/A	9	0.0155	0.0152634	6	0.00749	0.00743432	8	0.00216	0.00215534	#N/A	#N/A	#N/A		Ank1 Ank-1	Ankyrin-1 (ANK-1) (Erythrocyte ankyrin)
Q02566	217	0.00251	0.00250372	#N/A	#N/A	#N/A	524	0.00108	0.00107883	322	0.00382	0.00380546	344	0.00094	0.000939117	175	0.01027	0.0101656		Myh6 Myhca	Myosin-6 (Myosin heavy chain 6) (Myosin heavy chain, cardiac muscle alpha isoform) (MyHC-alpha)
Q02788	8	0.00116	0.00115866	6	0.1112	0.100072	25	0.00439	0.00437081	21	0.01965	0.0192713	15	0.00049	0.00048976	9	0.01344	0.0132618		Col6a2	Collagen alpha-2(VI) chain
Q02789	11	0.10383	0.0940634	#N/A	#N/A	#N/A	29	0.02672	0.0260246	15	0.0051	0.00507412	32	0.06355	0.0597527	11	0.00049	0.00048976		Cacna1s Cach1 Cach1b Cacn1 Cacnl1a3	Voltage-dependent L-type calcium channel subunit alpha-1S (Calcium channel, L type, alpha-1 polypeptide, isoform 3, skeletal muscle) (Dihydropyridine receptor) (DHPR) (Voltage-gated calcium channel subunit alpha Cav1.1)
Q02819	#N/A	#N/A	#N/A	9	0.11883	0.106209	#N/A	#N/A	#N/A	#N/A	#N/A	#N/A	7	0.00806	0.00799556	#N/A	#N/A	#N/A		Nucb1 Nuc Nucb	Nucleobindin-1 (CALNUC)
Q03265	61	0.00204	0.00203585	64	0.02084	0.0204146	94	0.00155	0.0015476	50	0.00102	0.00101896	61	0.00366	0.00364665	27	0.00436	0.00434107		Atp5f1a Atp5a1	ATP synthase subunit alpha, mitochondrial (ATP synthase F1 subunit alpha)
Q03517	#N/A	#N/A	#N/A	5	0.02441	0.0238283	#N/A	#N/A	#N/A	#N/A	#N/A	#N/A	#N/A	#N/A	#N/A	#N/A	#N/A	#N/A		Scg2 Chgc Scg-2	Secretogranin-2 (Chromogranin-C) (Secretogranin II) (SgII) [Cleaved into: Secretoneurin (SN); Manserin]
Q03734	17	0.01636	0.0160967	#N/A	#N/A	#N/A	#N/A	#N/A	#N/A	#N/A	#N/A	#N/A	#N/A	#N/A	#N/A	#N/A	#N/A	#N/A		Serpina3m	Serine protease inhibitor A3M (Serpin A3M)
Q04447	8	0.02185	0.0213828	31	0.02974	0.0288811	19	0.00946	0.00937135	12	0.00362	0.00360694	17	0.00402	0.0040039	4	0.13617	0.11985		Ckb Ckbb	Creatine kinase B-type (EC 2.7.3.2) (B-CK) (Creatine kinase B chain) (Creatine phosphokinase B-type) (CPK-B)
Q04857	12	0.01196	0.0118186	9	0.04086	0.039256	25	0.00489	0.0048662	20	0.01224	0.012092	24	0.01115	0.011027	16	0.01333	0.0131546		Col6a1	Collagen alpha-1(VI) chain
Q05186	#N/A	#N/A	#N/A	5	0.07677	0.0712966	#N/A	#N/A	#N/A	#N/A	#N/A	#N/A	#N/A	#N/A	#N/A	#N/A	#N/A	#N/A		Rcn1 Rca1 Rcn	Reticulocalbin-1
Q05512-3	#N/A	#N/A	#N/A	3	0.1417	0.124113	#N/A	#N/A	#N/A	#N/A	#N/A	#N/A	#N/A	#N/A	#N/A	#N/A	#N/A	#N/A		Mark2 Emk	Serine/threonine-protein kinase MARK2 (EC 2.7.11.1) (EC 2.7.11.26) (ELKL motif kinase 1) (EMK-1) (MAP/microtubule affinity-regulating kinase 2) (PAR1 homolog) (PAR1 homolog b) (Par-1b) (mPar-1b)
Q05769	#N/A	#N/A	#N/A	#N/A	#N/A	#N/A	1	0.07884	0.0730785	#N/A	#N/A	#N/A	#N/A	#N/A	#N/A	#N/A	#N/A	#N/A		Ptgs2 Cox-2 Cox2 Pghs-b Tis10	Prostaglandin G/H synthase 2 (EC 1.14.99.1) (Cyclooxygenase-2) (COX-2) (Glucocorticoid-regulated inflammatory cyclooxygenase) (Gripghs) (Macrophage activation-associated marker protein P71/73) (PES-2) (PHS II) (Prostaglandin H2 synthase 2) (PGH synthase 2) (PGHS-2) (Prostaglandin-endoperoxide synthase 2) (TIS10 protein)
Q05793	19	0.0158	0.0155542	24	0.02249	0.0219953	52	0.01875	0.0184049	40	0.01437	0.0141664	48	0.01072	0.0106063	19	0.02851	0.0277197		Hspg2	Basement membrane-specific heparan sulfate proteoglycan core protein (HSPG) [Cleaved into: Endorepellin; LG3 peptide]
Q05816	#N/A	#N/A	#N/A	16	0.01878	0.0184338	4	0.00338	0.00336861	5	0.00049	0.00048976	#N/A	#N/A	#N/A	#N/A	#N/A	#N/A		Fabp5 Fabpe Klbp Mal1	Fatty acid-binding protein 5 (Epidermal-type fatty acid-binding protein) (E-FABP) (Fatty acid-binding protein, epidermal) (Keratinocyte lipid-binding protein) (Psoriasis-associated fatty acid-binding protein homolog) (PA-FABP)
Q05920	14	0.01989	0.0195021	39	0.03399	0.0328727	40	0.007	0.00695134	43	0.00621	0.00617167	41	0.01959	0.0192136	47	0.02144	0.02099		Pc Pcx	Pyruvate carboxylase, mitochondrial (EC 6.4.1.1) (Pyruvic carboxylase) (PCB)
Q05BC3	9	0.00049	0.00048976	#N/A	#N/A	#N/A	7	0.02648	0.0257969	#N/A	#N/A	#N/A	7	0.01336	0.0131839	#N/A	#N/A	#N/A		Eml1	Echinoderm microtubule-associated protein-like 1 (EMAP-1)
Q05D44	#N/A	#N/A	#N/A	46	0.02998	0.0291074	#N/A	#N/A	#N/A	#N/A	#N/A	#N/A	#N/A	#N/A	#N/A	#N/A	#N/A	#N/A		Eif5b If2	Eukaryotic translation initiation factor 5B (eIF-5B) (EC 3.6.5.3) (Translation initiation factor IF-2)
Q06138	#N/A	#N/A	#N/A	4	0.00827	0.00820217	#N/A	#N/A	#N/A	#N/A	#N/A	#N/A	9	0.02378	0.0232276	#N/A	#N/A	#N/A		Cab39 Mo25	Calcium-binding protein 39 (MO25alpha) (Protein Mo25)
Q06185	#N/A	#N/A	#N/A	3	0.05315	0.0504676	#N/A	#N/A	#N/A	6	0.10534	0.095301	8	0.03434	0.0331999	#N/A	#N/A	#N/A		Atp5me Atp5i Atp5k Lfm-1 Lfm1	ATP synthase subunit e, mitochondrial (ATPase subunit e) (ATP synthase membrane subunit e)
Q06890	5	0.17154	0.146423	9	0.02893	0.0281166	3	0.01402	0.0138262	#N/A	#N/A	#N/A	5	0.02871	0.0279087	#N/A	#N/A	#N/A		Clu Apoj Msgp-2	Clusterin (Apolipoprotein J) (Apo-J) (Clustrin) (Sulfated glycoprotein 2) (SGP-2) [Cleaved into: Clusterin beta chain; Clusterin alpha chain]
Q07076	4	0.01841	0.0180772	#N/A	#N/A	#N/A	5	0.07514	0.0698886	6	0.14366	0.125614	6	0.0447	0.0427874	#N/A	#N/A	#N/A		Anxa7 Anx7	Annexin A7 (Annexin VII) (Annexin-7) (Synexin)
Q07079	#N/A	#N/A	#N/A	#N/A	#N/A	#N/A	2	2.73242	0.732077	#N/A	#N/A	#N/A	#N/A	#N/A	#N/A	#N/A	#N/A	#N/A		Igfbp5 Igfbp-5	Insulin-like growth factor-binding protein 5 (IBP-5) (IGF-binding protein 5) (IGFBP-5)
Q07113	#N/A	#N/A	#N/A	5	0.02873	0.0279276	#N/A	#N/A	#N/A	#N/A	#N/A	#N/A	#N/A	#N/A	#N/A	#N/A	#N/A	#N/A		Igf2r	Cation-independent mannose-6-phosphate receptor (CI Man-6-P receptor) (CI-MPR) (M6PR) (300 kDa mannose 6-phosphate receptor) (MPR 300) (Insulin-like growth factor 2 receptor) (Insulin-like growth factor II receptor) (IGF-II receptor) (M6P/IGF2 receptor) (M6P/IGF2R) (CD antigen CD222)
Q07417	4	0.00049	0.00048976	9	0.03486	0.0336857	13	0.00165	0.00164728	15	0.00784	0.00777901	18	0.00936	0.0092732	6	0.0099	0.00980295		Acads	Short-chain specific acyl-CoA dehydrogenase, mitochondrial (SCAD) (EC 1.3.8.1) (Butyryl-CoA dehydrogenase)
Q07813	#N/A	#N/A	#N/A	3	1.23119	0.551809	#N/A	#N/A	#N/A	#N/A	#N/A	#N/A	#N/A	#N/A	#N/A	#N/A	#N/A	#N/A		Bax	Apoptosis regulator BAX
Q08288	1	1.58043	0.612468	#N/A	#N/A	#N/A	#N/A	#N/A	#N/A	#N/A	#N/A	#N/A	#N/A	#N/A	#N/A	#N/A	#N/A	#N/A		Lyar	Cell growth-regulating nucleolar protein (Ly1 antibody-reactive protein) (Protein expressed in male leptotene and zygotene spermatocytes 264) (MLZ-264)
Q08460-3	#N/A	#N/A	#N/A	#N/A	#N/A	#N/A	#N/A	#N/A	#N/A	1	2.27975	0.695099	#N/A	#N/A	#N/A	#N/A	#N/A	#N/A		Kcnma1 Kcnma	Calcium-activated potassium channel subunit alpha-1 (BK channel) (BKCA alpha) (Calcium-activated potassium channel, subfamily M subunit alpha-1) (K(VCA)alpha) (KCa1.1) (Maxi K channel) (MaxiK) (Slo-alpha) (Slo1) (mSlo1) (Slowpoke homolog) (Slo homolog) (mSlo)
Q08481	#N/A	#N/A	#N/A	#N/A	#N/A	#N/A	5	0.08192	0.0757172	#N/A	#N/A	#N/A	#N/A	#N/A	#N/A	#N/A	#N/A	#N/A		Pecam1 Pecam Pecam-1	Platelet endothelial cell adhesion molecule (PECAM-1) (CD antigen CD31)
Q08642	16	0.00706	0.00701051	5	1.11686	0.527602	13	0.00947	0.00938116	13	0.02404	0.0234756	15	0.00467	0.00464829	#N/A	#N/A	#N/A		Padi2 Pad2 Pdi Pdi2	Protein-arginine deiminase type-2 (EC 3.5.3.15) (Peptidylarginine deiminase II) (Protein-arginine deiminase type II)
Q08731	#N/A	#N/A	#N/A	18	0.0465	0.0444338	#N/A	#N/A	#N/A	#N/A	#N/A	#N/A	#N/A	#N/A	#N/A	#N/A	#N/A	#N/A		Reg2	Lithostathine-2 (Islet of Langerhans regenerating protein 2) (REG-2) (Pancreatic stone protein 2) (PSP) (Pancreatic thread protein 2) (PTP)
Q08857	#N/A	#N/A	#N/A	#N/A	#N/A	#N/A	14	0.00708	0.00703023	6	0.01872	0.018376	4	0.01126	0.0111346	4	0.00749	0.00743432		Cd36	Platelet glycoprotein 4 (Glycoprotein IIIb) (GPIIIB) (PAS IV) (PAS-4) (Platelet glycoprotein IV) (GPIV) (CD antigen CD36)
Q09143	#N/A	#N/A	#N/A	9	0.015	0.0147783	#N/A	#N/A	#N/A	#N/A	#N/A	#N/A	#N/A	#N/A	#N/A	#N/A	#N/A	#N/A		Slc7a1 Atrc1 Rec-1	High affinity cationic amino acid transporter 1 (CAT-1) (CAT1) (Ecotropic retroviral leukemia receptor) (Ecotropic retrovirus receptor) (ERR) (Solute carrier family 7 member 1) (System Y+ basic amino acid transporter)
Q0KL02-3	#N/A	#N/A	#N/A	#N/A	#N/A	#N/A	#N/A	#N/A	#N/A	#N/A	#N/A	#N/A	1	3.00532	0.750332	#N/A	#N/A	#N/A		Trio	Triple functional domain protein (EC 2.7.11.1)
Q0VE82	#N/A	#N/A	#N/A	#N/A	#N/A	#N/A	3	0.00049	0.00048976	#N/A	#N/A	#N/A	#N/A	#N/A	#N/A	#N/A	#N/A	#N/A		Cpne7	Copine-7 (Copine VII)
Q11011	18	0.00543	0.00540067	13	0.03624	0.0349726	26	0.00049	0.00048976	19	0.00049	0.00048976	26	0.00049	0.00048976	5	0.00217	0.0021653		Npepps Psa	Puromycin-sensitive aminopeptidase (PSA) (EC 3.4.11.14) (Cytosol alanyl aminopeptidase) (AAP-S)
Q11136	5	0.76703	0.434079	#N/A	#N/A	#N/A	#N/A	#N/A	#N/A	6	0.00452	0.00449966	4	0.00643	0.00638892	#N/A	#N/A	#N/A		Pepd Pep4	Xaa-Pro dipeptidase (X-Pro dipeptidase) (EC 3.4.13.9) (Imidodipeptidase) (Peptidase 4) (Peptidase D) (Proline dipeptidase) (Prolidase)
Q149B8	#N/A	#N/A	#N/A	#N/A	#N/A	#N/A	5	0.0083	0.00823168	#N/A	#N/A	#N/A	#N/A	#N/A	#N/A	#N/A	#N/A	#N/A		Perm1	PGC-1 and ERR-induced regulator in muscle protein 1 (PPARGC1 and ESRR-induced regulator in muscle 1) (Peroxisome proliferator-activated receptor gamma coactivator 1 and estrogen-related receptor-induced regulator in muscle 1)
Q14C51	#N/A	#N/A	#N/A	#N/A	#N/A	#N/A	2	5.24149	0.839782	#N/A	#N/A	#N/A	#N/A	#N/A	#N/A	#N/A	#N/A	#N/A		Ptcd3 Mrps39	Pentatricopeptide repeat domain-containing protein 3, mitochondrial (28S ribosomal protein S39, mitochondrial) (MRP-S39)
Q1HFZ0	#N/A	#N/A	#N/A	4	4.72985	0.825475	#N/A	#N/A	#N/A	#N/A	#N/A	#N/A	#N/A	#N/A	#N/A	#N/A	#N/A	#N/A		Nsun2 D13Wsu123e Misu	RNA cytosine C(5)-methyltransferase NSUN2 (EC 2.1.1.-) (Myc-induced SUN domain-containing protein) (Misu) (NOL1/NOP2/Sun domain family member 2) (mRNA cytosine C(5)-methyltransferase) (EC 2.1.1.-) (tRNA cytosine C(5)-methyltransferase) (EC 2.1.1.-) (EC 2.1.1.203)
Q1RLL3	#N/A	#N/A	#N/A	#N/A	#N/A	#N/A	3	0.00049	0.00048976	#N/A	#N/A	#N/A	#N/A	#N/A	#N/A	#N/A	#N/A	#N/A		Cpne9	Copine-9 (Copine IX)
Q1XH17	25	0.00795	0.0078873	#N/A	#N/A	#N/A	43	0.00198	0.00197609	18	0.00307	0.0030606	22	0.00221	0.00220513	11	0.081	0.0749306		Trim72 Mg53	Tripartite motif-containing protein 72 (Mitsugumin-53) (Mg53)
Q2TPA8	#N/A	#N/A	#N/A	#N/A	#N/A	#N/A	#N/A	#N/A	#N/A	4	0.00049	0.00048976	#N/A	#N/A	#N/A	#N/A	#N/A	#N/A		Hsdl2	Hydroxysteroid dehydrogenase-like protein 2 (EC 1.-.-.-)
Q31125	#N/A	#N/A	#N/A	7	0.02517	0.024552	#N/A	#N/A	#N/A	#N/A	#N/A	#N/A	#N/A	#N/A	#N/A	#N/A	#N/A	#N/A		Slc39a7 H2-Ke4 Hke4	Zinc transporter SLC39A7 (Histidine-rich membrane protein Ke4) (Solute carrier family 39 member 7) (Zrt-, Irt-like protein 7) (ZIP7)
Q32Q92	#N/A	#N/A	#N/A	3	0.45483	0.312634	#N/A	#N/A	#N/A	#N/A	#N/A	#N/A	#N/A	#N/A	#N/A	#N/A	#N/A	#N/A		Acot6	Acyl-coenzyme A thioesterase 6 (Acyl-CoA thioesterase 6) (EC 3.1.2.-)
Q3B7Z2	13	0.00195	0.0019462	13	0.01571	0.015467	11	0.00819	0.00812347	8	0.10602	0.0958572	13	0.00224	0.00223499	#N/A	#N/A	#N/A		Osbp Kiaa4220	Oxysterol-binding protein 1
Q3MI48	8	0.0098	0.00970489	#N/A	#N/A	#N/A	15	0.00118	0.00117861	16	0.01259	0.0124335	18	0.02008	0.0196847	#N/A	#N/A	#N/A		Jsrp1 Jp45	Junctional sarcoplasmic reticulum protein 1 (Junctional-face membrane protein of 45 kDa homolog) (JP-45)
Q3SYP2	#N/A	#N/A	#N/A	15	0.00793	0.00786761	#N/A	#N/A	#N/A	#N/A	#N/A	#N/A	#N/A	#N/A	#N/A	#N/A	#N/A	#N/A		Ctrc	Chymotrypsin-C (EC 3.4.21.2)
Q3TC72	4	0.09211	0.0843413	5	0.02252	0.022024	#N/A	#N/A	#N/A	7	0.0045	0.00447984	6	0.00895	0.00887061	#N/A	#N/A	#N/A		Fahd2 Fahd2a	Fumarylacetoacetate hydrolase domain-containing protein 2A (EC 3.-.-.-)
Q3TCH7	6	0.00049	0.00048976	4	0.09376	0.0857226	6	9.35916	0.903467	#N/A	#N/A	#N/A	5	0.00707	0.00702037	#N/A	#N/A	#N/A		Cul4a	Cullin-4A (CUL-4A)
Q3TDN2	#N/A	#N/A	#N/A	7	0.03375	0.0326481	#N/A	#N/A	#N/A	#N/A	#N/A	#N/A	#N/A	#N/A	#N/A	#N/A	#N/A	#N/A		Faf2 Kiaa0887 Ubxd8	FAS-associated factor 2 (UBX domain-containing protein 8)
Q3TDQ1	3	0.11752	0.105161	10	0.05472	0.0518811	#N/A	#N/A	#N/A	#N/A	#N/A	#N/A	#N/A	#N/A	#N/A	#N/A	#N/A	#N/A		Stt3b Simp	Dolichyl-diphosphooligosaccharide--protein glycosyltransferase subunit STT3B (Oligosaccharyl transferase subunit STT3B) (STT3-B) (EC 2.4.99.18) (B6dom1 antigen) (Source of immunodominant MHC-associated peptides)
Q3TEA8	#N/A	#N/A	#N/A	4	0.0239	0.0233421	4	0.00049	0.00048976	4	0.00049	0.00048976	5	0.00049	0.00048976	#N/A	#N/A	#N/A		Hp1bp3	Heterochromatin protein 1-binding protein 3
Q3THE2	6	0.96711	0.49164	10	0.19621	0.164026	6	0.05081	0.0483532	7	0.12335	0.109805	5	6.82028	0.872127	#N/A	#N/A	#N/A	Y	Myl12b Mrlc2 Mylc2b	Myosin regulatory light chain 12B (Myosin regulatory light chain 2-B, smooth muscle isoform) (Myosin regulatory light chain 20 kDa) (MLC20) (Myosin regulatory light chain MRLC2)
Q3THG9	#N/A	#N/A	#N/A	#N/A	#N/A	#N/A	#N/A	#N/A	#N/A	#N/A	#N/A	#N/A	4	0.00049	0.00048976	#N/A	#N/A	#N/A		Aarsd1 Alax	Alanyl-tRNA editing protein Aarsd1 (Alanyl-tRNA deacylase alaX) (AlaX) (AlaXp-II) (Alanyl-tRNA synthetase domain-containing protein 1)
Q3THK7	#N/A	#N/A	#N/A	9	0.00086	0.000859261	4	0.05753	0.0544003	5	0.0349	0.0337231	#N/A	#N/A	#N/A	#N/A	#N/A	#N/A		Gmps	GMP synthase [glutamine-hydrolyzing] (EC 6.3.5.2) (GMP synthetase) (Glutamine amidotransferase)
Q3THS6	5	0.03477	0.0336017	#N/A	#N/A	#N/A	#N/A	#N/A	#N/A	#N/A	#N/A	#N/A	5	0.06847	0.0640823	#N/A	#N/A	#N/A		Mat2a	S-adenosylmethionine synthase isoform type-2 (AdoMet synthase 2) (EC 2.5.1.6) (Methionine adenosyltransferase 2) (MAT 2)
Q3THW5	5	0.0014	0.00139804	5	0.00087	0.000869244	4	0.03817	0.0367666	8	0.00079	0.000789376	9	0.00049	0.00048976	#N/A	#N/A	#N/A		H2az2 H2afv H2av	Histone H2A.V (H2A.F/Z) (H2A.Z variant histone 2)
Q3TIV5	3	0.00049	0.00048976	9	0.01497	0.0147492	#N/A	#N/A	#N/A	#N/A	#N/A	#N/A	#N/A	#N/A	#N/A	#N/A	#N/A	#N/A		Zc3h15 Dfrp1	Zinc finger CCCH domain-containing protein 15 (DRG family-regulatory protein 1) (Epo-immediate response gene protein FM22)
Q3TIX9	#N/A	#N/A	#N/A	3	0.02631	0.0256355	#N/A	#N/A	#N/A	#N/A	#N/A	#N/A	#N/A	#N/A	#N/A	#N/A	#N/A	#N/A		Usp39	U4/U6.U5 tri-snRNP-associated protein 2 (Inactive ubiquitin-specific peptidase 39)
Q3TJD7-2	19	0.00283	0.00282201	#N/A	#N/A	#N/A	23	0.0011	0.00109879	17	0.00946	0.00937135	22	0.00484	0.00481669	6	0.6462	0.39254		Pdlim7 Enigma	PDZ and LIM domain protein 7 (LIM mineralization protein) (LMP) (Protein enigma)
Q3TJZ6	#N/A	#N/A	#N/A	3	0.01029	0.0101852	#N/A	#N/A	#N/A	#N/A	#N/A	#N/A	#N/A	#N/A	#N/A	#N/A	#N/A	#N/A		Fam98a	Protein FAM98A
Q3TL44	#N/A	#N/A	#N/A	1	4.95456	0.832061	#N/A	#N/A	#N/A	#N/A	#N/A	#N/A	#N/A	#N/A	#N/A	#N/A	#N/A	#N/A		Nlrx1	NLR family member X1
Q3TLH4	#N/A	#N/A	#N/A	7	1.81274	0.644475	#N/A	#N/A	#N/A	#N/A	#N/A	#N/A	#N/A	#N/A	#N/A	#N/A	#N/A	#N/A		Prrc2c Bat2d Bat2d1 Bat2l2 Kiaa1096	Protein PRRC2C (BAT2 domain-containing protein 1) (HLA-B-associated transcript 2-like 2) (Proline-rich and coiled-coil-containing protein 2C)
Q3TLS3	#N/A	#N/A	#N/A	1	0.20048	0.167	#N/A	#N/A	#N/A	#N/A	#N/A	#N/A	#N/A	#N/A	#N/A	#N/A	#N/A	#N/A		Gdpgp1	GDP-D-glucose phosphorylase 1 (EC 2.7.7.78)
Q3TMH2	12	0.00492	0.00489591	4	0.0647	0.0607683	16	0.00489	0.0048662	9	0.00588	0.00584563	19	0.00237	0.0023644	5	0.01331	0.0131352		Scrn3	Secernin-3
Q3TMP8	#N/A	#N/A	#N/A	#N/A	#N/A	#N/A	6	0.00821	0.00814314	4	0.01795	0.0176335	#N/A	#N/A	#N/A	#N/A	#N/A	#N/A		Tmem38a	Trimeric intracellular cation channel type A (TRIC-A) (TRICA) (27 kDa sarcoplasmic reticulum protein) (Mitsugumin-33A) (SPR-27) (Transmembrane protein 38A)
Q3TMX7	#N/A	#N/A	#N/A	3	0.41432	0.292946	#N/A	#N/A	#N/A	#N/A	#N/A	#N/A	#N/A	#N/A	#N/A	#N/A	#N/A	#N/A		Qsox2 Qscn6l1	Sulfhydryl oxidase 2 (EC 1.8.3.2) (Quiescin Q6-like protein 1)
Q3TVI8	13	0.01173	0.011594	#N/A	#N/A	#N/A	10	0.02797	0.027209	#N/A	#N/A	#N/A	16	0.05561	0.0526804	5	0.00365	0.00363673		Pbxip1 Hpip	Pre-B-cell leukemia transcription factor-interacting protein 1 (Hematopoietic PBX-interacting protein)
Q3TWW8	#N/A	#N/A	#N/A	2	0.12886	0.114151	#N/A	#N/A	#N/A	#N/A	#N/A	#N/A	#N/A	#N/A	#N/A	#N/A	#N/A	#N/A		Srsf6 Sfrs6 Srp55	Serine/arginine-rich splicing factor 6 (Pre-mRNA-splicing factor SRP55) (Splicing factor, arginine/serine-rich 6)
Q3TXS7	14	0.0625	0.0588235	15	0.05097	0.0484981	18	0.01487	0.0146521	13	0.01406	0.0138651	15	0.00768	0.00762147	#N/A	#N/A	#N/A		Psmd1	26S proteasome non-ATPase regulatory subunit 1 (26S proteasome regulatory subunit RPN2) (26S proteasome regulatory subunit S1)
Q3TZ89	#N/A	#N/A	#N/A	#N/A	#N/A	#N/A	5	0.0285	0.0277103	#N/A	#N/A	#N/A	#N/A	#N/A	#N/A	#N/A	#N/A	#N/A		Sec31b Gm341 Sec31l2	Protein transport protein Sec31B (SEC31-like protein 2) (SEC31-related protein B)
Q3TZM9-3	#N/A	#N/A	#N/A	4	0.08694	0.079986	#N/A	#N/A	#N/A	#N/A	#N/A	#N/A	#N/A	#N/A	#N/A	#N/A	#N/A	#N/A		Alg11	GDP-Man:Man(3)GlcNAc(2)-PP-Dol alpha-1,2-mannosyltransferase (EC 2.4.1.131) (Asparagine-linked glycosylation protein 11 homolog) (Glycolipid 2-alpha-mannosyltransferase)
Q3U0V1	4	0.05366	0.0509272	11	0.06139	0.0578392	#N/A	#N/A	#N/A	#N/A	#N/A	#N/A	#N/A	#N/A	#N/A	#N/A	#N/A	#N/A		Khsrp Fubp2	Far upstream element-binding protein 2 (FUSE-binding protein 2) (KH type-splicing regulatory protein) (KSRP)
Q3U1J0	#N/A	#N/A	#N/A	3	0.05261	0.0499805	#N/A	#N/A	#N/A	#N/A	#N/A	#N/A	#N/A	#N/A	#N/A	#N/A	#N/A	#N/A		Slc38a5 Jm24 Sn2 Snat5	Sodium-coupled neutral amino acid transporter 5 (Solute carrier family 38 member 5) (System N transporter 2)
Q3U1J4	12	0.00049	0.00048976	13	0.01582	0.0155736	19	0.00049	0.00048976	14	0.00522	0.00519289	21	0.05074	0.0482898	#N/A	#N/A	#N/A		Ddb1	DNA damage-binding protein 1 (DDB p127 subunit) (Damage-specific DNA-binding protein 1) (UV-damaged DNA-binding factor)
Q3U2P1	#N/A	#N/A	#N/A	7	0.00913	0.0090474	#N/A	#N/A	#N/A	#N/A	#N/A	#N/A	#N/A	#N/A	#N/A	#N/A	#N/A	#N/A		Sec24a	Protein transport protein Sec24A (SEC24-related protein A)
Q3U7R1	6	0.00302	0.00301091	11	0.00282	0.00281207	9	0.01632	0.0160579	5	0.00049	0.00048976	#N/A	#N/A	#N/A	5	0.00273	0.00272257		Esyt1 Fam62a Mbc2	Extended synaptotagmin-1 (E-Syt1) (Membrane-bound C2 domain-containing protein)
Q3U9G9	#N/A	#N/A	#N/A	4	0.07258	0.0676686	#N/A	#N/A	#N/A	#N/A	#N/A	#N/A	#N/A	#N/A	#N/A	#N/A	#N/A	#N/A		Lbr	Delta(14)-sterol reductase LBR (Delta-14-SR) (EC 1.3.1.70) (3-beta-hydroxysterol Delta (14)-reductase) (C-14 sterol reductase) (C14SR) (Integral nuclear envelope inner membrane protein) (Lamin-B receptor) (Sterol C14-reductase)
Q3UDE2	#N/A	#N/A	#N/A	13	0.05075	0.0482988	#N/A	#N/A	#N/A	#N/A	#N/A	#N/A	#N/A	#N/A	#N/A	#N/A	#N/A	#N/A		Ttll12	Tubulin--tyrosine ligase-like protein 12 (Inactive tubulin--tyrosine ligase-like protein 12)
Q3UEB3-3	1	5.64444	0.849498	5	0.00735	0.00729637	#N/A	#N/A	#N/A	#N/A	#N/A	#N/A	#N/A	#N/A	#N/A	#N/A	#N/A	#N/A		Puf60 Siahbp1	Poly(U)-binding-splicing factor PUF60 (60 kDa poly(U)-binding-splicing factor)
Q3UGC7	3	0.01419	0.0139915	7	0.06465	0.0607242	6	0.00664	0.0065962	5	0.00195	0.0019462	10	0.01145	0.0113204	#N/A	#N/A	#N/A		Eif3j1 Eif3s1-1	Eukaryotic translation initiation factor 3 subunit J-A (eIF3j-A) (Eukaryotic translation initiation factor 3 subunit 1-A) (eIF-3-alpha-A) (eIF3 p35)
Q3UGR5	4	0.01969	0.0193098	#N/A	#N/A	#N/A	3	0.00049	0.00048976	2	0.00568	0.00564792	5	0.0448	0.042879	1	0.18123	0.153425		Hdhd2	Haloacid dehalogenase-like hydrolase domain-containing protein 2
Q3UGY8	#N/A	#N/A	#N/A	13	0.00049	0.00048976	#N/A	#N/A	#N/A	#N/A	#N/A	#N/A	#N/A	#N/A	#N/A	#N/A	#N/A	#N/A		Arfgef3 Big3 D10Bwg1379e Kiaa1244	Brefeldin A-inhibited guanine nucleotide-exchange protein 3 (ARFGEF family member 3)
Q3UH68	6	0.0055	0.00546992	#N/A	#N/A	#N/A	#N/A	#N/A	#N/A	#N/A	#N/A	#N/A	6	0.00284	0.00283196	#N/A	#N/A	#N/A		Limch1 Kiaa1102	LIM and calponin homology domains-containing protein 1
Q3UHD6	#N/A	#N/A	#N/A	#N/A	#N/A	#N/A	3	0.03599	0.0347397	#N/A	#N/A	#N/A	#N/A	#N/A	#N/A	#N/A	#N/A	#N/A		Snx27 Kiaa0488	Sorting nexin-27
Q3UHJ0	#N/A	#N/A	#N/A	5	0.03259	0.0315614	#N/A	#N/A	#N/A	#N/A	#N/A	#N/A	#N/A	#N/A	#N/A	#N/A	#N/A	#N/A		Aak1 Kiaa1048	AP2-associated protein kinase 1 (EC 2.7.11.1) (Adaptor-associated kinase 1)
Q3UHX2	4	0.00837	0.00830052	7	0.00725	0.00719782	#N/A	#N/A	#N/A	#N/A	#N/A	#N/A	4	0.00527	0.00524237	#N/A	#N/A	#N/A		Pdap1	28 kDa heat- and acid-stable phosphoprotein (PDGF-associated protein) (PAP) (PDGFA-associated protein 1) (PAP1)
Q3UIU2	#N/A	#N/A	#N/A	#N/A	#N/A	#N/A	#N/A	#N/A	#N/A	3	0.01212	0.0119749	3	0.02732	0.0265935	#N/A	#N/A	#N/A		Ndufb6 Gm137	NADH dehydrogenase [ubiquinone] 1 beta subcomplex subunit 6 (Complex I-B17) (CI-B17) (NADH-ubiquinone oxidoreductase B17 subunit)
Q3UJB9	4	4.07691	0.80303	#N/A	#N/A	#N/A	#N/A	#N/A	#N/A	#N/A	#N/A	#N/A	#N/A	#N/A	#N/A	#N/A	#N/A	#N/A		Edc4	Enhancer of mRNA-decapping protein 4
Q3UJU9	#N/A	#N/A	#N/A	5	0.05678	0.0537293	#N/A	#N/A	#N/A	#N/A	#N/A	#N/A	#N/A	#N/A	#N/A	#N/A	#N/A	#N/A		Rmdn3 Fam82a2 Fam82c	Regulator of microtubule dynamics protein 3 (RMD-3) (mRMD-3) (Protein FAM82A2) (Protein FAM82C)
Q3UKC1	#N/A	#N/A	#N/A	#N/A	#N/A	#N/A	1	0.15656	0.135367	#N/A	#N/A	#N/A	#N/A	#N/A	#N/A	#N/A	#N/A	#N/A		Tax1bp1	Tax1-binding protein 1 homolog
Q3ULD5	#N/A	#N/A	#N/A	16	0.01367	0.0134857	8	0.01769	0.0173825	#N/A	#N/A	#N/A	5	0.01245	0.0122969	4	0.08594	0.0791388		Mccc2	Methylcrotonoyl-CoA carboxylase beta chain, mitochondrial (MCCase subunit beta) (EC 6.4.1.4) (3-methylcrotonyl-CoA carboxylase 2) (3-methylcrotonyl-CoA carboxylase non-biotin-containing subunit) (3-methylcrotonyl-CoA:carbon dioxide ligase subunit beta)
Q3ULJ0	12	0.01559	0.0153507	#N/A	#N/A	#N/A	#N/A	#N/A	#N/A	7	0.00974	0.00964605	11	0.00967	0.00957739	#N/A	#N/A	#N/A		Gpd1l Kiaa0089	Glycerol-3-phosphate dehydrogenase 1-like protein (EC 1.1.1.8)
Q3UM29	#N/A	#N/A	#N/A	7	0.0294	0.0285603	#N/A	#N/A	#N/A	#N/A	#N/A	#N/A	#N/A	#N/A	#N/A	#N/A	#N/A	#N/A		Cog7	Conserved oligomeric Golgi complex subunit 7 (COG complex subunit 7) (Component of oligomeric Golgi complex 7)
Q3UM45	#N/A	#N/A	#N/A	#N/A	#N/A	#N/A	6	0.00158	0.00157751	4	0.02859	0.0277953	10	0.01405	0.0138553	#N/A	#N/A	#N/A		Ppp1r7 Sds22	Protein phosphatase 1 regulatory subunit 7 (Protein phosphatase 1 regulatory subunit 22)
Q3UMF0-3	#N/A	#N/A	#N/A	14	0.10887	0.098181	#N/A	#N/A	#N/A	#N/A	#N/A	#N/A	#N/A	#N/A	#N/A	#N/A	#N/A	#N/A		Cobll1 Coblr1 Kiaa0977	Cordon-bleu protein-like 1 (Cobl-related protein 1)
Q3UMR5	#N/A	#N/A	#N/A	#N/A	#N/A	#N/A	#N/A	#N/A	#N/A	#N/A	#N/A	#N/A	4	0.00648	0.00643828	#N/A	#N/A	#N/A		Mcu	Calcium uniporter protein, mitochondrial
Q3UN02	#N/A	#N/A	#N/A	4	0.09894	0.0900322	#N/A	#N/A	#N/A	#N/A	#N/A	#N/A	#N/A	#N/A	#N/A	#N/A	#N/A	#N/A		Lclat1 Agpat8 Alcat1 Gm91 Lycat	Lysocardiolipin acyltransferase 1 (EC 2.3.1.-) (1-acylglycerol-3-phosphate O-acyltransferase 8) (1-AGP acyltransferase 8) (1-AGPAT 8) (EC 2.3.1.51) (Acyl-CoA:lysocardiolipin acyltransferase 1)
Q3UPH1	3	10.7343	0.91478	12	0.02486	0.024257	#N/A	#N/A	#N/A	#N/A	#N/A	#N/A	#N/A	#N/A	#N/A	#N/A	#N/A	#N/A		Prrc1	Protein PRRC1 (Proline-rich and coiled-coil-containing protein 1)
Q3UPL0	#N/A	#N/A	#N/A	38	0.00797	0.00790698	#N/A	#N/A	#N/A	#N/A	#N/A	#N/A	#N/A	#N/A	#N/A	#N/A	#N/A	#N/A		Sec31a Sec31l1	Protein transport protein Sec31A (SEC31-like protein 1) (SEC31-related protein A)
Q3UQ28	#N/A	#N/A	#N/A	#N/A	#N/A	#N/A	6	0.00126	0.00125841	5	0.02955	0.0287019	7	0.00049	0.00048976	8	0.00609	0.00605314		Pxdn Kiaa0230	Peroxidasin homolog (EC 1.11.1.7)
Q3UQ44	#N/A	#N/A	#N/A	31	0.0391	0.0376287	#N/A	#N/A	#N/A	#N/A	#N/A	#N/A	#N/A	#N/A	#N/A	#N/A	#N/A	#N/A		Iqgap2	Ras GTPase-activating-like protein IQGAP2
Q3URD3-3	#N/A	#N/A	#N/A	#N/A	#N/A	#N/A	#N/A	#N/A	#N/A	4	0.00049	0.00048976	#N/A	#N/A	#N/A	#N/A	#N/A	#N/A		Slmap Kiaa1601 Slap	Sarcolemmal membrane-associated protein (Sarcolemmal-associated protein)
Q3URS9	#N/A	#N/A	#N/A	#N/A	#N/A	#N/A	1	3.11282	0.756858	#N/A	#N/A	#N/A	#N/A	#N/A	#N/A	#N/A	#N/A	#N/A		Ccdc51 Mitok	Mitochondrial potassium channel (MITOK) (Coiled-coil domain-containing protein 51)
Q3URU2	#N/A	#N/A	#N/A	#N/A	#N/A	#N/A	#N/A	#N/A	#N/A	#N/A	#N/A	#N/A	1	0.01326	0.0130865	#N/A	#N/A	#N/A		Peg3 Kiaa0287 Pw1	Paternally-expressed gene 3 protein (ASF-1)
Q3UTJ2-4	#N/A	#N/A	#N/A	5	0.00667	0.00662581	#N/A	#N/A	#N/A	#N/A	#N/A	#N/A	#N/A	#N/A	#N/A	#N/A	#N/A	#N/A		Sorbs2 Argbp2 Kiaa0777	Sorbin and SH3 domain-containing protein 2 (Arg-binding protein 2) (ArgBP2) (Arg/Abl-interacting protein 2)
Q3UV70	#N/A	#N/A	#N/A	#N/A	#N/A	#N/A	11	0.0052	0.0051731	9	0.14293	0.125056	7	0.04848	0.0462384	#N/A	#N/A	#N/A		Pdp1 Ppm2c	[Pyruvate dehydrogenase [acetyl-transferring]]-phosphatase 1, mitochondrial (PDP 1) (EC 3.1.3.43) (Protein phosphatase 2C) (Pyruvate dehydrogenase phosphatase catalytic subunit 1) (PDPC 1)
Q3UW53	#N/A	#N/A	#N/A	21	0.0178	0.0174887	#N/A	#N/A	#N/A	#N/A	#N/A	#N/A	#N/A	#N/A	#N/A	#N/A	#N/A	#N/A		Niban1 Fam129a Niban	Protein Niban 1 (Protein FAM129A) (Protein Niban)
Q3UZ39	#N/A	#N/A	#N/A	9	0.05671	0.0536666	#N/A	#N/A	#N/A	#N/A	#N/A	#N/A	#N/A	#N/A	#N/A	#N/A	#N/A	#N/A		Lrrfip1 Flap	Leucine-rich repeat flightless-interacting protein 1 (LRR FLII-interacting protein 1) (FLI-LRR-associated protein 1) (Flap-1) (H186 FLAP)
Q3UZA1	5	0.00931	0.00922412	#N/A	#N/A	#N/A	#N/A	#N/A	#N/A	#N/A	#N/A	#N/A	5	0.03695	0.0356333	#N/A	#N/A	#N/A		Rcsd1 Capzip	CapZ-interacting protein (Protein kinase substrate CapZIP)
Q3V0K9	#N/A	#N/A	#N/A	6	0.08498	0.078324	#N/A	#N/A	#N/A	#N/A	#N/A	#N/A	#N/A	#N/A	#N/A	#N/A	#N/A	#N/A		Pls1	Plastin-1
Q3V1D3	99	0.01413	0.0139331	#N/A	#N/A	#N/A	81	0.01176	0.0116233	50	0.01032	0.0102146	78	0.00647	0.00642841	30	0.02732	0.0265935		Ampd1	AMP deaminase 1 (EC 3.5.4.6) (AMP deaminase isoform M) (Myoadenylate deaminase)
Q3V1L4	#N/A	#N/A	#N/A	4	0.00502	0.00499493	#N/A	#N/A	#N/A	#N/A	#N/A	#N/A	#N/A	#N/A	#N/A	#N/A	#N/A	#N/A		Nt5c2	Cytosolic purine 5'-nucleotidase (EC 3.1.3.5) (EC 3.1.3.99) (Cytosolic nucleoside phosphotransferase 5'N) (EC 2.7.1.77)
Q3V3R1	#N/A	#N/A	#N/A	10	0.04605	0.0440228	#N/A	#N/A	#N/A	#N/A	#N/A	#N/A	#N/A	#N/A	#N/A	#N/A	#N/A	#N/A		Mthfd1l Fthfsdc1	Monofunctional C1-tetrahydrofolate synthase, mitochondrial (EC 6.3.4.3) (Formyltetrahydrofolate synthetase)
Q4PJX1	#N/A	#N/A	#N/A	9	0.02995	0.0290791	#N/A	#N/A	#N/A	#N/A	#N/A	#N/A	#N/A	#N/A	#N/A	#N/A	#N/A	#N/A		Odr4	Protein odr-4 homolog (mODR-4)
Q4U4S6	5	0.03682	0.0355124	#N/A	#N/A	#N/A	20	0.02523	0.0246091	7	0.02614	0.0254741	7	0.04603	0.0440045	#N/A	#N/A	#N/A		Xirp2 Cmya3 Xin2	Xin actin-binding repeat-containing protein 2 (Beta-xin) (Cardiomyopathy-associated protein 3) (Myogenic MEF2-activated Xin-related protein) (Myomaxin) (mXinbeta)
Q4VAA2	#N/A	#N/A	#N/A	11	0.01784	0.0175273	#N/A	#N/A	#N/A	#N/A	#N/A	#N/A	#N/A	#N/A	#N/A	#N/A	#N/A	#N/A		Cdv3	Protein CDV3 (Carnitine deficiency-associated protein 3) (Tyrosine-phosphorylated protein 36) (TPP36)
Q4VBD2	#N/A	#N/A	#N/A	4	0.17454	0.148603	#N/A	#N/A	#N/A	#N/A	#N/A	#N/A	#N/A	#N/A	#N/A	#N/A	#N/A	#N/A		Tapt1	Transmembrane anterior posterior transformation protein 1
Q501J6	#N/A	#N/A	#N/A	15	0.08286	0.0765196	7	0.06113	0.0576084	#N/A	#N/A	#N/A	#N/A	#N/A	#N/A	#N/A	#N/A	#N/A		Ddx17	Probable ATP-dependent RNA helicase DDX17 (EC 3.6.4.13) (DEAD box protein 17)
Q504N0	#N/A	#N/A	#N/A	55	0.03551	0.0342923	#N/A	#N/A	#N/A	#N/A	#N/A	#N/A	#N/A	#N/A	#N/A	#N/A	#N/A	#N/A		Cpa2	Carboxypeptidase A2 (EC 3.4.17.15)
Q505F5	#N/A	#N/A	#N/A	7	0.08275	0.0764258	8	0.04189	0.0402058	#N/A	#N/A	#N/A	3	0.70536	0.413614	#N/A	#N/A	#N/A		Lrrc47 Kiaa1185	Leucine-rich repeat-containing protein 47
Q52KI8	#N/A	#N/A	#N/A	3	0.00622	0.00618155	#N/A	#N/A	#N/A	#N/A	#N/A	#N/A	#N/A	#N/A	#N/A	#N/A	#N/A	#N/A		Srrm1 Pop101	Serine/arginine repetitive matrix protein 1 (Plenty-of-prolines 101)
Q569Z6	#N/A	#N/A	#N/A	4	0.00371	0.00369629	#N/A	#N/A	#N/A	#N/A	#N/A	#N/A	#N/A	#N/A	#N/A	#N/A	#N/A	#N/A		Thrap3 Trap150	Thyroid hormone receptor-associated protein 3 (Thyroid hormone receptor-associated protein complex 150 kDa component) (Trap150)
Q570Y9-3	#N/A	#N/A	#N/A	9	0.04866	0.0464021	#N/A	#N/A	#N/A	#N/A	#N/A	#N/A	#N/A	#N/A	#N/A	#N/A	#N/A	#N/A		Deptor Depdc6 Kiaa4200	DEP domain-containing mTOR-interacting protein (DEP domain-containing protein 6)
Q571F8	#N/A	#N/A	#N/A	9	0.05385	0.0510984	#N/A	#N/A	#N/A	#N/A	#N/A	#N/A	#N/A	#N/A	#N/A	#N/A	#N/A	#N/A		Gls2 Kiaa4146	Glutaminase liver isoform, mitochondrial (GLS) (EC 3.5.1.2) (L-glutaminase) (L-glutamine amidohydrolase) (LGA)
Q571I9	#N/A	#N/A	#N/A	5	0.00356	0.00354737	#N/A	#N/A	#N/A	1	1.00898	0.502235	#N/A	#N/A	#N/A	#N/A	#N/A	#N/A		Aldh16a1	Aldehyde dehydrogenase family 16 member A1
Q58A65	#N/A	#N/A	#N/A	#N/A	#N/A	#N/A	6	0.09626	0.0878076	4	0.00556	0.00552926	7	0.08352	0.0770821	#N/A	#N/A	#N/A		Spag9 Jip4 Jsap2 Kiaa0516 Mapk8ip4	C-Jun-amino-terminal kinase-interacting protein 4 (JIP-4) (JNK-interacting protein 4) (JNK-associated leucine-zipper protein) (JLP) (JNK/SAPK-associated protein 2) (JSAP2) (Mitogen-activated protein kinase 8-interacting protein 4) (Sperm-associated antigen 9)
Q5BKP2	#N/A	#N/A	#N/A	#N/A	#N/A	#N/A	4	0.00049	0.00048976	#N/A	#N/A	#N/A	#N/A	#N/A	#N/A	#N/A	#N/A	#N/A		Usp13	Ubiquitin carboxyl-terminal hydrolase 13 (EC 3.4.19.12) (Deubiquitinating enzyme 13) (Ubiquitin thioesterase 13) (Ubiquitin-specific-processing protease 13)
Q5BKQ4	#N/A	#N/A	#N/A	134	0.01834	0.0180097	#N/A	#N/A	#N/A	#N/A	#N/A	#N/A	#N/A	#N/A	#N/A	#N/A	#N/A	#N/A		Pnliprp1	Inactive pancreatic lipase-related protein 1 (PL-RP1)
Q5DTJ9	17	0.03251	0.0314864	#N/A	#N/A	#N/A	29	0.00498	0.00495532	12	0.0173	0.0170058	24	0.04609	0.0440593	5	0.01738	0.0170831		Mypn Kiaa4170	Myopalladin
Q5DU57	#N/A	#N/A	#N/A	#N/A	#N/A	#N/A	#N/A	#N/A	#N/A	2	0.98297	0.495706	#N/A	#N/A	#N/A	#N/A	#N/A	#N/A		Spata13	Spermatogenesis-associated protein 13 (APC-stimulated guanine nucleotide exchange factor 2) (Asef2)
Q5EBG6	6	0.04474	0.0428241	#N/A	#N/A	#N/A	16	0.00414	0.00412293	8	0.09353	0.0855303	9	0.00128	0.00127836	#N/A	#N/A	#N/A		Hspb6 Gm479	Heat shock protein beta-6 (HspB6)
Q5FWK3	#N/A	#N/A	#N/A	6	0.00387	0.00385508	#N/A	#N/A	#N/A	#N/A	#N/A	#N/A	#N/A	#N/A	#N/A	#N/A	#N/A	#N/A		Arhgap1	Rho GTPase-activating protein 1 (Rho-type GTPase-activating protein 1)
Q5NBX1	#N/A	#N/A	#N/A	#N/A	#N/A	#N/A	4	0.00049	0.00048976	#N/A	#N/A	#N/A	#N/A	#N/A	#N/A	#N/A	#N/A	#N/A		Cobl Kiaa0633	Protein cordon-bleu
Q5SQX6	#N/A	#N/A	#N/A	5	0.10136	0.0920317	#N/A	#N/A	#N/A	#N/A	#N/A	#N/A	#N/A	#N/A	#N/A	#N/A	#N/A	#N/A		Cyfip2 Kiaa1168 Pir121	Cytoplasmic FMR1-interacting protein 2 (p53-inducible protein 121)
Q5SRY7-3	#N/A	#N/A	#N/A	#N/A	#N/A	#N/A	#N/A	#N/A	#N/A	#N/A	#N/A	#N/A	#N/A	#N/A	#N/A	1	0.15657	0.135374		Fbxw11 Btrcp2 Fbw1b Fbxw1b	F-box/WD repeat-containing protein 11 (F-box and WD repeats protein beta-TrCP2) (F-box/WD repeat-containing protein 1B) (Homologous to Slimb protein) (HOS)
Q5SUR0	#N/A	#N/A	#N/A	17	0.00493	0.00490581	#N/A	#N/A	#N/A	#N/A	#N/A	#N/A	#N/A	#N/A	#N/A	#N/A	#N/A	#N/A		Pfas Kiaa0361	Phosphoribosylformylglycinamidine synthase (FGAM synthase) (FGAMS) (EC 6.3.5.3) (Formylglycinamide ribonucleotide amidotransferase) (FGAR amidotransferase) (FGAR-AT) (Formylglycinamide ribotide amidotransferase)
Q5SW19	5	0.02581	0.0251606	#N/A	#N/A	#N/A	5	0.15817	0.136569	4	0.01312	0.0129501	2	0.23776	0.192089	#N/A	#N/A	#N/A		Cluh Kiaa0664	Clustered mitochondria protein homolog
Q5SWT3	#N/A	#N/A	#N/A	11	0.01624	0.0159805	#N/A	#N/A	#N/A	#N/A	#N/A	#N/A	#N/A	#N/A	#N/A	#N/A	#N/A	#N/A		Slc25a35	Solute carrier family 25 member 35
Q5SWU9	#N/A	#N/A	#N/A	5	0.19593	0.163831	5	0.01531	0.0150791	#N/A	#N/A	#N/A	#N/A	#N/A	#N/A	37	0.03199	0.0309984		Acaca Acac Gm738	Acetyl-CoA carboxylase 1 (ACC1) (EC 6.4.1.2) (ACC-alpha) (Acetyl-CoA carboxylase 265)
Q5SX39	1737	0.00538	0.00535121	#N/A	#N/A	#N/A	2737	0.00189	0.00188643	1547	0.0046	0.00457894	2226	0.00156	0.00155757	1283	0.0117	0.0115647		Myh4	Myosin-4 (Myosin heavy chain 2b) (MyHC-2b) (Myosin heavy chain 4)
Q5SX40	861	0.00441	0.00439064	#N/A	#N/A	#N/A	1889	0.00246	0.00245396	966	0.004	0.00398406	1270	0.0014	0.00139804	665	0.01011	0.0100088		Myh1	Myosin-1 (Myosin heavy chain 1) (Myosin heavy chain 2x) (MyHC-2x) (Myosin heavy chain, skeletal muscle, adult 1)
Q5SYD0	#N/A	#N/A	#N/A	9	0.04081	0.0392098	#N/A	#N/A	#N/A	#N/A	#N/A	#N/A	#N/A	#N/A	#N/A	#N/A	#N/A	#N/A		Myo1d	Unconventional myosin-Id
Q5U3K5	#N/A	#N/A	#N/A	6	0.0101	0.00999901	#N/A	#N/A	#N/A	#N/A	#N/A	#N/A	#N/A	#N/A	#N/A	#N/A	#N/A	#N/A		Rabl6 Parf	Rab-like protein 6 (GTP-binding protein Parf) (Rab-like protein 1) (RBEL1)
Q5U430	#N/A	#N/A	#N/A	#N/A	#N/A	#N/A	#N/A	#N/A	#N/A	#N/A	#N/A	#N/A	4	0.14663	0.127879	#N/A	#N/A	#N/A		Ubr3 Kiaa2024 Zfp650 Znf650	E3 ubiquitin-protein ligase UBR3 (EC 2.3.2.27) (N-recognin-3) (RING-type E3 ubiquitin transferase UBR3) (Ubiquitin-protein ligase E3-alpha-3) (Ubiquitin-protein ligase E3-alpha-III) (Zinc finger protein 650)
Q5U458	#N/A	#N/A	#N/A	#N/A	#N/A	#N/A	#N/A	#N/A	#N/A	3	0.0058	0.00576655	4	0.08903	0.0817517	#N/A	#N/A	#N/A		Dnajc11	DnaJ homolog subfamily C member 11
Q5XJY5	4	0.01518	0.014953	25	0.01256	0.0124042	3	0.00704	0.00699078	#N/A	#N/A	#N/A	#N/A	#N/A	#N/A	#N/A	#N/A	#N/A		Arcn1 Copd	Coatomer subunit delta (Archain) (Delta-coat protein) (Delta-COP)
Q5XKE0	232	0.00309	0.00308048	#N/A	#N/A	#N/A	282	0.00111	0.00110877	161	0.00213	0.00212547	249	0.00126	0.00125841	129	0.00326	0.00324941		Mybpc2	Myosin-binding protein C, fast-type (Fast MyBP-C) (C-protein, skeletal muscle fast isoform)
Q5XPI3	5	0.03189	0.0309045	#N/A	#N/A	#N/A	5	0.00196	0.00195617	#N/A	#N/A	#N/A	#N/A	#N/A	#N/A	#N/A	#N/A	#N/A		Rnf123 Kpc1	E3 ubiquitin-protein ligase RNF123 (EC 2.3.2.27) (Kip1 ubiquitination-promoting complex protein 1) (RING finger protein 123) (RING-type E3 ubiquitin transferase RNF123)
Q60575	4	0.11386	0.102221	#N/A	#N/A	#N/A	4	0.00481	0.00478697	#N/A	#N/A	#N/A	5	0.02274	0.0222344	#N/A	#N/A	#N/A		Kif1b	Kinesin-like protein KIF1B
Q60590	13	0.10768	0.0972122	#N/A	#N/A	#N/A	#N/A	#N/A	#N/A	24	0.01115	0.011027	12	0.00086	0.000859261	13	0.01692	0.0166385		Orm1 Agp1 Orm-1	Alpha-1-acid glycoprotein 1 (AGP 1) (Orosomucoid-1) (OMD 1)
Q60597	46	0.01566	0.0154185	32	0.02197	0.0214977	85	0.01122	0.0110955	47	0.01333	0.0131546	55	0.01089	0.0107727	26	0.01662	0.0163483		Ogdh Kiaa4192	2-oxoglutarate dehydrogenase, mitochondrial (EC 1.2.4.2) (2-oxoglutarate dehydrogenase complex component E1) (OGDC-E1) (Alpha-ketoglutarate dehydrogenase)
Q60603	#N/A	#N/A	#N/A	#N/A	#N/A	#N/A	#N/A	#N/A	#N/A	#N/A	#N/A	#N/A	1	0.02346	0.0229222	#N/A	#N/A	#N/A		Kcnh1 Eag	Potassium voltage-gated channel subfamily H member 1 (Ether-a-go-go potassium channel 1) (EAG channel 1) (EAG1) (m-eag) (Voltage-gated potassium channel subunit Kv10.1)
Q60605	5	0.96025	0.489861	12	0.03184	0.0308575	6	0.00705	0.00700065	4	0.12429	0.11055	6	0.06139	0.0578392	4	0.05152	0.0489957	Y	Myl6 Myln	Myosin light polypeptide 6 (17 kDa myosin light chain) (LC17) (Myosin light chain 3) (MLC-3) (Myosin light chain alkali 3) (Myosin light chain A3) (Smooth muscle and nonmuscle myosin light chain alkali 6)
Q60631	#N/A	#N/A	#N/A	#N/A	#N/A	#N/A	5	0.0064	0.0063593	#N/A	#N/A	#N/A	5	0.00708	0.00703023	#N/A	#N/A	#N/A		Grb2	Growth factor receptor-bound protein 2 (Adapter protein GRB2) (SH2/SH3 adapter GRB2)
Q60634-3	#N/A	#N/A	#N/A	#N/A	#N/A	#N/A	#N/A	#N/A	#N/A	6	0.00118	0.00117861	3	0.00049	0.00048976	#N/A	#N/A	#N/A		Flot2 Esa1 M17s1	Flotillin-2 (Epidermal surface antigen) (ESA) (Membrane component chromosome 17 surface marker 1 homolog)
Q60668	#N/A	#N/A	#N/A	7	0.04333	0.0415305	3	0.31586	0.240041	#N/A	#N/A	#N/A	3	0.01694	0.0166578	#N/A	#N/A	#N/A		Hnrnpd Auf1 Hnrpd	Heterogeneous nuclear ribonucleoprotein D0 (hnRNP D0) (AU-rich element RNA-binding protein 1)
Q60675	9	0.00986	0.00976373	19	0.02916	0.0283338	36	0.00049	0.00048976	17	0.02843	0.0276441	21	0.01403	0.0138359	15	0.02009	0.0196943		Lama2	Laminin subunit alpha-2 (Laminin M chain) (Laminin-12 subunit alpha) (Laminin-2 subunit alpha) (Laminin-4 subunit alpha) (Merosin heavy chain)
Q60676	#N/A	#N/A	#N/A	7	0.14474	0.126439	#N/A	#N/A	#N/A	#N/A	#N/A	#N/A	#N/A	#N/A	#N/A	#N/A	#N/A	#N/A		Ppp5c	Serine/threonine-protein phosphatase 5 (PP5) (EC 3.1.3.16) (Protein phosphatase T) (PPT)
Q60692	#N/A	#N/A	#N/A	6	0.07332	0.0683114	3	0.05561	0.0526804	#N/A	#N/A	#N/A	5	0.02405	0.0234852	#N/A	#N/A	#N/A		Psmb6 Lmp19	Proteasome subunit beta type-6 (EC 3.4.25.1) (Low molecular mass protein 19) (Macropain delta chain) (Multicatalytic endopeptidase complex delta chain) (Proteasome delta chain) (Proteasome subunit Y)
Q60710	#N/A	#N/A	#N/A	4	0.02656	0.0258728	#N/A	#N/A	#N/A	4	0.00049	0.00048976	4	11.1017	0.917367	#N/A	#N/A	#N/A		Samhd1 Mg21	Deoxynucleoside triphosphate triphosphohydrolase SAMHD1 (dNTPase) (EC 3.1.5.-) (Interferon-gamma-inducible protein Mg11) (SAM domain and HD domain-containing protein 1) (mSAMHD1)
Q60714	#N/A	#N/A	#N/A	#N/A	#N/A	#N/A	4	0.02891	0.0280977	#N/A	#N/A	#N/A	#N/A	#N/A	#N/A	4	0.02578	0.0251321		Slc27a1 Fatp Fatp1	Long-chain fatty acid transport protein 1 (FATP-1) (Fatty acid transport protein 1) (EC 6.2.1.15) (Fatty acid transport protein) (Solute carrier family 27 member 1)
Q60737	9	0.08854	0.0813383	6	0.04147	0.0398187	9	0.00718	0.00712882	5	0.06863	0.0642224	6	0.13879	0.121875	2	2.29961	0.696934	Y	Csnk2a1 Ckiia	Casein kinase II subunit alpha (CK II alpha) (EC 2.7.11.1)
Q60759	#N/A	#N/A	#N/A	11	0.10688	0.0965597	#N/A	#N/A	#N/A	#N/A	#N/A	#N/A	#N/A	#N/A	#N/A	#N/A	#N/A	#N/A		Gcdh	Glutaryl-CoA dehydrogenase, mitochondrial (GCD) (EC 1.3.8.6)
Q60770	5	0.02944	0.0285981	#N/A	#N/A	#N/A	5	0.02071	0.0202898	3	0.01278	0.0126187	#N/A	#N/A	#N/A	#N/A	#N/A	#N/A		Stxbp3 Stxbp3a Unc18c	Syntaxin-binding protein 3 (MUNC-18-3) (Mammalian homolog of Unc-18c) (Munc-18c) (Protein unc-18 homolog 3) (Unc18-3) (Protein unc-18 homolog C) (Unc-18C)
Q60817	#N/A	#N/A	#N/A	7	0.06541	0.0613942	#N/A	#N/A	#N/A	#N/A	#N/A	#N/A	#N/A	#N/A	#N/A	#N/A	#N/A	#N/A		Naca	Nascent polypeptide-associated complex subunit alpha (Alpha-NAC) (Alpha-NAC/1.9.2)
Q60823	6	0.04517	0.0432178	#N/A	#N/A	#N/A	5	0.10949	0.098685	#N/A	#N/A	#N/A	#N/A	#N/A	#N/A	#N/A	#N/A	#N/A		Akt2	RAC-beta serine/threonine-protein kinase (EC 2.7.11.1) (Protein kinase Akt-2) (Protein kinase B beta) (PKB beta) (RAC-PK-beta)
Q60847	10	0.00834	0.00827102	#N/A	#N/A	#N/A	57	0.01588	0.0156318	35	0.02245	0.0219571	17	0.0396	0.0380916	#N/A	#N/A	#N/A		Col12a1	Collagen alpha-1(XII) chain
Q60854	11	0.00116	0.00115866	19	0.01266	0.0125017	14	0.01051	0.0104007	14	0.03569	0.0344601	17	0.00112	0.00111875	8	0.00867	0.00859548		Serpinb6 Serpinb6a Spi3	Serpin B6 (Placental thrombin inhibitor) (Proteinase inhibitor 6) (PI-6)
Q60864	13	0.00049	0.00048976	10	0.01596	0.0157093	17	0.01251	0.0123554	20	0.00492	0.00489591	19	0.02066	0.0202418	4	0.02779	0.0270386		Stip1	Stress-induced-phosphoprotein 1 (STI1) (mSTI1) (Hsc70/Hsp90-organizing protein) (Hop)
Q60865	#N/A	#N/A	#N/A	7	0.00615	0.00611241	3	0.003	0.00299103	#N/A	#N/A	#N/A	#N/A	#N/A	#N/A	#N/A	#N/A	#N/A		Caprin1 Gpiap Gpiap1 Gpip137 M11s1 Rng105 G5E5	Caprin-1 (Cytoplasmic activation- and proliferation-associated protein 1) (GPI-anchored membrane protein 1) (GPI-anchored protein p137) (GPI-p137) (p137GPI) (Membrane component chromosome 11 surface marker 1) (RNA granule protein 105)
Q60866	#N/A	#N/A	#N/A	7	0.1963	0.164089	5	0.00302	0.00301091	#N/A	#N/A	#N/A	#N/A	#N/A	#N/A	#N/A	#N/A	#N/A		Pter	Phosphotriesterase-related protein (EC 3.1.-.-) (Parathion hydrolase-related protein)
Q60870	#N/A	#N/A	#N/A	6	0.01035	0.010244	#N/A	#N/A	#N/A	#N/A	#N/A	#N/A	#N/A	#N/A	#N/A	1	0.17396	0.148182		Reep5 Dp1	Receptor expression-enhancing protein 5 (GP106) (Polyposis locus protein 1 homolog) (Protein TB2 homolog)
Q60928	#N/A	#N/A	#N/A	13	0.00497	0.00494542	#N/A	#N/A	#N/A	#N/A	#N/A	#N/A	#N/A	#N/A	#N/A	#N/A	#N/A	#N/A		Ggt1 Ggt Ggtp	Glutathione hydrolase 1 proenzyme (EC 3.4.19.13) (Gamma-glutamyltransferase 1) (Gamma-glutamyltranspeptidase 1) (GGT 1) (EC 2.3.2.2) (Leukotriene-C4 hydrolase) (EC 3.4.19.14) (CD antigen CD224) [Cleaved into: Glutathione hydrolase 1 heavy chain; Glutathione hydrolase 1 light chain]
Q60930	10	0.00737	0.00731608	25	0.02037	0.0199633	36	0.01817	0.0178457	12	0.00705	0.00700065	22	0.01287	0.0127065	10	0.0006	0.00059964		Vdac2 Vdac6	Voltage-dependent anion-selective channel protein 2 (VDAC-2) (mVDAC2) (Outer mitochondrial membrane protein porin 2) (Voltage-dependent anion-selective channel protein 6) (VDAC-6) (mVDAC6)
Q60931	9	0.00661	0.00656659	15	0.00609	0.00605314	28	0.0038	0.00378561	24	0.02894	0.028126	20	0.0105	0.0103909	8	0.01627	0.0160095		Vdac3	Voltage-dependent anion-selective channel protein 3 (VDAC-3) (mVDAC3) (Outer mitochondrial membrane protein porin 3)
Q60932	45	0.04055	0.0389698	23	0.00517	0.00514341	84	0.00604	0.00600374	31	0.02045	0.0200402	43	0.00433	0.00431133	24	0.0203	0.0198961		Vdac1 Vdac5	Voltage-dependent anion-selective channel protein 1 (VDAC-1) (mVDAC1) (Outer mitochondrial membrane protein porin 1) (Plasmalemmal porin) (Voltage-dependent anion-selective channel protein 5) (VDAC-5) (mVDAC5)
Q60935	#N/A	#N/A	#N/A	#N/A	#N/A	#N/A	2	46.2918	0.978855	#N/A	#N/A	#N/A	#N/A	#N/A	#N/A	#N/A	#N/A	#N/A		Art1 Art2	GPI-linked NAD(P)(+)--arginine ADP-ribosyltransferase 1 (EC 2.4.2.31) (ADP-ribosyltransferase C2 and C3 toxin-like 1) (ARTC1) (Mono(ADP-ribosyl)transferase 1) (YAC-1) (CD antigen CD296)
Q60936	9	0.01315	0.0129793	#N/A	#N/A	#N/A	31	0.01238	0.0122286	23	0.00219	0.00218521	11	0.0081	0.00803492	#N/A	#N/A	#N/A		Coq8a Adck3 Cabc1	Atypical kinase COQ8A, mitochondrial (EC 2.7.-.-) (Chaperone activity of bc1 complex-like) (Chaperone-ABC1-like) (Coenzyme Q protein 8A) (aarF domain-containing protein kinase 3)
Q60953	#N/A	#N/A	#N/A	5	0.07546	0.0701653	#N/A	#N/A	#N/A	#N/A	#N/A	#N/A	#N/A	#N/A	#N/A	#N/A	#N/A	#N/A		Pml	Protein PML
Q60960	7	0.01882	0.0184724	6	0.00049	0.00048976	6	0.00693	0.00688231	#N/A	#N/A	#N/A	6	0.00049	0.00048976	#N/A	#N/A	#N/A		Kpna1 Rch2	Importin subunit alpha-5 (Importin alpha-S1) (Karyopherin subunit alpha-1) (Nucleoprotein interactor 1) (NPI-1) (RAG cohort protein 2) (SRP1-beta)
Q60967	#N/A	#N/A	#N/A	12	0.00739	0.00733579	#N/A	#N/A	#N/A	#N/A	#N/A	#N/A	#N/A	#N/A	#N/A	#N/A	#N/A	#N/A		Papss1 Asapk Atpsk1 Papss	Bifunctional 3'-phosphoadenosine 5'-phosphosulfate synthase 1 (PAPS synthase 1) (PAPSS 1) (Sulfurylase kinase 1) (SK 1) (SK1) [Includes: Sulfate adenylyltransferase (EC 2.7.7.4) (ATP-sulfurylase) (Sulfate adenylate transferase) (SAT); Adenylyl-sulfate kinase (EC 2.7.1.25) (3'-phosphoadenosine-5'-phosphosulfate synthase) (APS kinase) (Adenosine-5'-phosphosulfate 3'-phosphotransferase) (Adenylylsul…
Q60973	4	0.10922	0.0984656	#N/A	#N/A	#N/A	#N/A	#N/A	#N/A	#N/A	#N/A	#N/A	5	0.03973	0.0382118	#N/A	#N/A	#N/A		Rbbp7 Rbap46	Histone-binding protein RBBP7 (Histone acetyltransferase type B subunit 2) (Nucleosome-remodeling factor subunit RBAP46) (Retinoblastoma-binding protein 7) (RBBP-7) (Retinoblastoma-binding protein p46)
Q60994	#N/A	#N/A	#N/A	#N/A	#N/A	#N/A	5	0.05918	0.0558734	#N/A	#N/A	#N/A	#N/A	#N/A	#N/A	#N/A	#N/A	#N/A		Adipoq Acdc Acrp30 Apm1	Adiponectin (30 kDa adipocyte complement-related protein) (Adipocyte complement-related 30 kDa protein) (ACRP30) (Adipocyte, C1q and collagen domain-containing protein) (Adipocyte-specific protein AdipoQ)
Q60997	#N/A	#N/A	#N/A	62	0.01281	0.012648	#N/A	#N/A	#N/A	#N/A	#N/A	#N/A	#N/A	#N/A	#N/A	#N/A	#N/A	#N/A		Dmbt1 Crpd	Deleted in malignant brain tumors 1 protein (Apactin) (CRP-ductin) (Glycoprotein 300) (gp300) (Hensin) (Mucin-like glycoprotein) (Muclin) (Vomeroglandin) (p80)
Q61024	#N/A	#N/A	#N/A	57	0.01937	0.0190019	#N/A	#N/A	#N/A	#N/A	#N/A	#N/A	#N/A	#N/A	#N/A	#N/A	#N/A	#N/A		Asns	Asparagine synthetase [glutamine-hydrolyzing] (EC 6.3.5.4) (Glutamine-dependent asparagine synthetase)
Q61025	#N/A	#N/A	#N/A	2	1.41071	0.585184	#N/A	#N/A	#N/A	#N/A	#N/A	#N/A	#N/A	#N/A	#N/A	#N/A	#N/A	#N/A		Ift20	Intraflagellar transport protein 20 homolog (mIFT20)
Q61029	#N/A	#N/A	#N/A	14	0.07439	0.0692393	4	0.00049	0.00048976	3	0.01633	0.0160676	6	0.00225	0.00224495	#N/A	#N/A	#N/A		Tmpo Lap2	Lamina-associated polypeptide 2, isoforms beta/delta/epsilon/gamma (Thymopoietin isoforms beta/delta/epsilon/gamma) (TP beta/delta/epsilon/gamma)
Q61033	#N/A	#N/A	#N/A	11	0.07439	0.0692393	#N/A	#N/A	#N/A	#N/A	#N/A	#N/A	#N/A	#N/A	#N/A	#N/A	#N/A	#N/A		Tmpo Lap2	Lamina-associated polypeptide 2, isoforms alpha/zeta (Thymopoietin isoforms alpha/zeta) (TP alpha/zeta)
Q61035	#N/A	#N/A	#N/A	12	0.00653	0.00648764	#N/A	#N/A	#N/A	#N/A	#N/A	#N/A	5	0.00311	0.00310036	#N/A	#N/A	#N/A		Hars1 Hars	Histidine--tRNA ligase, cytoplasmic (EC 6.1.1.21) (Histidyl-tRNA synthetase) (HisRS)
Q61074	#N/A	#N/A	#N/A	7	0.08782	0.0807303	#N/A	#N/A	#N/A	#N/A	#N/A	#N/A	#N/A	#N/A	#N/A	#N/A	#N/A	#N/A		Ppm1g Fin13 Ppm1c	Protein phosphatase 1G (EC 3.1.3.16) (Fibroblast growth factor-inducible protein 13) (FIN13) (Protein phosphatase 1C) (Protein phosphatase 2C isoform gamma) (PP2C-gamma) (Protein phosphatase magnesium-dependent 1 gamma)
Q61102	#N/A	#N/A	#N/A	#N/A	#N/A	#N/A	6	0.00604	0.00600374	#N/A	#N/A	#N/A	9	0.00323	0.0032196	2	50.6157	0.980626		Abcb7 Abc7	Iron-sulfur clusters transporter ABCB7, mitochondrial (ATP-binding cassette sub-family B member 7, mitochondrial) (ATP-binding cassette transporter 7) (ABC transporter 7 protein)
Q61133	#N/A	#N/A	#N/A	5	0.02461	0.0240189	#N/A	#N/A	#N/A	#N/A	#N/A	#N/A	#N/A	#N/A	#N/A	#N/A	#N/A	#N/A		Gstt2	Glutathione S-transferase theta-2 (EC 2.5.1.18) (GST class-theta-2)
Q61136	#N/A	#N/A	#N/A	2	0.92424	0.480314	#N/A	#N/A	#N/A	#N/A	#N/A	#N/A	#N/A	#N/A	#N/A	#N/A	#N/A	#N/A		Prpf4b Cbp143 Prp4h Prp4k Prp4m Prpk	Serine/threonine-protein kinase PRP4 homolog (EC 2.7.11.1) (PRP4 pre-mRNA-processing factor 4 homolog) (Pre-mRNA protein kinase)
Q61147	22	0.04169	0.0400215	5	0.07113	0.0664065	7	0.05481	0.051962	38	0.01652	0.0162515	25	0.0161	0.0158449	13	0.1074	0.0969839	Y	Cp	Ceruloplasmin (EC 1.16.3.1) (Ferroxidase)
Q61166	#N/A	#N/A	#N/A	8	0.11347	0.101907	#N/A	#N/A	#N/A	#N/A	#N/A	#N/A	#N/A	#N/A	#N/A	#N/A	#N/A	#N/A		Mapre1	Microtubule-associated protein RP/EB family member 1 (APC-binding protein EB1) (End-binding protein 1) (EB1)
Q61171	12	0.03742	0.0360703	21	0.00754	0.00748357	19	0.02223	0.0217466	7	0.00386	0.00384516	10	0.01141	0.0112813	6	0.04653	0.0444612		Prdx2 Tdpx1 Tpx	Peroxiredoxin-2 (EC 1.11.1.24) (Thiol-specific antioxidant protein) (TSA) (Thioredoxin peroxidase 1) (Thioredoxin-dependent peroxide reductase 1) (Thioredoxin-dependent peroxiredoxin 2)
Q61187	#N/A	#N/A	#N/A	3	0.03177	0.0307917	3	0.00049	0.00048976	#N/A	#N/A	#N/A	#N/A	#N/A	#N/A	#N/A	#N/A	#N/A		Tsg101	Tumor susceptibility gene 101 protein (ESCRT-I complex subunit TSG101)
Q61191	#N/A	#N/A	#N/A	6	0.01901	0.0186554	#N/A	#N/A	#N/A	#N/A	#N/A	#N/A	#N/A	#N/A	#N/A	#N/A	#N/A	#N/A		Hcfc1	Host cell factor 1 (HCF) (HCF-1) (C1 factor) [Cleaved into: HCF N-terminal chain 1; HCF N-terminal chain 2; HCF N-terminal chain 3; HCF N-terminal chain 4; HCF N-terminal chain 5; HCF N-terminal chain 6; HCF C-terminal chain 1; HCF C-terminal chain 2; HCF C-terminal chain 3; HCF C-terminal chain 4; HCF C-terminal chain 5; HCF C-terminal chain 6]
Q61206	#N/A	#N/A	#N/A	#N/A	#N/A	#N/A	#N/A	#N/A	#N/A	3	0.57078	0.363374	#N/A	#N/A	#N/A	#N/A	#N/A	#N/A		Pafah1b2 Pafahb	Platelet-activating factor acetylhydrolase IB subunit alpha2 (EC 3.1.1.47) (PAF acetylhydrolase 30 kDa subunit) (PAF-AH 30 kDa subunit) (PAF-AH subunit beta) (PAFAH subunit beta)
Q61207	6	0.00049	0.00048976	4	0.00049	0.00048976	#N/A	#N/A	#N/A	7	0.00049	0.00048976	5	0.00049	0.00048976	#N/A	#N/A	#N/A		Psap Sgp1	Prosaposin (Sulfated glycoprotein 1) (SGP-1) [Cleaved into: Saposin-A; Saposin-B-Val; Saposin-B; Saposin-C; Saposin-D]
Q61211	#N/A	#N/A	#N/A	5	0.00321	0.00319973	#N/A	#N/A	#N/A	#N/A	#N/A	#N/A	#N/A	#N/A	#N/A	#N/A	#N/A	#N/A		Eif2d Lgtn	Eukaryotic translation initiation factor 2D (eIF2D) (Ligatin)
Q61233	5	0.00689	0.00684285	16	0.04414	0.042274	4	0.17207	0.146809	12	0.04639	0.0443334	8	0.00049	0.00048976	#N/A	#N/A	#N/A		Lcp1 Pls2	Plastin-2 (65 kDa macrophage protein) (L-plastin) (Lymphocyte cytosolic protein 1) (LCP-1) (pp65)
Q61234	12	0.02258	0.0220814	#N/A	#N/A	#N/A	7	0.04803	0.0458288	5	0.00352	0.00350765	8	0.00049	0.00048976	#N/A	#N/A	#N/A		Snta1 Snt1	Alpha-1-syntrophin (59 kDa dystrophin-associated protein A1 acidic component 1) (Syntrophin-1)
Q61239	5	0.01249	0.0123359	4	0.01378	0.0135927	#N/A	#N/A	#N/A	5	1.60136	0.615586	1	0.88235	0.468749	#N/A	#N/A	#N/A		Fnta	Protein farnesyltransferase/geranylgeranyltransferase type-1 subunit alpha (EC 2.5.1.58) (EC 2.5.1.59) (CAAX farnesyltransferase subunit alpha) (FTase-alpha) (Ras proteins prenyltransferase subunit alpha) (Type I protein geranyl-geranyltransferase subunit alpha) (GGTase-I-alpha)
Q61247	6	0.0029	0.00289161	#N/A	#N/A	#N/A	#N/A	#N/A	#N/A	3	5.63129	0.8492	#N/A	#N/A	#N/A	4	0.66308	0.398706		Serpinf2 Pli	Alpha-2-antiplasmin (Alpha-2-AP) (Alpha-2-plasmin inhibitor) (Alpha-2-PI) (Serpin F2)
Q61249	#N/A	#N/A	#N/A	8	0.06529	0.0612885	4	0.00049	0.00048976	2	1.19921	0.545291	#N/A	#N/A	#N/A	#N/A	#N/A	#N/A		Igbp1 Pc52	Immunoglobulin-binding protein 1 (Alpha4 phosphoprotein) (CD79a-binding protein 1) (Lymphocyte signal transduction molecule alpha 4) (Protein phosphatase 2/4/6 regulatory subunit) (p52)
Q61285	#N/A	#N/A	#N/A	#N/A	#N/A	#N/A	#N/A	#N/A	#N/A	#N/A	#N/A	#N/A	#N/A	#N/A	#N/A	4	0.00049	0.00048976		Abcd2 Aldr	ATP-binding cassette sub-family D member 2 (EC 3.1.2.-) (EC 7.6.2.-) (Adrenoleukodystrophy-related protein)
Q61292	4	0.00049	0.00048976	6	0.05817	0.0549723	15	0.0016	0.00159744	7	0.00614	0.00610253	9	0.00049	0.00048976	9	0.02344	0.0229032		Lamb2 Lams	Laminin subunit beta-2 (Laminin-11 subunit beta) (Laminin-14 subunit beta) (Laminin-15 subunit beta) (Laminin-3 subunit beta) (Laminin-4 subunit beta) (Laminin-7 subunit beta) (Laminin-9 subunit beta) (S-laminin subunit beta) (S-LAM beta)
Q61316	22	0.00315	0.00314011	28	0.03618	0.0349167	21	0.02554	0.024904	23	0.00203	0.00202589	17	0.01189	0.0117503	6	0.00724	0.00718796		Hspa4 Apg2 Hsp110	Heat shock 70 kDa protein 4 (Heat shock 70-related protein APG-2)
Q61334	#N/A	#N/A	#N/A	#N/A	#N/A	#N/A	#N/A	#N/A	#N/A	4	0.0097	0.00960681	#N/A	#N/A	#N/A	#N/A	#N/A	#N/A		Bcap29 Bap29	B-cell receptor-associated protein 29 (BCR-associated protein 29) (Bap29)
Q61335	#N/A	#N/A	#N/A	3	0.16125	0.138859	5	0.02523	0.0246091	5	0.03944	0.0379435	4	0.00049	0.00048976	#N/A	#N/A	#N/A		Bcap31 Bap31	B-cell receptor-associated protein 31 (BCR-associated protein 31) (Bap31) (p28)
Q61398	#N/A	#N/A	#N/A	#N/A	#N/A	#N/A	8	0.00709	0.00704009	#N/A	#N/A	#N/A	2	6.69976	0.870126	#N/A	#N/A	#N/A		Pcolce Pcpe1	Procollagen C-endopeptidase enhancer 1 (P14) (Procollagen COOH-terminal proteinase enhancer 1) (PCPE-1) (Procollagen C-proteinase enhancer 1) (Type 1 procollagen C-proteinase enhancer protein) (Type I procollagen COOH-terminal proteinase enhancer)
Q61414	#N/A	#N/A	#N/A	#N/A	#N/A	#N/A	#N/A	#N/A	#N/A	#N/A	#N/A	#N/A	#N/A	#N/A	#N/A	5	0.04866	0.0464021		Krt15 Krt1-15	Keratin, type I cytoskeletal 15 (Cytokeratin-15) (CK-15) (Keratin-15) (K15)
Q61425	#N/A	#N/A	#N/A	18	0.00938	0.00929283	12	0.00936	0.0092732	8	0.01755	0.0172473	12	0.05002	0.0476372	5	0.01262	0.0124627		Hadh Hadhsc Mschad Schad	Hydroxyacyl-coenzyme A dehydrogenase, mitochondrial (HCDH) (EC 1.1.1.35) (Medium and short-chain L-3-hydroxyacyl-coenzyme A dehydrogenase) (Short-chain 3-hydroxyacyl-CoA dehydrogenase)
Q61490	#N/A	#N/A	#N/A	10	0.01248	0.0123262	#N/A	#N/A	#N/A	#N/A	#N/A	#N/A	#N/A	#N/A	#N/A	#N/A	#N/A	#N/A		Alcam	CD166 antigen (Activated leukocyte cell adhesion molecule) (BEN) (Protein DM-GRASP) (CD antigen CD166)
Q61510	#N/A	#N/A	#N/A	5	0.0544	0.0515933	#N/A	#N/A	#N/A	#N/A	#N/A	#N/A	#N/A	#N/A	#N/A	#N/A	#N/A	#N/A		Trim25 Efp Zfp147 Znf147	E3 ubiquitin/ISG15 ligase TRIM25 (EC 6.3.2.n3) (Estrogen-responsive finger protein) (RING-type E3 ubiquitin transferase) (EC 2.3.2.27) (RING-type E3 ubiquitin transferase TRIM25) (Tripartite motif-containing protein 25) (Ubiquitin/ISG15-conjugating enzyme TRIM25) (Zinc finger protein 147)
Q61543	#N/A	#N/A	#N/A	6	0.02267	0.0221675	#N/A	#N/A	#N/A	1	0.20915	0.172973	#N/A	#N/A	#N/A	#N/A	#N/A	#N/A		Glg1 Esl1 Mg160 Selel	Golgi apparatus protein 1 (E-selectin ligand 1) (ESL-1) (Selel) (Golgi sialoglycoprotein MG-160)
Q61545	#N/A	#N/A	#N/A	3	0.02824	0.0274644	#N/A	#N/A	#N/A	#N/A	#N/A	#N/A	#N/A	#N/A	#N/A	#N/A	#N/A	#N/A		Ewsr1 Ews Ewsh	RNA-binding protein EWS
Q61554	#N/A	#N/A	#N/A	#N/A	#N/A	#N/A	#N/A	#N/A	#N/A	#N/A	#N/A	#N/A	6	0.1216	0.108417	#N/A	#N/A	#N/A		Fbn1 Fbn-1	Fibrillin-1 [Cleaved into: Asprosin]
Q61578	#N/A	#N/A	#N/A	5	0.05763	0.0544898	#N/A	#N/A	#N/A	#N/A	#N/A	#N/A	#N/A	#N/A	#N/A	#N/A	#N/A	#N/A		Fdxr	NADPH:adrenodoxin oxidoreductase, mitochondrial (AR) (Adrenodoxin reductase) (EC 1.18.1.6) (Ferredoxin--NADP(+) reductase) (Ferredoxin reductase)
Q61584	11	0.01592	0.0156705	6	0.12723	0.11287	18	0.01704	0.0167545	#N/A	#N/A	#N/A	19	0.01132	0.0111933	3	0.24235	0.195074		Fxr1 Fxr1h	Fragile X mental retardation syndrome-related protein 1 (mFxr1p)
Q61595-11	9	0.00561	0.0055787	11	0.05552	0.0525997	27	0.00049	0.00048976	8	0.00049	0.00048976	11	0.00109	0.00108881	4	0.00049	0.00048976		Ktn1	Kinectin
Q61598	26	0.04482	0.0428973	50	0.03137	0.0304159	31	0.00673	0.00668501	12	0.01269	0.012531	22	0.00699	0.00694148	11	0.00968	0.0095872		Gdi2 Gdi3	Rab GDP dissociation inhibitor beta (Rab GDI beta) (GDI-3) (Guanosine diphosphate dissociation inhibitor 2) (GDI-2)
Q61599	5	0.03358	0.032489	#N/A	#N/A	#N/A	5	0.04843	0.0461929	4	0.03816	0.0367573	3	50.1745	0.980459	#N/A	#N/A	#N/A		Arhgdib Gdid4	Rho GDP-dissociation inhibitor 2 (Rho GDI 2) (D4) (Rho-GDI beta)
Q61646	29	0.00285	0.0028419	4	0.0498	0.0474376	9	0.00124	0.00123846	28	0.00839	0.00832019	17	0.04006	0.038517	5	0.01238	0.0122286		Hp	Haptoglobin [Cleaved into: Haptoglobin alpha chain; Haptoglobin beta chain]
Q61655	#N/A	#N/A	#N/A	9	0.00049	0.00048976	#N/A	#N/A	#N/A	#N/A	#N/A	#N/A	9	0.10721	0.096829	#N/A	#N/A	#N/A		Ddx19a Ddx19 Eif4a-rs1	ATP-dependent RNA helicase DDX19A (EC 3.6.4.13) (DEAD box RNA helicase DEAD5) (mDEAD5) (DEAD box protein 19A) (Eukaryotic translation initiation factor 4A-related sequence 1)
Q61656	1	0.08766	0.080595	15	0.0392	0.0377213	#N/A	#N/A	#N/A	#N/A	#N/A	#N/A	#N/A	#N/A	#N/A	#N/A	#N/A	#N/A		Ddx5 Tnz2	Probable ATP-dependent RNA helicase DDX5 (EC 3.6.4.13) (DEAD box RNA helicase DEAD1) (mDEAD1) (DEAD box protein 5) (RNA helicase p68)
Q61696	15	0.02638	0.025702	31	0.03242	0.0314019	29	0.01282	0.0126577	15	0.01305	0.0128819	16	0.00304	0.00303079	#N/A	#N/A	#N/A		Hspa1a Hsp70-3 Hsp70A1	Heat shock 70 kDa protein 1A (Heat shock 70 kDa protein 3) (HSP70.3) (Hsp68)
Q61699	9	0.01287	0.0127065	9	0.0585	0.0552669	8	0.04983	0.0474648	6	21.0539	0.954657	3	0.11198	0.100703	#N/A	#N/A	#N/A	Y	Hsph1 Hsp105 Hsp110 Kiaa0201	Heat shock protein 105 kDa (42 degrees C-HSP) (Heat shock 110 kDa protein) (Heat shock-related 100 kDa protein E7I) (HSP-E7I)
Q61702	5	0.01762	0.0173149	#N/A	#N/A	#N/A	#N/A	#N/A	#N/A	#N/A	#N/A	#N/A	#N/A	#N/A	#N/A	#N/A	#N/A	#N/A		Itih1	Inter-alpha-trypsin inhibitor heavy chain H1 (ITI heavy chain H1) (ITI-HC1) (Inter-alpha-inhibitor heavy chain 1)
Q61703	#N/A	#N/A	#N/A	#N/A	#N/A	#N/A	4	0.00276	0.0027524	4	0.02474	0.0241427	4	0.01452	0.0143122	#N/A	#N/A	#N/A		Itih2	Inter-alpha-trypsin inhibitor heavy chain H2 (ITI heavy chain H2) (ITI-HC2) (Inter-alpha-inhibitor heavy chain 2)
Q61704	#N/A	#N/A	#N/A	#N/A	#N/A	#N/A	4	0.00279	0.00278224	12	0.03108	0.0301432	8	0.00049	0.00048976	4	0.09007	0.0826277		Itih3	Inter-alpha-trypsin inhibitor heavy chain H3 (ITI heavy chain H3) (ITI-HC3) (Inter-alpha-inhibitor heavy chain 3)
Q61712	#N/A	#N/A	#N/A	11	0.00627	0.00623093	#N/A	#N/A	#N/A	#N/A	#N/A	#N/A	#N/A	#N/A	#N/A	#N/A	#N/A	#N/A		Dnajc1 Dnajl1 Mtj1	DnaJ homolog subfamily C member 1 (DnaJ protein homolog MTJ1)
Q61735	#N/A	#N/A	#N/A	2	0.04384	0.0419988	#N/A	#N/A	#N/A	#N/A	#N/A	#N/A	#N/A	#N/A	#N/A	#N/A	#N/A	#N/A		Cd47	Leukocyte surface antigen CD47 (Integrin-associated protein) (IAP) (CD antigen CD47)
Q61738-3	#N/A	#N/A	#N/A	#N/A	#N/A	#N/A	#N/A	#N/A	#N/A	3	0.0405	0.0389236	#N/A	#N/A	#N/A	#N/A	#N/A	#N/A		Itga7	Integrin alpha-7 [Cleaved into: Integrin alpha-7 heavy chain; Integrin alpha-7 light chain]
Q61739-2	#N/A	#N/A	#N/A	6	0.00382	0.00380546	#N/A	#N/A	#N/A	#N/A	#N/A	#N/A	#N/A	#N/A	#N/A	#N/A	#N/A	#N/A		Itga6	Integrin alpha-6 (CD49 antigen-like family member F) (VLA-6) (CD antigen CD49f) [Cleaved into: Integrin alpha-6 heavy chain; Integrin alpha-6 light chain; Processed integrin alpha-6 (Alpha6p)]
Q61749	#N/A	#N/A	#N/A	8	0.00621	0.00617167	#N/A	#N/A	#N/A	#N/A	#N/A	#N/A	#N/A	#N/A	#N/A	#N/A	#N/A	#N/A		Eif2b4 Eif2b Eif2bd Jgr1a	Translation initiation factor eIF-2B subunit delta (eIF-2B GDP-GTP exchange factor subunit delta)
Q61753	#N/A	#N/A	#N/A	53	0.0242	0.0236282	#N/A	#N/A	#N/A	#N/A	#N/A	#N/A	#N/A	#N/A	#N/A	#N/A	#N/A	#N/A		Phgdh	D-3-phosphoglycerate dehydrogenase (3-PGDH) (EC 1.1.1.95) (A10)
Q61768	#N/A	#N/A	#N/A	27	0.14793	0.128867	12	0.02011	0.0197136	10	0.00049	0.00048976	13	0.03688	0.0355682	3	0.20403	0.169456		Kif5b Khcs Kns1	Kinesin-1 heavy chain (Conventional kinesin heavy chain) (Ubiquitous kinesin heavy chain) (UKHC)
Q61781	#N/A	#N/A	#N/A	#N/A	#N/A	#N/A	#N/A	#N/A	#N/A	#N/A	#N/A	#N/A	#N/A	#N/A	#N/A	6	0.07898	0.0731988		Krt14 Krt1-14	Keratin, type I cytoskeletal 14 (Cytokeratin-14) (CK-14) (Keratin-14) (K14)
Q61792	#N/A	#N/A	#N/A	5	0.05024	0.0478367	#N/A	#N/A	#N/A	#N/A	#N/A	#N/A	#N/A	#N/A	#N/A	#N/A	#N/A	#N/A		Lasp1 Mln50	LIM and SH3 domain protein 1 (LASP-1) (Metastatic lymph node gene 50 protein) (MLN 50)
Q61823	#N/A	#N/A	#N/A	11	0.16055	0.13834	#N/A	#N/A	#N/A	#N/A	#N/A	#N/A	#N/A	#N/A	#N/A	#N/A	#N/A	#N/A		Pdcd4 Ma3 Tis	Programmed cell death protein 4 (Protein MA-3) (Topoisomerase-inhibitor suppressed protein)
Q61830	9	0.01932	0.0189538	#N/A	#N/A	#N/A	#N/A	#N/A	#N/A	#N/A	#N/A	#N/A	#N/A	#N/A	#N/A	#N/A	#N/A	#N/A		Mrc1	Macrophage mannose receptor 1 (MMR) (CD antigen CD206)
Q61838	41	0.00559	0.00555893	#N/A	#N/A	#N/A	14	0.00426	0.00424193	33	0.04649	0.0444247	34	0.02184	0.0213732	23	0.04209	0.04039		Pzp A2m	Pregnancy zone protein (Alpha-2-macroglobulin) (Alpha-2-M) [Cleaved into: Alpha-2-macroglobulin 165 kDa subunit; Alpha-2-macroglobulin 35 kDa subunit]
Q61879	#N/A	#N/A	#N/A	14	0.04596	0.0439405	10	0.00442	0.00440055	8	0.02491	0.0243046	#N/A	#N/A	#N/A	#N/A	#N/A	#N/A		Myh10	Myosin-10 (Cellular myosin heavy chain, type B) (Myosin heavy chain 10) (Myosin heavy chain, non-muscle IIb) (Non-muscle myosin heavy chain B) (NMMHC-B) (Non-muscle myosin heavy chain IIb) (NMMHC II-b) (NMMHC-IIB)
Q61937	6	0.00206	0.00205577	18	0.00892	0.00884114	6	0.79138	0.441771	#N/A	#N/A	#N/A	6	0.00799	0.00792667	#N/A	#N/A	#N/A		Npm1	Nucleophosmin (NPM) (Nucleolar phosphoprotein B23) (Nucleolar protein NO38) (Numatrin)
Q61941	5	0.00361	0.00359701	28	0.04841	0.0461747	22	0.00049	0.00048976	13	0.00517	0.00514341	10	0.013	0.0128332	5	0.05749	0.0543646		Nnt	NAD(P) transhydrogenase, mitochondrial (EC 7.1.1.1) (Nicotinamide nucleotide transhydrogenase) (Pyridine nucleotide transhydrogenase)
Q61990	6	0.00931	0.00922412	13	0.00395	0.00393446	10	0.00167	0.00166722	8	0.00049	0.00048976	9	0.00125	0.00124844	#N/A	#N/A	#N/A		Pcbp2 Cbp Hnrnpx Hnrpx	Poly(rC)-binding protein 2 (Alpha-CP2) (CTBP) (CBP) (Putative heterogeneous nuclear ribonucleoprotein X) (hnRNP X)
Q62000	5	0.43825	0.304711	4	0.00049	0.00048976	#N/A	#N/A	#N/A	5	0.00328	0.00326928	6	0.00049	0.00048976	#N/A	#N/A	#N/A		Ogn Og	Mimecan (Osteoglycin)
Q62009-3	4	0.09613	0.0876995	#N/A	#N/A	#N/A	#N/A	#N/A	#N/A	#N/A	#N/A	#N/A	3	0.00124	0.00123846	#N/A	#N/A	#N/A		Postn Osf2	Periostin (PN) (Osteoblast-specific factor 2) (OSF-2)
Q62082-2	5	0.02798	0.0272184	#N/A	#N/A	#N/A	#N/A	#N/A	#N/A	#N/A	#N/A	#N/A	#N/A	#N/A	#N/A	#N/A	#N/A	#N/A		Myl10 Mylc2pl Plrlc	Myosin regulatory light chain 10 (Myosin light chain 2, lymphocyte-specific) (Precursor lymphocyte-specific regulatory light chain)
Q62083	#N/A	#N/A	#N/A	5	0.09013	0.0826782	#N/A	#N/A	#N/A	#N/A	#N/A	#N/A	#N/A	#N/A	#N/A	#N/A	#N/A	#N/A		Pick1 Prkcabp	PRKCA-binding protein (Protein interacting with C kinase 1) (Protein kinase C-alpha-binding protein)
Q62084	#N/A	#N/A	#N/A	3	0.00049	0.00048976	#N/A	#N/A	#N/A	#N/A	#N/A	#N/A	#N/A	#N/A	#N/A	#N/A	#N/A	#N/A		Ppp1r14b Png	Protein phosphatase 1 regulatory subunit 14B (Phosphatase holoenzyme inhibitor 1) (PHI-1) (Phospholipase C-beta-3 neighbouring gene protein)
Q62087	#N/A	#N/A	#N/A	18	0.00049	0.00048976	5	0.02166	0.0212008	#N/A	#N/A	#N/A	#N/A	#N/A	#N/A	#N/A	#N/A	#N/A		Pon3	Serum paraoxonase/lactonase 3 (EC 3.1.1.2) (EC 3.1.1.81) (EC 3.1.8.1)
Q62159	#N/A	#N/A	#N/A	8	0.13448	0.118539	#N/A	#N/A	#N/A	2	1.15168	0.535247	#N/A	#N/A	#N/A	1	0.20294	0.168703	Y	Rhoc Arhc	Rho-related GTP-binding protein RhoC (Silica-induced gene 61 protein) (SIG-61)
Q62165	7	0.02971	0.0288528	9	0.08179	0.0756062	9	0.03012	0.0292393	7	0.01645	0.0161838	9	0.65305	0.395058	#N/A	#N/A	#N/A		Dag1	Dystroglycan 1 (Dystroglycan) (Dystrophin-associated glycoprotein 1) [Cleaved into: Alpha-dystroglycan (Alpha-DG); Beta-dystroglycan (Beta-DG)]
Q62167	6	0.01533	0.0150985	33	0.05607	0.0530931	14	0.00049	0.00048976	7	10.0147	0.909213	8	0.02467	0.024076	#N/A	#N/A	#N/A		Ddx3x D1Pas1-rs2 Ddx3 Dead3 Erh	ATP-dependent RNA helicase DDX3X (EC 3.6.4.13) (D1Pas1-related sequence 2) (DEAD box RNA helicase DEAD3) (mDEAD3) (DEAD box protein 3, X-chromosomal) (Embryonic RNA helicase)
Q62181	3	0.1835	0.155049	#N/A	#N/A	#N/A	#N/A	#N/A	#N/A	#N/A	#N/A	#N/A	#N/A	#N/A	#N/A	#N/A	#N/A	#N/A		Sema3c Semae SemE	Semaphorin-3C (Semaphorin-E) (Sema E)
Q62186	#N/A	#N/A	#N/A	23	0.0207	0.0202802	4	0.02908	0.0282583	#N/A	#N/A	#N/A	6	0.0022	0.00219517	#N/A	#N/A	#N/A		Ssr4	Translocon-associated protein subunit delta (TRAP-delta) (Signal sequence receptor subunit delta) (SSR-delta)
Q62188	8	0.5361	0.349001	5	0.98771	0.496909	12	0.0704	0.0657698	#N/A	#N/A	#N/A	7	0.02446	0.023876	3	0.0076	0.00754268	Y	Dpysl3 Drp3 Ulip	Dihydropyrimidinase-related protein 3 (DRP-3) (Unc-33-like phosphoprotein 1) (ULIP-1)
Q62189	#N/A	#N/A	#N/A	4	4.07917	0.803117	#N/A	#N/A	#N/A	#N/A	#N/A	#N/A	#N/A	#N/A	#N/A	#N/A	#N/A	#N/A		Snrpa Rnu1a-1	U1 small nuclear ribonucleoprotein A (U1 snRNP A) (U1-A) (U1A)
Q62234	87	0.00726	0.00720767	#N/A	#N/A	#N/A	181	0.00177	0.00176687	124	0.00861	0.0085365	167	0.00614	0.00610253	79	0.01888	0.0185302		Myom1	Myomesin-1 (Myomesin family member 1) (Skelemin)
Q62261	34	0.02896	0.0281449	56	0.03962	0.0381101	59	0.02309	0.0225689	28	0.03917	0.0376935	32	0.0466	0.0445251	22	0.06019	0.0567728		Sptbn1 Elf Spnb-2 Spnb2 Sptb2	Spectrin beta chain, non-erythrocytic 1 (Beta-II spectrin) (Embryonic liver fodrin) (Fodrin beta chain)
Q62348	3	0.00049	0.00048976	5	0.00459	0.00456903	3	0.00049	0.00048976	#N/A	#N/A	#N/A	#N/A	#N/A	#N/A	#N/A	#N/A	#N/A		Tsn	Translin (EC 3.1.-.-) (Component 3 of promoter of RISC) (C3PO) (Testis/brain RNA-binding protein) (TB-RBP)
Q62351	#N/A	#N/A	#N/A	#N/A	#N/A	#N/A	7	0.00135	0.00134818	#N/A	#N/A	#N/A	4	0.00049	0.00048976	#N/A	#N/A	#N/A		Tfrc Trfr	Transferrin receptor protein 1 (TR) (TfR) (TfR1) (Trfr) (CD antigen CD71)
Q62376	#N/A	#N/A	#N/A	6	0.06139	0.0578392	#N/A	#N/A	#N/A	#N/A	#N/A	#N/A	2	0.36344	0.266561	#N/A	#N/A	#N/A		Snrnp70 Snrp70	U1 small nuclear ribonucleoprotein 70 kDa (U1 snRNP 70 kDa) (U1-70K) (snRNP70)
Q62393-3	#N/A	#N/A	#N/A	19	0.02065	0.0202322	#N/A	#N/A	#N/A	#N/A	#N/A	#N/A	#N/A	#N/A	#N/A	#N/A	#N/A	#N/A		Tpd52	Tumor protein D52 (mD52)
Q62407	19	0.01233	0.0121798	#N/A	#N/A	#N/A	50	0.01507	0.0148463	28	0.01528	0.01505	35	0.04962	0.0472743	20	0.01446	0.0142539		Speg Apeg1 Kiaa1297	Striated muscle-specific serine/threonine-protein kinase (EC 2.7.11.1) (Aortic preferentially expressed protein 1) (APEG-1)
Q62417	#N/A	#N/A	#N/A	#N/A	#N/A	#N/A	5	0.00049	0.00048976	#N/A	#N/A	#N/A	#N/A	#N/A	#N/A	#N/A	#N/A	#N/A		Sorbs1 Kiaa1296 Sh3d5	Sorbin and SH3 domain-containing protein 1 (Ponsin) (SH3 domain protein 5) (SH3P12) (c-Cbl-associated protein) (CAP)
Q62422	#N/A	#N/A	#N/A	6	0.00281	0.00280213	3	0.18656	0.157228	4	0.04769	0.0455192	#N/A	#N/A	#N/A	#N/A	#N/A	#N/A		Ostf1 Sh3d3 Sh3p2	Osteoclast-stimulating factor 1 (SH3 domain protein 3)
Q62425	5	0.00818	0.00811363	4	0.15242	0.132261	8	0.00491	0.00488601	#N/A	#N/A	#N/A	5	0.00344	0.00342821	#N/A	#N/A	#N/A		Ndufa4	Cytochrome c oxidase subunit NDUFA4
Q62426	#N/A	#N/A	#N/A	3	0.00049	0.00048976	#N/A	#N/A	#N/A	#N/A	#N/A	#N/A	#N/A	#N/A	#N/A	#N/A	#N/A	#N/A		Cstb Cst6 Stfb	Cystatin-B (Stefin-B)
Q62433	#N/A	#N/A	#N/A	23	0.03915	0.037675	#N/A	#N/A	#N/A	#N/A	#N/A	#N/A	#N/A	#N/A	#N/A	#N/A	#N/A	#N/A		Ndrg1 Ndr1 Ndrl Tdd5	Protein NDRG1 (N-myc downstream-regulated gene 1 protein) (Protein Ndr1)
Q62446	9	0.02149	0.0210379	7	0.04407	0.0422098	12	0.0275	0.026764	9	0.00872	0.00864462	7	0.02371	0.0231609	#N/A	#N/A	#N/A		Fkbp3 Fkbp25	Peptidyl-prolyl cis-trans isomerase FKBP3 (PPIase FKBP3) (EC 5.2.1.8) (25 kDa FK506-binding protein) (25 kDa FKBP) (FKBP-25) (FK506-binding protein 3) (FKBP-3) (Immunophilin FKBP25) (Rapamycin-selective 25 kDa immunophilin) (Rotamase)
Q62448	#N/A	#N/A	#N/A	13	0.0044	0.00438072	#N/A	#N/A	#N/A	#N/A	#N/A	#N/A	3	0.00244	0.00243406	#N/A	#N/A	#N/A		Eif4g2 Nat1	Eukaryotic translation initiation factor 4 gamma 2 (eIF-4-gamma 2) (eIF-4G 2) (eIF4G 2) (Novel APOBEC-1 target 1) (Translation repressor NAT1) (p97)
Q62452	#N/A	#N/A	#N/A	1	2.09456	0.676852	#N/A	#N/A	#N/A	#N/A	#N/A	#N/A	#N/A	#N/A	#N/A	#N/A	#N/A	#N/A		Ugt1a9 Ugt1 Ugt1a12	UDP-glucuronosyltransferase 1A9 (UGT1A9) (EC 2.4.1.17) (UDP-glucuronosyltransferase 1-7) (UDPGT) (UDP-glucuronosyltransferase 1-9) (UDPGT 1-9) (UGT1*9) (UGT1-09) (UGT1.9) (UGT1A12) (UGTP4)
Q62465	#N/A	#N/A	#N/A	15	0.00149	0.00148778	#N/A	#N/A	#N/A	#N/A	#N/A	#N/A	5	0.30296	0.232517	#N/A	#N/A	#N/A		Vat1 Vat-1	Synaptic vesicle membrane protein VAT-1 homolog (EC 1.-.-.-)
Q63810	4	0.02294	0.0224256	#N/A	#N/A	#N/A	6	0.00606	0.0060235	8	0.05048	0.0480542	8	0.00883	0.00875271	#N/A	#N/A	#N/A		Ppp3r1 Cnb	Calcineurin subunit B type 1 (Protein phosphatase 2B regulatory subunit 1) (Protein phosphatase 3 regulatory subunit B alpha isoform 1)
Q63836	#N/A	#N/A	#N/A	#N/A	#N/A	#N/A	#N/A	#N/A	#N/A	#N/A	#N/A	#N/A	11	0.00622	0.00618155	#N/A	#N/A	#N/A		Selenbp2 Lpsb2	Selenium-binding protein 2 (56 kDa acetaminophen-binding protein) (AP56)
Q63886	#N/A	#N/A	#N/A	1	2.09456	0.676852	#N/A	#N/A	#N/A	#N/A	#N/A	#N/A	#N/A	#N/A	#N/A	#N/A	#N/A	#N/A		Ugt1a1 Ugt1	UDP-glucuronosyltransferase 1A1 (UGT1A1) (EC 2.4.1.17) (UDP-glucuronosyltransferase 1-1) (UDPGT 1-1) (UGT1*1) (UGT1-01) (UGT1.1) (UGTBR1)
Q63918	#N/A	#N/A	#N/A	3	0.00346	0.00344807	9	0.00447	0.00445011	#N/A	#N/A	#N/A	7	0.00592	0.00588516	#N/A	#N/A	#N/A		Cavin2 Sdpr Sdr	Caveolae-associated protein 2 (Cavin-2) (Phosphatidylserine-binding protein) (Serum deprivation-response protein)
Q63932	#N/A	#N/A	#N/A	7	0.05483	0.0519799	3	0.18936	0.159212	#N/A	#N/A	#N/A	8	0.03748	0.036126	#N/A	#N/A	#N/A		Map2k2 Mek2 Mkk2 Prkmk2	Dual specificity mitogen-activated protein kinase kinase 2 (MAP kinase kinase 2) (MAPKK 2) (EC 2.7.12.2) (ERK activator kinase 2) (MAPK/ERK kinase 2) (MEK 2)
Q64010	#N/A	#N/A	#N/A	8	0.00093	0.000929136	#N/A	#N/A	#N/A	#N/A	#N/A	#N/A	#N/A	#N/A	#N/A	#N/A	#N/A	#N/A		Crk Crko	Adapter molecule crk (Proto-oncogene c-Crk) (p38)
Q64105	8	0.00049	0.00048976	14	0.03787	0.0364882	16	0.0017	0.00169711	5	0.00352	0.00350765	8	0.00283	0.00282201	#N/A	#N/A	#N/A		Spr	Sepiapterin reductase (SPR) (EC 1.1.1.153)
Q64133	#N/A	#N/A	#N/A	8	0.08275	0.0764258	5	0.12158	0.108401	#N/A	#N/A	#N/A	#N/A	#N/A	#N/A	#N/A	#N/A	#N/A		Maoa	Amine oxidase [flavin-containing] A (EC 1.4.3.4) (Monoamine oxidase type A) (MAO-A)
Q64152	#N/A	#N/A	#N/A	11	0.02686	0.0261574	8	0.02926	0.0284282	#N/A	#N/A	#N/A	#N/A	#N/A	#N/A	4	0.00147	0.00146784		Btf3	Transcription factor BTF3 (Nascent polypeptide-associated complex subunit beta) (NAC-beta) (RNA polymerase B transcription factor 3)
Q64213-3	#N/A	#N/A	#N/A	8	0.13061	0.115522	#N/A	#N/A	#N/A	#N/A	#N/A	#N/A	#N/A	#N/A	#N/A	#N/A	#N/A	#N/A		Sf1 Zfm1 Zfp162	Splicing factor 1 (CW17) (Mammalian branch point-binding protein) (BBP) (mBBP) (Transcription factor ZFM1) (mZFM) (Zinc finger gene in MEN1 locus) (Zinc finger protein 162)
Q64285	5	0.00049	0.00048976	154	0.01259	0.0124335	#N/A	#N/A	#N/A	#N/A	#N/A	#N/A	#N/A	#N/A	#N/A	#N/A	#N/A	#N/A		Cel Lip1	Bile salt-activated lipase (BAL) (EC 3.1.1.13) (EC 3.1.1.3) (EC 3.1.1.6) (Bile salt-stimulated lipase) (BSSL) (Carboxyl ester lipase) (Cholesterol esterase) (Pancreatic lysophospholipase) (Sterol esterase)
Q64310	#N/A	#N/A	#N/A	5	0.03275	0.0317115	#N/A	#N/A	#N/A	#N/A	#N/A	#N/A	#N/A	#N/A	#N/A	#N/A	#N/A	#N/A		Surf4 Surf-4	Surfeit locus protein 4
Q64324	#N/A	#N/A	#N/A	4	0.19799	0.165268	#N/A	#N/A	#N/A	#N/A	#N/A	#N/A	#N/A	#N/A	#N/A	#N/A	#N/A	#N/A		Stxbp2 Unc18b	Syntaxin-binding protein 2 (MUSEC1) (Protein unc-18 homolog 2) (Munc18-2) (Unc18-2) (Protein unc-18 homolog B) (Unc-18B)
Q64337	#N/A	#N/A	#N/A	2	1.98338	0.66481	#N/A	#N/A	#N/A	#N/A	#N/A	#N/A	#N/A	#N/A	#N/A	#N/A	#N/A	#N/A		Sqstm1 A170 STAP	Sequestosome-1 (STONE14) (Ubiquitin-binding protein p62)
Q64433	3	0.02062	0.0202034	5	0.00926	0.00917504	7	0.00049	0.00048976	4	0.00108	0.00107883	3	0.00049	0.00048976	#N/A	#N/A	#N/A		Hspe1	10 kDa heat shock protein, mitochondrial (Hsp10) (10 kDa chaperonin) (Chaperonin 10) (CPN10)
Q64435	#N/A	#N/A	#N/A	1	2.09456	0.676852	#N/A	#N/A	#N/A	#N/A	#N/A	#N/A	#N/A	#N/A	#N/A	#N/A	#N/A	#N/A		Ugt1a6 Ugt1 Ugt1a6a Ugt1a7	UDP-glucuronosyltransferase 1-6 (UDPGT 1-6) (UGT1*6) (UGT1-06) (UGT1.6) (EC 2.4.1.17) (Phenol UDP-glucuronosyltransferase) (UDP-glucuronosyltransferase 1A6) (UGT1A6) (UGP1A1) (UGT1A7)
Q64436	#N/A	#N/A	#N/A	#N/A	#N/A	#N/A	6	0.00049	0.00048976	#N/A	#N/A	#N/A	8	0.00058	0.000579664	#N/A	#N/A	#N/A		Atp4a	Potassium-transporting ATPase alpha chain 1 (EC 7.2.2.19) (Gastric H(+)/K(+) ATPase subunit alpha) (Proton pump)
Q64442	#N/A	#N/A	#N/A	15	0.00277	0.00276235	#N/A	#N/A	#N/A	#N/A	#N/A	#N/A	#N/A	#N/A	#N/A	#N/A	#N/A	#N/A		Sord Sdh1	Sorbitol dehydrogenase (SDH) (SORD) (EC 1.1.1.-) (L-iditol 2-dehydrogenase) (EC 1.1.1.14) (Polyol dehydrogenase) (Xylitol dehydrogenase) (XDH) (EC 1.1.1.9)
Q64471	#N/A	#N/A	#N/A	7	0.00801	0.00794635	#N/A	#N/A	#N/A	#N/A	#N/A	#N/A	#N/A	#N/A	#N/A	#N/A	#N/A	#N/A		Gstt1	Glutathione S-transferase theta-1 (EC 2.5.1.18) (GST class-theta-1)
Q64475	17	0.13195	0.116569	35	0.03441	0.0332653	31	0.08539	0.0786722	22	0.14409	0.125943	22	0.10906	0.0983355	21	0.08132	0.0752044	Y	H2bc3 Hist1h2bb	Histone H2B type 1-B (H2B-clustered histone 3) (h2B-143)
Q64478	17	0.13195	0.116569	35	0.03441	0.0332653	31	0.08539	0.0786722	22	0.14409	0.125943	22	0.10906	0.0983355	21	0.08132	0.0752044	Y	H2bc9 Hist1h2bh	Histone H2B type 1-H (H2B-clustered histone 9) (h2B-221)
Q64511	#N/A	#N/A	#N/A	5	0.06062	0.0571552	#N/A	#N/A	#N/A	#N/A	#N/A	#N/A	#N/A	#N/A	#N/A	#N/A	#N/A	#N/A		Top2b	DNA topoisomerase 2-beta (EC 5.6.2.2) (DNA topoisomerase II, beta isozyme)
Q64514	9	0.00049	0.00048976	16	0.04642	0.0443608	10	0.02396	0.0233994	4	0.00049	0.00048976	9	0.01164	0.0115061	#N/A	#N/A	#N/A		Tpp2	Tripeptidyl-peptidase 2 (TPP-2) (EC 3.4.14.10) (Tripeptidyl aminopeptidase) (Tripeptidyl-peptidase II) (TPP-II)
Q64516-2	#N/A	#N/A	#N/A	1	0.13911	0.122122	#N/A	#N/A	#N/A	#N/A	#N/A	#N/A	#N/A	#N/A	#N/A	#N/A	#N/A	#N/A		Gk Gyk	Glycerol kinase (GK) (Glycerokinase) (EC 2.7.1.30) (ATP:glycerol 3-phosphotransferase)
Q64518	55	0.00049	0.00048976	#N/A	#N/A	#N/A	75	0.00049	0.00048976	24	0.00049	0.00048976	41	0.00049	0.00048976	#N/A	#N/A	#N/A		Atp2a3	Sarcoplasmic/endoplasmic reticulum calcium ATPase 3 (SERCA3) (SR Ca(2+)-ATPase 3) (EC 7.2.2.10) (Calcium pump 3)
Q64521	18	0.00049	0.00048976	8	0.02253	0.0220336	45	0.0069	0.00685272	28	0.00974	0.00964605	34	0.0009	0.000899191	15	0.005	0.00497512		Gpd2 Gdm1	Glycerol-3-phosphate dehydrogenase, mitochondrial (GPD-M) (GPDH-M) (EC 1.1.5.3) (Protein TISP38)
Q64522	5	0.0618	0.0582031	18	0.00627	0.00623093	5	0.03948	0.0379805	11	0.07255	0.0676425	8	0.05291	0.0502512	#N/A	#N/A	#N/A	Y	H2ac21 Hist2h2ab	Histone H2A type 2-B (H2A-clustered histone 21) (H2a-613A)
Q64523	5	0.0618	0.0582031	#N/A	#N/A	#N/A	5	0.03948	0.0379805	11	0.07255	0.0676425	9	0.05552	0.0525997	#N/A	#N/A	#N/A	Y	H2ac20 Hist2h2ab Hist2h2ac	Histone H2A type 2-C (H2A-clustered histone 20) (H2a-613B)
Q64525	17	0.13195	0.116569	35	0.03441	0.0332653	31	0.08539	0.0786722	22	0.14409	0.125943	22	0.10906	0.0983355	21	0.08132	0.0752044	Y	Hist2h2bb	Histone H2B type 2-B (H2b 616)
Q64674	#N/A	#N/A	#N/A	29	0.00988	0.00978334	#N/A	#N/A	#N/A	#N/A	#N/A	#N/A	#N/A	#N/A	#N/A	#N/A	#N/A	#N/A		Srm	Spermidine synthase (SPDSY) (EC 2.5.1.16) (Putrescine aminopropyltransferase)
Q64691	13	0.0564	0.0533889	#N/A	#N/A	#N/A	22	0.01207	0.0119261	14	0.03708	0.0357542	18	0.02869	0.0278898	#N/A	#N/A	#N/A		Capn3	Calpain-3 (EC 3.4.22.54) (Calcium-activated neutral proteinase 3) (CANP 3) (Calpain L3) (Calpain p94) (Muscle-specific calcium-activated neutral protease 3)
Q64727	33	0.02408	0.0235138	23	0.10916	0.0984168	38	0.00722	0.00716825	27	0.02236	0.021871	19	0.00049	0.00048976	7	0.00049	0.00048976		Vcl	Vinculin (Metavinculin)
Q64737	4	0.00643	0.00638892	18	0.04521	0.0432545	15	0.00049	0.00048976	6	0.005	0.00497512	12	0.00385	0.00383523	#N/A	#N/A	#N/A		Gart	Trifunctional purine biosynthetic protein adenosine-3 [Includes: Phosphoribosylamine--glycine ligase (EC 6.3.4.13) (Glycinamide ribonucleotide synthetase) (GARS) (Phosphoribosylglycinamide synthetase); Phosphoribosylformylglycinamidine cyclo-ligase (EC 6.3.3.1) (AIR synthase) (AIRS) (Phosphoribosyl-aminoimidazole synthetase); Phosphoribosylglycinamide formyltransferase (EC 2.1.2.2) (5'-phosphorib…
Q66JS6	3	0.01419	0.0139915	7	0.06465	0.0607242	6	0.00664	0.0065962	5	0.00195	0.0019462	10	0.01145	0.0113204	#N/A	#N/A	#N/A		Eif3j2 Eif3s1-2 Gm9781	Eukaryotic translation initiation factor 3 subunit J-B (eIF3j-B) (Eukaryotic translation initiation factor 3 subunit 1-B) (eIF-3-alpha-B) (eIF3 p35)
Q68FD5	32	0.03267	0.0316364	105	0.03494	0.0337604	41	0.05587	0.0529137	25	0.00308	0.00307054	40	0.01026	0.0101558	18	0.01135	0.0112226		Cltc	Clathrin heavy chain 1
Q68FH4	#N/A	#N/A	#N/A	4	0.02029	0.0198865	1	16.8881	0.944097	#N/A	#N/A	#N/A	#N/A	#N/A	#N/A	#N/A	#N/A	#N/A		Galk2	N-acetylgalactosamine kinase (EC 2.7.1.157) (GalNAc kinase) (Galactokinase 2)
Q68FL4	#N/A	#N/A	#N/A	6	0.04467	0.0427599	#N/A	#N/A	#N/A	#N/A	#N/A	#N/A	#N/A	#N/A	#N/A	#N/A	#N/A	#N/A		Ahcyl2	Putative adenosylhomocysteinase 3 (AdoHcyase 3) (EC 3.3.1.1) (Long-IRBIT) (S-adenosyl-L-homocysteine hydrolase 3) (S-adenosylhomocysteine hydrolase-like protein 2)
Q68FL6	6	0.01114	0.0110173	17	0.01455	0.0143413	5	0.00212	0.00211552	6	0.11815	0.105666	#N/A	#N/A	#N/A	#N/A	#N/A	#N/A		Mars1 Mars	Methionine--tRNA ligase, cytoplasmic (EC 6.1.1.10) (Methionyl-tRNA synthetase) (MetRS)
Q69ZN7	#N/A	#N/A	#N/A	#N/A	#N/A	#N/A	3	3.87567	0.7949	#N/A	#N/A	#N/A	#N/A	#N/A	#N/A	#N/A	#N/A	#N/A		Myof Fer1l3 Kiaa1207	Myoferlin (Fer-1-like protein 3)
Q69ZQ1	#N/A	#N/A	#N/A	#N/A	#N/A	#N/A	10	0.0854	0.0786807	#N/A	#N/A	#N/A	#N/A	#N/A	#N/A	#N/A	#N/A	#N/A		Myorg Kiaa1161 Net37	Myogenesis-regulating glycosidase (EC 3.2.1.-) (Nuclear envelope transmembrane protein 37) (Uncharacterized family 31 glucosidase KIAA1161)
Q69ZR2	10	0.00049	0.00048976	#N/A	#N/A	#N/A	9	0.00646	0.00641854	#N/A	#N/A	#N/A	#N/A	#N/A	#N/A	#N/A	#N/A	#N/A		Hectd1 Kiaa1131 Opm	E3 ubiquitin-protein ligase HECTD1 (EC 2.3.2.26) (HECT domain-containing protein 1) (HECT-type E3 ubiquitin transferase HECTD1) (Protein open mind)
Q69ZS7	#N/A	#N/A	#N/A	6	0.00786	0.0077987	#N/A	#N/A	#N/A	#N/A	#N/A	#N/A	#N/A	#N/A	#N/A	#N/A	#N/A	#N/A		Hbs1l Hbs1 Kiaa1038	HBS1-like protein
Q6A026	#N/A	#N/A	#N/A	3	0.00424	0.0042221	#N/A	#N/A	#N/A	#N/A	#N/A	#N/A	#N/A	#N/A	#N/A	#N/A	#N/A	#N/A		Pds5a Kiaa0648	Sister chromatid cohesion protein PDS5 homolog A
Q6A068	#N/A	#N/A	#N/A	7	0.40499	0.288251	#N/A	#N/A	#N/A	#N/A	#N/A	#N/A	#N/A	#N/A	#N/A	#N/A	#N/A	#N/A		Cdc5l Kiaa0432	Cell division cycle 5-like protein (Cdc5-like protein)
Q6A0A9	#N/A	#N/A	#N/A	10	0.07946	0.0736109	#N/A	#N/A	#N/A	#N/A	#N/A	#N/A	#N/A	#N/A	#N/A	#N/A	#N/A	#N/A		FAM120A Kiaa0183 Ossa	Constitutive coactivator of PPAR-gamma-like protein 1 (Oxidative stress-associated Src activator) (Protein FAM120A)
Q6DFW4	#N/A	#N/A	#N/A	13	0.11255	0.101164	3	0.00049	0.00048976	#N/A	#N/A	#N/A	#N/A	#N/A	#N/A	#N/A	#N/A	#N/A		Nop58 Nol5	Nucleolar protein 58 (MSSP) (Nucleolar protein 5) (SIK-similar protein)
Q6EDY6	#N/A	#N/A	#N/A	4	2.95822	0.747361	#N/A	#N/A	#N/A	#N/A	#N/A	#N/A	#N/A	#N/A	#N/A	#N/A	#N/A	#N/A		Carmil1 Carmil Lrrc16 Lrrc16a	F-actin-uncapping protein LRRC16A (CARMIL homolog) (Capping protein regulator and myosin 1 linker protein 1) (Capping protein, Arp2/3 and myosin-I linker homolog 1) (Capping protein, Arp2/3 and myosin-I linker protein 1) (CARML1) (Leucine-rich repeat-containing protein 16A)
Q6GQT1	#N/A	#N/A	#N/A	#N/A	#N/A	#N/A	#N/A	#N/A	#N/A	6	0.16479	0.141476	#N/A	#N/A	#N/A	#N/A	#N/A	#N/A		A2m A2mp	Alpha-2-macroglobulin-P (Alpha-2-macroglobulin)
Q6GQT9	3	0.1229	0.109449	24	0.07771	0.0721066	10	0.00049	0.00048976	3	4.11098	0.804343	#N/A	#N/A	#N/A	#N/A	#N/A	#N/A	Y	Nomo1	Nodal modulator 1
Q6GSS7	5	0.0618	0.0582031	#N/A	#N/A	#N/A	5	0.03948	0.0379805	11	0.07255	0.0676425	9	0.05552	0.0525997	#N/A	#N/A	#N/A	Y	Hist2h2aa1; Hist2h2aa2	Histone H2A type 2-A (H2a-614) (H2a-615) (Histone H2A.2)
Q6IFZ6	#N/A	#N/A	#N/A	#N/A	#N/A	#N/A	#N/A	#N/A	#N/A	#N/A	#N/A	#N/A	#N/A	#N/A	#N/A	12	0.00581	0.00577644		Krt77 Krt1b	Keratin, type II cytoskeletal 1b (Cytokeratin-1B) (CK-1B) (Embryonic type II keratin-1) (Keratin-77) (K77) (Type-II keratin Kb39)
Q6IRU2	6	0.00596	0.00592469	7	0.00432	0.00430142	16	0.00078	0.000779392	7	0.01216	0.0120139	12	0.00243	0.00242411	#N/A	#N/A	#N/A		Tpm4	Tropomyosin alpha-4 chain (Tropomyosin-4)
Q6NS46	#N/A	#N/A	#N/A	9	0.03771	0.0363396	#N/A	#N/A	#N/A	#N/A	#N/A	#N/A	#N/A	#N/A	#N/A	#N/A	#N/A	#N/A		Pdcd11 Alg4 Kiaa0185	Protein RRP5 homolog (Apoptosis-linked gene 4 protein) (Programmed cell death protein 11)
Q6NSR8	#N/A	#N/A	#N/A	#N/A	#N/A	#N/A	#N/A	#N/A	#N/A	4	1.07638	0.518393	#N/A	#N/A	#N/A	#N/A	#N/A	#N/A		Npepl1	Probable aminopeptidase NPEPL1 (EC 3.4.11.-) (Aminopeptidase-like 1)
Q6NSW3-3	#N/A	#N/A	#N/A	#N/A	#N/A	#N/A	#N/A	#N/A	#N/A	#N/A	#N/A	#N/A	1	38.4491	0.974651	#N/A	#N/A	#N/A		Sphkap Kiaa1678	A-kinase anchor protein SPHKAP (SPHK1-interactor and AKAP domain-containing protein)
Q6NT99	#N/A	#N/A	#N/A	#N/A	#N/A	#N/A	4	0.04359	0.0417693	#N/A	#N/A	#N/A	5	0.00049	0.00048976	#N/A	#N/A	#N/A		Dusp23 Ldp3	Dual specificity protein phosphatase 23 (EC 3.1.3.16) (EC 3.1.3.48) (Low molecular mass dual specificity phosphatase 3) (LDP-3)
Q6NWW9	#N/A	#N/A	#N/A	4	8.24661	0.891852	#N/A	#N/A	#N/A	#N/A	#N/A	#N/A	#N/A	#N/A	#N/A	#N/A	#N/A	#N/A		Fndc3b Fad104 Kiaa4164 Ns5abp37	Fibronectin type III domain-containing protein 3B (Factor for adipocyte differentiation 104) (HCV NS5A-binding protein 37)
Q6NZC7	#N/A	#N/A	#N/A	19	0.08761	0.0805528	#N/A	#N/A	#N/A	#N/A	#N/A	#N/A	#N/A	#N/A	#N/A	#N/A	#N/A	#N/A		Sec23ip	SEC23-interacting protein
Q6NZJ6	15	0.04126	0.0396251	40	0.05722	0.0541231	9	0.02608	0.0254171	13	0.00349	0.00347786	16	0.04424	0.0423657	#N/A	#N/A	#N/A		Eif4g1	Eukaryotic translation initiation factor 4 gamma 1 (eIF-4-gamma 1) (eIF-4G 1) (eIF-4G1)
Q6P1B1	6	0.00114	0.0011387	11	0.02623	0.0255596	5	0.00049	0.00048976	10	0.03027	0.0293806	8	0.00799	0.00792667	4	0.48427	0.326268		Xpnpep1	Xaa-Pro aminopeptidase 1 (EC 3.4.11.9) (Aminoacylproline aminopeptidase) (Cytosolic aminopeptidase P) (Soluble aminopeptidase P) (sAmp) (X-Pro aminopeptidase 1) (X-prolyl aminopeptidase 1, soluble)
Q6P1F6	#N/A	#N/A	#N/A	#N/A	#N/A	#N/A	7	0.05135	0.048842	5	0.07195	0.0671207	5	0.00049	0.00048976	#N/A	#N/A	#N/A		Ppp2r2a	Serine/threonine-protein phosphatase 2A 55 kDa regulatory subunit B alpha isoform (PP2A subunit B isoform B55-alpha) (PP2A subunit B isoform PR55-alpha) (PP2A subunit B isoform R2-alpha) (PP2A subunit B isoform alpha)
Q6P2B1	#N/A	#N/A	#N/A	2	0.30179	0.231827	#N/A	#N/A	#N/A	#N/A	#N/A	#N/A	#N/A	#N/A	#N/A	#N/A	#N/A	#N/A		Tnpo3	Transportin-3
Q6P3A8	#N/A	#N/A	#N/A	10	0.01869	0.0183471	#N/A	#N/A	#N/A	#N/A	#N/A	#N/A	#N/A	#N/A	#N/A	#N/A	#N/A	#N/A		Bckdhb	2-oxoisovalerate dehydrogenase subunit beta, mitochondrial (EC 1.2.4.4) (Branched-chain alpha-keto acid dehydrogenase E1 component beta chain) (BCKDE1B) (BCKDH E1-beta)
Q6P4T2	#N/A	#N/A	#N/A	10	0.03992	0.0383876	#N/A	#N/A	#N/A	#N/A	#N/A	#N/A	#N/A	#N/A	#N/A	#N/A	#N/A	#N/A		Snrnp200 Kiaa0788	U5 small nuclear ribonucleoprotein 200 kDa helicase (EC 3.6.4.13) (BRR2 homolog) (U5 snRNP-specific 200 kDa protein) (U5-200KD)
Q6P542	5	0.03337	0.0322924	13	0.02568	0.025037	5	0.00049	0.00048976	#N/A	#N/A	#N/A	#N/A	#N/A	#N/A	#N/A	#N/A	#N/A		Abcf1	ATP-binding cassette sub-family F member 1
Q6P549	#N/A	#N/A	#N/A	3	0.00049	0.00048976	#N/A	#N/A	#N/A	#N/A	#N/A	#N/A	#N/A	#N/A	#N/A	#N/A	#N/A	#N/A		Inppl1 Ship2	Phosphatidylinositol 3,4,5-trisphosphate 5-phosphatase 2 (EC 3.1.3.86) (AblSH3-binding protein) (Inositol polyphosphate phosphatase-like protein 1) (INPPL-1) (SH2 domain-containing inositol 5'-phosphatase 2) (SH2 domain-containing inositol phosphatase 2) (SHIP-2)
Q6P5B0	#N/A	#N/A	#N/A	5	0.072	0.0671642	#N/A	#N/A	#N/A	#N/A	#N/A	#N/A	#N/A	#N/A	#N/A	#N/A	#N/A	#N/A		Rrp12 Kiaa0690	RRP12-like protein
Q6P5E4	7	0.03129	0.0303406	61	0.02697	0.0262617	17	0.0799	0.0739883	6	0.02369	0.0231418	8	0.00345	0.00343814	#N/A	#N/A	#N/A		Uggt1 Gt Ugcgl1 Uggt Ugt1 Ugtr	UDP-glucose:glycoprotein glucosyltransferase 1 (UGT1) (EC 2.4.1.-) (UDP--Glc:glycoprotein glucosyltransferase) (UDP-glucose ceramide glucosyltransferase-like 1)
Q6P5F9	5	0.00049	0.00048976	10	0.03811	0.0367109	#N/A	#N/A	#N/A	#N/A	#N/A	#N/A	4	0.04298	0.0412088	#N/A	#N/A	#N/A		Xpo1 Crm1	Exportin-1 (Exp1) (Chromosome region maintenance 1 protein homolog)
Q6P5H2	#N/A	#N/A	#N/A	3	0.02788	0.0271238	5	0.00049	0.00048976	#N/A	#N/A	#N/A	#N/A	#N/A	#N/A	#N/A	#N/A	#N/A		Nes	Nestin
Q6P8J7	37	0.01459	0.0143802	#N/A	#N/A	#N/A	48	0.00206	0.00205577	24	0.005	0.00497512	30	0.00704	0.00699078	7	0.06219	0.0585488		Ckmt2	Creatine kinase S-type, mitochondrial (EC 2.7.3.2) (Basic-type mitochondrial creatine kinase) (Mib-CK) (Sarcomeric mitochondrial creatine kinase) (S-MtCK)
Q6P8M1	#N/A	#N/A	#N/A	1	0.38222	0.276526	#N/A	#N/A	#N/A	#N/A	#N/A	#N/A	#N/A	#N/A	#N/A	#N/A	#N/A	#N/A		Tatdn1	Deoxyribonuclease TATDN1 (EC 3.1.21.-)
Q6P8U6	#N/A	#N/A	#N/A	158	0.01198	0.0118382	#N/A	#N/A	#N/A	#N/A	#N/A	#N/A	#N/A	#N/A	#N/A	#N/A	#N/A	#N/A		Pnlip	Pancreatic triacylglycerol lipase (PL) (PTL) (Pancreatic lipase) (EC 3.1.1.3)
Q6P9Q4	6	0.18759	0.157959	#N/A	#N/A	#N/A	10	0.09974	0.0906942	#N/A	#N/A	#N/A	10	0.02032	0.0199153	#N/A	#N/A	#N/A		Fhod1 Fhos1	FH1/FH2 domain-containing protein 1 (Formin homolog overexpressed in spleen 1) (FHOS) (Formin homology 2 domain-containing protein 1)
Q6P9Q6	#N/A	#N/A	#N/A	7	0.01067	0.0105574	#N/A	#N/A	#N/A	#N/A	#N/A	#N/A	#N/A	#N/A	#N/A	#N/A	#N/A	#N/A		Fkbp15 Fkbp133 Kiaa0674	FK506-binding protein 15 (FKBP-15) (133 kDa FK506-binding protein) (133 kDa FKBP) (FKBP-133) (WASP and FKBP-like) (WAFL)
Q6P9R2	4	0.00606	0.0060235	3	0.01259	0.0124335	5	0.0009	0.000899191	7	0.01805	0.01773	8	0.01619	0.0159321	#N/A	#N/A	#N/A		Oxsr1 Osr1	Serine/threonine-protein kinase OSR1 (EC 2.7.11.1) (Oxidative stress-responsive 1 protein)
Q6PA06	6	0.00181	0.00180673	9	0.0706	0.0659443	12	0.00799	0.00792667	7	0.00049	0.00048976	11	0.00192	0.00191632	#N/A	#N/A	#N/A		Atl2 Arl6ip2	Atlastin-2 (EC 3.6.5.-) (ADP-ribosylation factor-like protein 6-interacting protein 2) (ARL-6-interacting protein 2) (Aip-2)
Q6PAM0	#N/A	#N/A	#N/A	#N/A	#N/A	#N/A	#N/A	#N/A	#N/A	5	0.00049	0.00048976	4	0.06234	0.0586818	#N/A	#N/A	#N/A		Prkab2	5'-AMP-activated protein kinase subunit beta-2 (AMPK subunit beta-2)
Q6PAR5-4	#N/A	#N/A	#N/A	4	1.46008	0.593509	#N/A	#N/A	#N/A	#N/A	#N/A	#N/A	#N/A	#N/A	#N/A	#N/A	#N/A	#N/A		Gapvd1 Gapex5 Kiaa1521	GTPase-activating protein and VPS9 domain-containing protein 1 (GAPex-5) (Rab5-activating protein 6)
Q6PAV2	#N/A	#N/A	#N/A	#N/A	#N/A	#N/A	4	0.00049	0.00048976	#N/A	#N/A	#N/A	#N/A	#N/A	#N/A	#N/A	#N/A	#N/A		Herc4	Probable E3 ubiquitin-protein ligase HERC4 (EC 2.3.2.26) (HECT domain and RCC1-like domain-containing protein 4) (HECT-type E3 ubiquitin transferase HERC4)
Q6PB66	16	0.00873	0.00865445	15	0.03849	0.0370634	17	0.0239	0.0233421	10	0.00321	0.00319973	12	0.00294	0.00293138	4	0.00658	0.00653699		Lrpprc Lrp130	Leucine-rich PPR motif-containing protein, mitochondrial (130 kDa leucine-rich protein) (LRP 130) (mLRP130)
Q6PD19	#N/A	#N/A	#N/A	1	0.26371	0.208679	#N/A	#N/A	#N/A	#N/A	#N/A	#N/A	#N/A	#N/A	#N/A	#N/A	#N/A	#N/A		Armh3	Armadillo-like helical domain-containing protein 3
Q6PD26	#N/A	#N/A	#N/A	5	1.30022	0.565259	#N/A	#N/A	#N/A	#N/A	#N/A	#N/A	#N/A	#N/A	#N/A	#N/A	#N/A	#N/A		Pigs	GPI transamidase component PIG-S (Phosphatidylinositol-glycan biosynthesis class S protein)
Q6PDG5	#N/A	#N/A	#N/A	5	0.22472	0.183487	#N/A	#N/A	#N/A	#N/A	#N/A	#N/A	#N/A	#N/A	#N/A	#N/A	#N/A	#N/A		Smarcc2 Baf170	SWI/SNF complex subunit SMARCC2 (BRG1-associated factor 170) (BAF170) (SWI/SNF complex 170 kDa subunit) (SWI/SNF-related matrix-associated actin-dependent regulator of chromatin subfamily C member 2)
Q6PDI5	11	0.03921	0.0377306	31	0.07216	0.0673034	19	0.00049	0.00048976	17	0.01429	0.0140887	24	0.00049	0.00048976	6	0.00084	0.000839295		Ecpas Ecm29 Kiaa0368	Proteasome adapter and scaffold protein ECM29 (Proteasome-associated protein ECM29 homolog)
Q6PDM2	#N/A	#N/A	#N/A	#N/A	#N/A	#N/A	5	0.05419	0.0514044	4	0.03799	0.0365996	6	18.1589	0.947805	#N/A	#N/A	#N/A		Srsf1 Sfrs1	Serine/arginine-rich splicing factor 1 (ASF/SF2) (Pre-mRNA-splicing factor SRp30a) (Splicing factor, arginine/serine-rich 1)
Q6PDQ2	#N/A	#N/A	#N/A	9	0.11253	0.101148	#N/A	#N/A	#N/A	#N/A	#N/A	#N/A	#N/A	#N/A	#N/A	#N/A	#N/A	#N/A		Chd4	Chromodomain-helicase-DNA-binding protein 4 (CHD-4) (EC 3.6.4.12)
Q6PE01	#N/A	#N/A	#N/A	#N/A	#N/A	#N/A	1	277.199	0.996405	#N/A	#N/A	#N/A	#N/A	#N/A	#N/A	#N/A	#N/A	#N/A		Snrnp40 Wdr57	U5 small nuclear ribonucleoprotein 40 kDa protein (U5 snRNP 40 kDa protein) (WD repeat-containing protein 57)
Q6PE15	#N/A	#N/A	#N/A	2	0.01703	0.0167448	#N/A	#N/A	#N/A	#N/A	#N/A	#N/A	#N/A	#N/A	#N/A	#N/A	#N/A	#N/A		Abhd10	Palmitoyl-protein thioesterase ABHD10, mitochondrial (EC 3.1.2.22) (Acyl-protein thioesterase ABHD10) (Alpha/beta hydrolase domain-containing protein 10) (Abhydrolase domain-containing protein 10) (Mycophenolic acid acyl-glucuronide esterase, mitochondrial) (EC 3.1.1.93)
Q6PER3	1	0.3686	0.269326	#N/A	#N/A	#N/A	#N/A	#N/A	#N/A	#N/A	#N/A	#N/A	#N/A	#N/A	#N/A	#N/A	#N/A	#N/A		Mapre3	Microtubule-associated protein RP/EB family member 3 (EB1 protein family member 3) (EBF3) (End-binding protein 3) (EB3) (RP3)
Q6PGB6-4	#N/A	#N/A	#N/A	5	0.06365	0.0598411	#N/A	#N/A	#N/A	#N/A	#N/A	#N/A	#N/A	#N/A	#N/A	#N/A	#N/A	#N/A		Naa50 Mak3 Nat13	N-alpha-acetyltransferase 50 (EC 2.3.1.258) (N-acetyltransferase NAT13) (N-epsilon-acetyltransferase 50) (EC 2.3.1.-) (NatE catalytic subunit)
Q6PGC1	#N/A	#N/A	#N/A	4	0.06981	0.0652546	#N/A	#N/A	#N/A	#N/A	#N/A	#N/A	#N/A	#N/A	#N/A	#N/A	#N/A	#N/A		Dhx29	ATP-dependent RNA helicase DHX29 (EC 3.6.4.13) (DEAH box protein 29)
Q6PGH2	#N/A	#N/A	#N/A	4	0.00049	0.00048976	#N/A	#N/A	#N/A	#N/A	#N/A	#N/A	#N/A	#N/A	#N/A	#N/A	#N/A	#N/A		Jpt2 D17Ertd441e Hn1l	Jupiter microtubule associated homolog 2 (Hematological and neurological expressed 1-like protein) (HN1-like protein)
Q6PGL7	#N/A	#N/A	#N/A	6	0.89691	0.472827	#N/A	#N/A	#N/A	#N/A	#N/A	#N/A	#N/A	#N/A	#N/A	#N/A	#N/A	#N/A		Washc2 D6Wsu116e Fam21 Kiaa0592	WASH complex subunit 2
Q6PHN9	#N/A	#N/A	#N/A	#N/A	#N/A	#N/A	#N/A	#N/A	#N/A	1	0.36407	0.2669	#N/A	#N/A	#N/A	#N/A	#N/A	#N/A		Rab35	Ras-related protein Rab-35
Q6PHQ8	#N/A	#N/A	#N/A	4	0.1577	0.136218	#N/A	#N/A	#N/A	#N/A	#N/A	#N/A	#N/A	#N/A	#N/A	#N/A	#N/A	#N/A		Naa35 Egap Mak10	N-alpha-acetyltransferase 35, NatC auxiliary subunit (Embryonic growth-associated protein) (Protein MAK10 homolog)
Q6PHZ2	4	0.0803	0.0743312	#N/A	#N/A	#N/A	10	0.00049	0.00048976	8	0.13407	0.11822	9	0.10943	0.0986362	#N/A	#N/A	#N/A	Y	Camk2d Kiaa4163	Calcium/calmodulin-dependent protein kinase type II subunit delta (CaM kinase II subunit delta) (CaMK-II subunit delta) (EC 2.7.11.17)
Q6PIC6	12	0.00488	0.0048563	#N/A	#N/A	#N/A	#N/A	#N/A	#N/A	#N/A	#N/A	#N/A	#N/A	#N/A	#N/A	#N/A	#N/A	#N/A		Atp1a3	Sodium/potassium-transporting ATPase subunit alpha-3 (Na(+)/K(+) ATPase alpha-3 subunit) (EC 7.2.2.13) (Na(+)/K(+) ATPase alpha(III) subunit) (Sodium pump subunit alpha-3)
Q6PIE5	26	0.01171	0.0115745	#N/A	#N/A	#N/A	39	0.00182	0.00181669	36	0.05666	0.0536218	31	0.01526	0.0150306	8	0.01332	0.0131449		Atp1a2	Sodium/potassium-transporting ATPase subunit alpha-2 (Na(+)/K(+) ATPase alpha-2 subunit) (EC 7.2.2.13) (Na(+)/K(+) ATPase alpha(+) subunit) (Sodium pump subunit alpha-2)
Q6PIU9	#N/A	#N/A	#N/A	3	107.382	0.990773	#N/A	#N/A	#N/A	#N/A	#N/A	#N/A	#N/A	#N/A	#N/A	#N/A	#N/A	#N/A		0	Uncharacterized protein FLJ45252 homolog
Q6Q477	#N/A	#N/A	#N/A	5	0.13369	0.117925	#N/A	#N/A	#N/A	#N/A	#N/A	#N/A	#N/A	#N/A	#N/A	#N/A	#N/A	#N/A		Atp2b4	Plasma membrane calcium-transporting ATPase 4 (PMCA4) (EC 7.2.2.10)
Q6R0H7	#N/A	#N/A	#N/A	7	0.00534	0.00531164	#N/A	#N/A	#N/A	5	0.10626	0.0960534	6	0.08341	0.0769884	#N/A	#N/A	#N/A		Gnas Gnas1	Guanine nucleotide-binding protein G(s) subunit alpha isoforms XLas (Adenylate cyclase-stimulating G alpha protein) (Extra large alphas protein) (XLalphas)
Q6URW6	#N/A	#N/A	#N/A	#N/A	#N/A	#N/A	7	0.00667	0.00662581	5	0.48312	0.325746	#N/A	#N/A	#N/A	#N/A	#N/A	#N/A		Myh14	Myosin-14 (Myosin heavy chain 14) (Myosin heavy chain, non-muscle IIc) (Non-muscle myosin heavy chain IIc) (NMHC II-C)
Q6VN19	#N/A	#N/A	#N/A	#N/A	#N/A	#N/A	#N/A	#N/A	#N/A	#N/A	#N/A	#N/A	1	2.50343	0.714565	#N/A	#N/A	#N/A		Ranbp10 Kiaa1464	Ran-binding protein 10 (RanBP10)
Q6WVG3	#N/A	#N/A	#N/A	5	1.28907	0.563141	#N/A	#N/A	#N/A	#N/A	#N/A	#N/A	3	0.0404	0.0388312	#N/A	#N/A	#N/A		Kctd12 Pfet1	BTB/POZ domain-containing protein KCTD12 (Pfetin) (Predominantly fetal expressed T1 domain)
Q6ZPJ3	#N/A	#N/A	#N/A	5	0.7055	0.413662	#N/A	#N/A	#N/A	3	0.02136	0.0209133	#N/A	#N/A	#N/A	#N/A	#N/A	#N/A		Ube2o Kiaa1734	(E3-independent) E2 ubiquitin-conjugating enzyme UBE2O (EC 2.3.2.24) (E2/E3 hybrid ubiquitin-protein ligase UBE2O) (Ubiquitin carrier protein O) (Ubiquitin-conjugating enzyme E2 O) (Ubiquitin-conjugating enzyme E2 of 230 kDa) (Ubiquitin-conjugating enzyme E2-230K) (Ubiquitin-protein ligase O)
Q6ZQ38	#N/A	#N/A	#N/A	28	0.00948	0.00939097	8	0.00087	0.000869244	6	0.01086	0.0107433	7	0.00049	0.00048976	#N/A	#N/A	#N/A		Cand1 D10Ertd516e Kiaa0829	Cullin-associated NEDD8-dissociated protein 1 (Cullin-associated and neddylation-dissociated protein 1) (p120 CAND1)
Q6ZQ58	4	0.00348	0.00346793	36	0.0311	0.030162	#N/A	#N/A	#N/A	#N/A	#N/A	#N/A	#N/A	#N/A	#N/A	#N/A	#N/A	#N/A		Larp1 Kiaa0731 Larp	La-related protein 1 (La ribonucleoprotein domain family member 1)
Q6ZQ73	21	0.00049	0.00048976	#N/A	#N/A	#N/A	24	0.00132	0.00131826	19	0.00459	0.00456903	18	0.01821	0.0178843	9	0.00075	0.000749438		Cand2 Kiaa0667 Tip120b	Cullin-associated NEDD8-dissociated protein 2 (Cullin-associated and neddylation-dissociated protein 2) (TBP-interacting protein of 120 kDa B) (TBP-interacting protein 120B) (p120 CAND2)
Q6ZQI3	#N/A	#N/A	#N/A	12	0.01974	0.0193579	7	0.05747	0.0543467	5	0.00093	0.000929136	5	0.08492	0.0782731	#N/A	#N/A	#N/A		Mlec Kiaa0152	Malectin
Q6ZQM8	#N/A	#N/A	#N/A	1	2.09456	0.676852	#N/A	#N/A	#N/A	#N/A	#N/A	#N/A	#N/A	#N/A	#N/A	#N/A	#N/A	#N/A		Ugt1a7 Ugt1a7c	UDP-glucuronosyltransferase 1A7 (UGT1A7) (EC 2.4.1.17) (UDP-glucuronosyltransferase 1-7C) (UDPGT 1-7C) (UGT1*7C) (UGT1-07C) (UGT1.7C) (UDP-glucuronosyltransferase 1A7C)
Q6ZWN5	#N/A	#N/A	#N/A	18	0.00116	0.00115866	5	0.00049	0.00048976	#N/A	#N/A	#N/A	#N/A	#N/A	#N/A	#N/A	#N/A	#N/A		Rps9	40S ribosomal protein S9
Q6ZWQ0-3	#N/A	#N/A	#N/A	#N/A	#N/A	#N/A	#N/A	#N/A	#N/A	2	12.0043	0.923102	#N/A	#N/A	#N/A	#N/A	#N/A	#N/A		Syne2	Nesprin-2 (KASH domain-containing protein 2) (KASH2) (Nuclear envelope spectrin repeat protein 2) (Nucleus and actin connecting element protein) (Protein NUANCE) (Synaptic nuclear envelope protein 2) (Syne-2)
Q6ZWQ7	#N/A	#N/A	#N/A	10	0.02424	0.0236663	#N/A	#N/A	#N/A	#N/A	#N/A	#N/A	#N/A	#N/A	#N/A	#N/A	#N/A	#N/A		Spcs3	Signal peptidase complex subunit 3 (Microsomal signal peptidase 22/23 kDa subunit) (SPC22/23) (SPase 22/23 kDa subunit)
Q6ZWU9	2	10.4499	0.912663	10	0.01339	0.0132131	#N/A	#N/A	#N/A	#N/A	#N/A	#N/A	4	0.3663	0.268096	#N/A	#N/A	#N/A		Rps27	40S ribosomal protein S27
Q6ZWV3	#N/A	#N/A	#N/A	28	0.02372	0.0231704	6	0.0578	0.0546417	#N/A	#N/A	#N/A	6	0.04599	0.0439679	#N/A	#N/A	#N/A		Rpl10 Qm	60S ribosomal protein L10 (Protein QM homolog) (Ribosomal protein L10)
Q6ZWV7	#N/A	#N/A	#N/A	6	0.00049	0.00048976	#N/A	#N/A	#N/A	#N/A	#N/A	#N/A	#N/A	#N/A	#N/A	#N/A	#N/A	#N/A		Rpl35	60S ribosomal protein L35
Q6ZWX6	4	0.01252	0.0123652	16	0.00049	0.00048976	13	0.00474	0.00471764	4	1.26222	0.557956	10	0.00168	0.00167718	3	4.89543	0.830377		Eif2s1 Eif2a	Eukaryotic translation initiation factor 2 subunit 1 (Eukaryotic translation initiation factor 2 subunit alpha) (eIF-2-alpha) (eIF-2A) (eIF-2alpha)
Q6ZWY3	2	10.4499	0.912663	9	0.01738	0.0170831	#N/A	#N/A	#N/A	#N/A	#N/A	#N/A	3	4.77455	0.826826	#N/A	#N/A	#N/A		Rps27l	40S ribosomal protein S27-like
Q6ZWY9	17	0.13195	0.116569	35	0.03441	0.0332653	31	0.08539	0.0786722	22	0.14409	0.125943	22	0.10906	0.0983355	21	0.08132	0.0752044	Y	H2bc4 Hist1h2bc; H2bc6 Hist1h2be; H2bc8 Hist1h2bg	Histone H2B type 1-C/E/G
Q70FJ1-3	#N/A	#N/A	#N/A	10	0.08557	0.0788249	#N/A	#N/A	#N/A	#N/A	#N/A	#N/A	#N/A	#N/A	#N/A	#N/A	#N/A	#N/A		Akap9 Kiaa0803	A-kinase anchor protein 9 (AKAP-9) (Protein kinase A-anchoring protein 9) (PRKA9)
Q70IV5	17	0.05605	0.0530751	#N/A	#N/A	#N/A	41	0.00905	0.00896883	26	0.00988	0.00978334	43	0.01102	0.0108999	16	0.03713	0.0358007		Synm Dmn Kiaa0353	Synemin (Desmuslin)
Q70KF4	85	0.00741	0.0073555	#N/A	#N/A	#N/A	74	0.00311	0.00310036	46	0.00777	0.00771009	65	0.00881	0.00873306	17	0.00118	0.00117861		Cmya5 Sr553 Srfsd Tims	Cardiomyopathy-associated protein 5 (Heart and skeletal muscle-specific and sprouty domain-containing) (Myospryn) (Stretch-response protein 553) (Stretch-responsive fibronectin protein type 3) (TRIM-like protein)
Q71LX4	15	0.03576	0.0345254	6	0.01504	0.0148172	26	0.00566	0.00562814	25	0.02427	0.0236949	25	0.00663	0.00658633	7	0.00214	0.00213543		Tln2	Talin-2
Q71RI9	#N/A	#N/A	#N/A	14	0.01779	0.017479	#N/A	#N/A	#N/A	2	0.38217	0.2765	#N/A	#N/A	#N/A	#N/A	#N/A	#N/A		Kyat3 Ccbl2 Kat3	Kynurenine--oxoglutarate transaminase 3 (EC 2.6.1.7) (Cysteine-S-conjugate beta-lyase 2) (EC 4.4.1.13) (Kynurenine aminotransferase 3) (Kynurenine aminotransferase III) (KATIII) (Kynurenine--glyoxylate transaminase) (EC 2.6.1.63) (Kynurenine--oxoglutarate transaminase III)
Q76MZ3	18	0.00856	0.00848735	13	0.04956	0.0472198	18	0.00146	0.00145787	14	0.01451	0.0143025	21	0.00181	0.00180673	8	0.03624	0.0349726		Ppp2r1a	Serine/threonine-protein phosphatase 2A 65 kDa regulatory subunit A alpha isoform (PP2A subunit A isoform PR65-alpha) (PP2A subunit A isoform R1-alpha)
Q78IK4	#N/A	#N/A	#N/A	#N/A	#N/A	#N/A	7	0.00191	0.00190636	#N/A	#N/A	#N/A	#N/A	#N/A	#N/A	#N/A	#N/A	#N/A		Apool Fam121a Mic27	MICOS complex subunit Mic27 (Apolipoprotein O-like) (Protein FAM121A)
Q78PY7	#N/A	#N/A	#N/A	143	0.00916	0.00907686	18	0.03185	0.0308669	8	0.00049	0.00048976	15	0.02721	0.0264892	#N/A	#N/A	#N/A		Snd1	Staphylococcal nuclease domain-containing protein 1 (EC 3.1.31.1) (100 kDa coactivator) (p100 co-activator)
Q78ZA7	8	0.0188	0.0184531	9	0.08097	0.0749049	15	0.05179	0.0492399	12	0.05239	0.0497819	12	0.01255	0.0123944	#N/A	#N/A	#N/A	Y	Nap1l4	Nucleosome assembly protein 1-like 4
Q791V5	5	0.00049	0.00048976	#N/A	#N/A	#N/A	9	0.00049	0.00048976	#N/A	#N/A	#N/A	#N/A	#N/A	#N/A	#N/A	#N/A	#N/A		Mtch2 Mimp	Mitochondrial carrier homolog 2 (Met-induced mitochondrial protein)
Q7M6Y3	7	0.02041	0.0200018	8	0.0263	0.025626	4	0.05455	0.0517282	#N/A	#N/A	#N/A	2	0.01587	0.0156221	#N/A	#N/A	#N/A		Picalm Calm Fit1	Phosphatidylinositol-binding clathrin assembly protein (Clathrin assembly lymphoid myeloid leukemia) (CALM)
Q7TMB8	#N/A	#N/A	#N/A	6	0.08723	0.0802314	#N/A	#N/A	#N/A	#N/A	#N/A	#N/A	#N/A	#N/A	#N/A	#N/A	#N/A	#N/A		Cyfip1 Kiaa0068 Shyc Sra1	Cytoplasmic FMR1-interacting protein 1 (Specifically Rac1-associated protein 1) (Sra-1)
Q7TMF3	7	0.10439	0.0945228	7	0.02174	0.0212774	12	0.00672	0.00667514	7	9.28805	0.9028	13	0.00158	0.00157751	4	0.05259	0.0499625	Y	Ndufa12	NADH dehydrogenase [ubiquinone] 1 alpha subcomplex subunit 12 (Complex I-B17.2) (CI-B17.2) (CIB17.2) (NADH-ubiquinone oxidoreductase subunit B17.2)
Q7TMK9	3	0.00639	0.00634943	25	0.04554	0.0435564	12	0.00607	0.00603338	#N/A	#N/A	#N/A	12	0.06408	0.060221	5	0.0509	0.0484347		Syncrip Hnrpq Nsap1 Nsap1l	Heterogeneous nuclear ribonucleoprotein Q (hnRNP Q) (Glycine- and tyrosine-rich RNA-binding protein) (GRY-RBP) (NS1-associated protein 1) (Synaptotagmin-binding, cytoplasmic RNA-interacting protein) (pp68)
Q7TMM9	20	0.01716	0.0168705	#N/A	#N/A	#N/A	40	0.0126	0.0124432	20	0.00397	0.0039543	29	0.0115	0.0113693	#N/A	#N/A	#N/A		Tubb2a Tubb2	Tubulin beta-2A chain
Q7TMY8	6	0.00492	0.00489591	17	0.01581	0.0155639	6	0.01034	0.0102342	#N/A	#N/A	#N/A	10	0.00049	0.00048976	3	0.08474	0.0781201		Huwe1 Kiaa0312 Ureb1	E3 ubiquitin-protein ligase HUWE1 (EC 2.3.2.26) (E3Histone) (HECT, UBA and WWE domain-containing protein 1) (HECT-type E3 ubiquitin transferase HUWE1) (Upstream regulatory element-binding protein 1) (URE-B1) (URE-binding protein 1)
Q7TNC4-3	#N/A	#N/A	#N/A	3	0.04396	0.0421089	#N/A	#N/A	#N/A	#N/A	#N/A	#N/A	#N/A	#N/A	#N/A	#N/A	#N/A	#N/A		Luc7l2	Putative RNA-binding protein Luc7-like 2 (CGI-74 homolog)
Q7TNG5	#N/A	#N/A	#N/A	1	0.08549	0.0787571	#N/A	#N/A	#N/A	#N/A	#N/A	#N/A	4	1.50038	0.600061	#N/A	#N/A	#N/A		Eml2	Echinoderm microtubule-associated protein-like 2 (EMAP-2)
Q7TNG8	#N/A	#N/A	#N/A	11	0.01016	0.0100578	#N/A	#N/A	#N/A	#N/A	#N/A	#N/A	#N/A	#N/A	#N/A	#N/A	#N/A	#N/A		Ldhd	Probable D-lactate dehydrogenase, mitochondrial (DLD) (Lactate dehydrogenase D) (EC 1.1.2.4)
Q7TNP2	#N/A	#N/A	#N/A	#N/A	#N/A	#N/A	#N/A	#N/A	#N/A	#N/A	#N/A	#N/A	#N/A	#N/A	#N/A	4	0.12898	0.114245		Ppp2r1b	Serine/threonine-protein phosphatase 2A 65 kDa regulatory subunit A beta isoform (PP2A subunit A isoform PR65-beta) (PP2A subunit A isoform R1-beta)
Q7TPD0	#N/A	#N/A	#N/A	2	0.42751	0.29948	#N/A	#N/A	#N/A	#N/A	#N/A	#N/A	#N/A	#N/A	#N/A	#N/A	#N/A	#N/A		Ints3	Integrator complex subunit 3 (Int3) (SOSS complex subunit A) (Sensor of single-strand DNA complex subunit A) (SOSS-A) (Sensor of ssDNA subunit A)
Q7TPR4	26	0.00698	0.00693162	54	0.02175	0.021287	62	0.00203	0.00202589	18	0.0078	0.00773963	31	0.00241	0.00240421	15	0.01906	0.0187035		Actn1	Alpha-actinin-1 (Alpha-actinin cytoskeletal isoform) (F-actin cross-linking protein) (Non-muscle alpha-actinin-1)
Q7TPV4	4	0.16245	0.139748	18	0.00049	0.00048976	6	0.00049	0.00048976	#N/A	#N/A	#N/A	12	0.00049	0.00048976	#N/A	#N/A	#N/A		Mybbp1a P160	Myb-binding protein 1A (Myb-binding protein of 160 kDa)
Q7TPW1	6	0.00215	0.00214539	#N/A	#N/A	#N/A	5	0.00185	0.00184658	#N/A	#N/A	#N/A	7	0.01658	0.0163096	#N/A	#N/A	#N/A		Nexn	Nexilin (F-actin-binding protein)
Q7TPZ8	#N/A	#N/A	#N/A	115	0.00911	0.00902776	#N/A	#N/A	#N/A	#N/A	#N/A	#N/A	#N/A	#N/A	#N/A	#N/A	#N/A	#N/A		Cpa1	Carboxypeptidase A1 (EC 3.4.17.1)
Q7TQ48-1	65	0.0092	0.00911613	#N/A	#N/A	#N/A	113	0.00445	0.00443029	63	0.01805	0.01773	71	0.00576	0.00572701	42	0.02723	0.0265082		Srl Sar	Sarcalumenin
Q7TQH0-3	#N/A	#N/A	#N/A	4	0.43259	0.301964	#N/A	#N/A	#N/A	#N/A	#N/A	#N/A	#N/A	#N/A	#N/A	#N/A	#N/A	#N/A		Atxn2l A2lp	Ataxin-2-like protein
Q7TQI3	#N/A	#N/A	#N/A	7	0.06662	0.062459	#N/A	#N/A	#N/A	5	0.0155	0.0152634	5	0.01543	0.0151955	#N/A	#N/A	#N/A		Otub1	Ubiquitin thioesterase OTUB1 (EC 3.4.19.12) (Deubiquitinating enzyme OTUB1) (OTU domain-containing ubiquitin aldehyde-binding protein 1) (Otubain-1) (Ubiquitin-specific-processing protease OTUB1)
Q7TSC1	#N/A	#N/A	#N/A	6	0.00049	0.00048976	#N/A	#N/A	#N/A	#N/A	#N/A	#N/A	#N/A	#N/A	#N/A	#N/A	#N/A	#N/A		Prrc2a Bat2	Protein PRRC2A (HLA-B-associated transcript 2) (Proline-rich and coiled-coil-containing protein 2A)
Q7TSE6	#N/A	#N/A	#N/A	3	0.67113	0.401603	#N/A	#N/A	#N/A	#N/A	#N/A	#N/A	#N/A	#N/A	#N/A	#N/A	#N/A	#N/A		Stk38l Ndr2	Serine/threonine-protein kinase 38-like (EC 2.7.11.1) (NDR2 protein kinase) (Nuclear Dbf2-related kinase 2)
Q7TSH2	19	0.00682	0.0067738	#N/A	#N/A	#N/A	20	0.01134	0.0112128	18	0.00049	0.00048976	19	0.01267	0.0125115	15	0.00798	0.00791682		Phkb	Phosphorylase b kinase regulatory subunit beta (Phosphorylase kinase subunit beta)
Q7TSQ8	12	0.0056	0.00556881	#N/A	#N/A	#N/A	13	0.01029	0.0101852	6	0.04096	0.0393483	13	0.03359	0.0324984	#N/A	#N/A	#N/A		Pdpr Kiaa1990	Pyruvate dehydrogenase phosphatase regulatory subunit, mitochondrial (PDPr)
Q7TSV4	#N/A	#N/A	#N/A	9	0.14744	0.128495	#N/A	#N/A	#N/A	#N/A	#N/A	#N/A	#N/A	#N/A	#N/A	#N/A	#N/A	#N/A		Pgm2 Pgm1	Phosphoglucomutase-2 (PGM 2) (EC 5.4.2.2) (Glucose phosphomutase 2) (Phosphodeoxyribomutase) (Phosphoglucomutase-1) (Phosphopentomutase) (EC 5.4.2.7)
Q7TT37	#N/A	#N/A	#N/A	5	0.00978	0.00968528	#N/A	#N/A	#N/A	#N/A	#N/A	#N/A	#N/A	#N/A	#N/A	#N/A	#N/A	#N/A		Elp1 Ikap Ikbkap	Elongator complex protein 1 (ELP1) (IkappaB kinase complex-associated protein) (IKK complex-associated protein)
Q7TT50	#N/A	#N/A	#N/A	1	0.8845	0.469355	#N/A	#N/A	#N/A	#N/A	#N/A	#N/A	#N/A	#N/A	#N/A	#N/A	#N/A	#N/A		Cdc42bpb Kiaa1124	Serine/threonine-protein kinase MRCK beta (EC 2.7.11.1) (CDC42-binding protein kinase beta) (DMPK-like beta) (Myotonic dystrophy kinase-related CDC42-binding kinase beta) (MRCK beta) (Myotonic dystrophy protein kinase-like beta)
Q80SW1	#N/A	#N/A	#N/A	6	0.04781	0.0456285	#N/A	#N/A	#N/A	#N/A	#N/A	#N/A	#N/A	#N/A	#N/A	#N/A	#N/A	#N/A		Ahcyl1 Irbit	S-adenosylhomocysteine hydrolase-like protein 1 (IP3R-binding protein released with inositol 1,4,5-trisphosphate) (Putative adenosylhomocysteinase 2) (S-adenosyl-L-homocysteine hydrolase 2) (AdoHcyase 2)
Q80TL7-2	#N/A	#N/A	#N/A	9	0.04718	0.0450543	#N/A	#N/A	#N/A	#N/A	#N/A	#N/A	#N/A	#N/A	#N/A	#N/A	#N/A	#N/A		Mon2 Kiaa1040 Sf21	Protein MON2 homolog (Protein SF21)
Q80TV8	1	0.62003	0.382727	#N/A	#N/A	#N/A	#N/A	#N/A	#N/A	#N/A	#N/A	#N/A	#N/A	#N/A	#N/A	#N/A	#N/A	#N/A		Clasp1 Kiaa0622	CLIP-associating protein 1 (Cytoplasmic linker-associated protein 1)
Q80U87	1	0.63834	0.389626	#N/A	#N/A	#N/A	#N/A	#N/A	#N/A	#N/A	#N/A	#N/A	#N/A	#N/A	#N/A	#N/A	#N/A	#N/A		Usp8 Kiaa0055 Ubpy	Ubiquitin carboxyl-terminal hydrolase 8 (EC 3.4.19.12) (Deubiquitinating enzyme 8) (Ubiquitin isopeptidase Y) (mUBPy) (Ubiquitin thioesterase 8) (Ubiquitin-specific-processing protease 8)
Q80U93	#N/A	#N/A	#N/A	5	0.39629	0.283816	#N/A	#N/A	#N/A	#N/A	#N/A	#N/A	#N/A	#N/A	#N/A	#N/A	#N/A	#N/A		Nup214 Kiaa0023	Nuclear pore complex protein Nup214 (214 kDa nucleoporin) (Nucleoporin Nup214)
Q80UG5	#N/A	#N/A	#N/A	7	0.04444	0.0425491	#N/A	#N/A	#N/A	#N/A	#N/A	#N/A	#N/A	#N/A	#N/A	#N/A	#N/A	#N/A		Septin9 Kiaa0991 Sept9 Sint1	Septin-9 (SL3-3 integration site 1 protein)
Q80UM7	#N/A	#N/A	#N/A	13	0.05173	0.0491856	#N/A	#N/A	#N/A	#N/A	#N/A	#N/A	#N/A	#N/A	#N/A	#N/A	#N/A	#N/A		Mogs Gcs1	Mannosyl-oligosaccharide glucosidase (EC 3.2.1.106) (Glucosidase 1) (Glycoprotein-processing glucosidase I)
Q80UU9	#N/A	#N/A	#N/A	#N/A	#N/A	#N/A	3	0.91848	0.478754	#N/A	#N/A	#N/A	#N/A	#N/A	#N/A	#N/A	#N/A	#N/A		Pgrmc2	Membrane-associated progesterone receptor component 2
Q80UW5	#N/A	#N/A	#N/A	2	0.76287	0.432743	#N/A	#N/A	#N/A	#N/A	#N/A	#N/A	#N/A	#N/A	#N/A	#N/A	#N/A	#N/A		Cdc42bpg	Serine/threonine-protein kinase MRCK gamma (EC 2.7.11.1) (CDC42-binding protein kinase gamma) (DMPK-like gamma) (Myotonic dystrophy kinase-related CDC42-binding kinase gamma) (MRCK gamma) (Myotonic dystrophy protein kinase-like gamma) (Myotonic dystrophy protein kinase-like alpha)
Q80UY1	#N/A	#N/A	#N/A	#N/A	#N/A	#N/A	#N/A	#N/A	#N/A	1	0.02466	0.0240665	4	0.00112	0.00111875	#N/A	#N/A	#N/A		Carnmt1	Carnosine N-methyltransferase (EC 2.1.1.22)
Q80VA0	#N/A	#N/A	#N/A	4	0.13772	0.121049	#N/A	#N/A	#N/A	#N/A	#N/A	#N/A	#N/A	#N/A	#N/A	#N/A	#N/A	#N/A		Galnt7	N-acetylgalactosaminyltransferase 7 (EC 2.4.1.41) (Polypeptide GalNAc transferase 7) (GalNAc-T7) (pp-GaNTase 7) (Protein-UDP acetylgalactosaminyltransferase 7) (UDP-GalNAc:polypeptide N-acetylgalactosaminyltransferase 7)
Q80VC9-2	#N/A	#N/A	#N/A	4	0.02388	0.023323	#N/A	#N/A	#N/A	#N/A	#N/A	#N/A	#N/A	#N/A	#N/A	#N/A	#N/A	#N/A		Camsap3 Kiaa1543	Calmodulin-regulated spectrin-associated protein 3 (Marshalin) (Protein Nezha)
Q80VI1	#N/A	#N/A	#N/A	6	0.06055	0.057093	#N/A	#N/A	#N/A	#N/A	#N/A	#N/A	#N/A	#N/A	#N/A	#N/A	#N/A	#N/A		Trim56	E3 ubiquitin-protein ligase TRIM56 (EC 2.3.2.27) (Tripartite motif-containing protein 56)
Q80W21	7	0.00049	0.00048976	26	0.01548	0.015244	#N/A	#N/A	#N/A	#N/A	#N/A	#N/A	#N/A	#N/A	#N/A	#N/A	#N/A	#N/A		Gstm7	Glutathione S-transferase Mu 7 (EC 2.5.1.18) (GST class-mu 7) (GSTM-7)
Q80W22	#N/A	#N/A	#N/A	12	0.05101	0.0485343	#N/A	#N/A	#N/A	5	0.02071	0.0202898	3	0.11383	0.102197	#N/A	#N/A	#N/A		Thnsl2	Threonine synthase-like 2 (TSH2) (mTSH2) (EC 4.2.3.-)
Q80W54	#N/A	#N/A	#N/A	4	0.01	0.00990099	#N/A	#N/A	#N/A	#N/A	#N/A	#N/A	#N/A	#N/A	#N/A	#N/A	#N/A	#N/A		Zmpste24 Face1	CAAX prenyl protease 1 homolog (EC 3.4.24.84) (Farnesylated proteins-converting enzyme 1) (FACE-1) (Prenyl protein-specific endoprotease 1) (Zinc metalloproteinase Ste24 homolog)
Q80WJ7	#N/A	#N/A	#N/A	24	0.04846	0.0462202	#N/A	#N/A	#N/A	#N/A	#N/A	#N/A	6	0.01727	0.0169768	#N/A	#N/A	#N/A		Mtdh Lyric	Protein LYRIC (3D3/LYRIC) (Lysine-rich CEACAM1 co-isolated protein) (Metadherin) (Metastasis adhesion protein)
Q80WQ2	#N/A	#N/A	#N/A	7	0.07819	0.0725197	#N/A	#N/A	#N/A	#N/A	#N/A	#N/A	#N/A	#N/A	#N/A	#N/A	#N/A	#N/A		Vac14 D8Wsu151e	Protein VAC14 homolog
Q80WT5	#N/A	#N/A	#N/A	1	5.49506	0.846037	#N/A	#N/A	#N/A	#N/A	#N/A	#N/A	#N/A	#N/A	#N/A	#N/A	#N/A	#N/A		Aftph Afth	Aftiphilin
Q80WW9	#N/A	#N/A	#N/A	8	0.0074	0.00734564	#N/A	#N/A	#N/A	#N/A	#N/A	#N/A	#N/A	#N/A	#N/A	#N/A	#N/A	#N/A		Ddrgk1 Ufbp1	DDRGK domain-containing protein 1 (UFM1-binding and PCI domain-containing protein 1)
Q80X19	14	0.09598	0.0875746	#N/A	#N/A	#N/A	14	0.02064	0.0202226	16	0.0062	0.0061618	28	0.00439	0.00437081	8	0.10789	0.0973833		Col14a1	Collagen alpha-1(XIV) chain
Q80X50	#N/A	#N/A	#N/A	7	0.06495	0.0609888	6	0.00049	0.00048976	#N/A	#N/A	#N/A	3	0.04942	0.0470927	#N/A	#N/A	#N/A		Ubap2l	Ubiquitin-associated protein 2-like
Q80X73	#N/A	#N/A	#N/A	5	0.08515	0.0784684	#N/A	#N/A	#N/A	#N/A	#N/A	#N/A	#N/A	#N/A	#N/A	#N/A	#N/A	#N/A		Pelo	Protein pelota homolog (EC 3.1.-.-)
Q80X90	7	0.00028	0.000279922	48	0.018	0.0176817	20	0.02061	0.0201938	11	0.02349	0.0229509	14	0.00911	0.00902776	8	0.04213	0.0404268		Flnb	Filamin-B (FLN-B) (ABP-280-like protein) (Actin-binding-like protein) (Beta-filamin)
Q80XB4	12	0.01823	0.0179036	#N/A	#N/A	#N/A	45	0.01086	0.0107433	31	0.00393	0.00391462	30	0.00519	0.0051632	#N/A	#N/A	#N/A		Nrap	Nebulin-related-anchoring protein (N-RAP)
Q80XI3-3	#N/A	#N/A	#N/A	7	0.21176	0.174754	#N/A	#N/A	#N/A	#N/A	#N/A	#N/A	#N/A	#N/A	#N/A	#N/A	#N/A	#N/A		Eif4g3	Eukaryotic translation initiation factor 4 gamma 3 (eIF-4-gamma 3) (eIF-4G 3) (eIF4G 3) (eIF-4-gamma II) (eIF4GII)
Q80Y14	#N/A	#N/A	#N/A	#N/A	#N/A	#N/A	#N/A	#N/A	#N/A	#N/A	#N/A	#N/A	2	0.21394	0.176236	#N/A	#N/A	#N/A		Glrx5	Glutaredoxin-related protein 5, mitochondrial (Monothiol glutaredoxin-5)
Q80YR5	#N/A	#N/A	#N/A	4	0.01225	0.0121018	#N/A	#N/A	#N/A	#N/A	#N/A	#N/A	#N/A	#N/A	#N/A	#N/A	#N/A	#N/A		Safb2	Scaffold attachment factor B2 (SAF-B2)
Q80YV4	5	0.0371	0.0357728	#N/A	#N/A	#N/A	9	0.0177	0.0173922	6	0.05971	0.0563456	#N/A	#N/A	#N/A	#N/A	#N/A	#N/A		Pank4	4'-phosphopantetheine phosphatase (EC 3.1.3.-) (Inactive pantothenic acid kinase 4) (mPanK4)
Q80YX1	6	0.02847	0.0276819	#N/A	#N/A	#N/A	7	0.00049	0.00048976	5	0.01538	0.015147	#N/A	#N/A	#N/A	#N/A	#N/A	#N/A		Tnc Hxb	Tenascin (TN) (Hexabrachion) (Tenascin-C) (TN-C)
Q80ZW2	#N/A	#N/A	#N/A	#N/A	#N/A	#N/A	1	18.0656	0.947549	#N/A	#N/A	#N/A	#N/A	#N/A	#N/A	#N/A	#N/A	#N/A		Them6	Protein THEM6
Q811D0-3	#N/A	#N/A	#N/A	11	0.07662	0.0711672	#N/A	#N/A	#N/A	#N/A	#N/A	#N/A	#N/A	#N/A	#N/A	#N/A	#N/A	#N/A		Dlg1 Dlgh1	Disks large homolog 1 (Embryo-dlg/synapse-associated protein 97) (E-dlg/SAP97) (Synapse-associated protein 97) (SAP-97) (SAP97)
Q811U4	#N/A	#N/A	#N/A	#N/A	#N/A	#N/A	4	0.00049	0.00048976	#N/A	#N/A	#N/A	#N/A	#N/A	#N/A	#N/A	#N/A	#N/A		Mfn1	Mitofusin-1 (EC 3.6.5.-) (Transmembrane GTPase MFN1)
Q8BFR5	26	0.00207	0.00206572	22	0.01024	0.0101362	32	0.00049	0.00048976	27	0.00215	0.00214539	28	0.00431	0.0042915	#N/A	#N/A	#N/A		Tufm	Elongation factor Tu, mitochondrial
Q8BFU2	5	0.0618	0.0582031	#N/A	#N/A	#N/A	#N/A	#N/A	#N/A	#N/A	#N/A	#N/A	#N/A	#N/A	#N/A	#N/A	#N/A	#N/A		H2aw Hist3h2a	Histone H2A type 3
Q8BFW7	#N/A	#N/A	#N/A	13	0.08124	0.075136	7	0.00461	0.00458885	#N/A	#N/A	#N/A	#N/A	#N/A	#N/A	#N/A	#N/A	#N/A		Lpp	Lipoma-preferred partner homolog
Q8BFY9	#N/A	#N/A	#N/A	9	0.00049	0.00048976	#N/A	#N/A	#N/A	#N/A	#N/A	#N/A	#N/A	#N/A	#N/A	#N/A	#N/A	#N/A		Tnpo1 Kpnb2	Transportin-1 (Importin beta-2) (Karyopherin beta-2)
Q8BFZ3	17	0.0129	0.0127357	#N/A	#N/A	#N/A	#N/A	#N/A	#N/A	#N/A	#N/A	#N/A	83	0.01038	0.0102734	#N/A	#N/A	#N/A		Actbl2	Beta-actin-like protein 2 (Kappa-actin)
Q8BG05	7	0.00462	0.00459875	13	0.01602	0.0157674	10	0.00768	0.00762147	9	0.01963	0.0192521	7	0.07203	0.0671903	#N/A	#N/A	#N/A		Hnrnpa3 Hnrpa3	Heterogeneous nuclear ribonucleoprotein A3 (hnRNP A3)
Q8BG32	12	0.00049	0.00048976	11	0.04097	0.0393575	16	0.00061	0.000609628	10	0.00049	0.00048976	14	0.00049	0.00048976	#N/A	#N/A	#N/A		Psmd11	26S proteasome non-ATPase regulatory subunit 11 (26S proteasome regulatory subunit RPN6) (26S proteasome regulatory subunit S9) (26S proteasome regulatory subunit p44.5)
Q8BG95	8	0.02073	0.020309	#N/A	#N/A	#N/A	9	0.01615	0.0158933	5	0.01626	0.0159998	5	0.00651	0.00646789	#N/A	#N/A	#N/A		Ppp1r12b Mypt2	Protein phosphatase 1 regulatory subunit 12B (Myosin phosphatase-targeting subunit 2) (Myosin phosphatase target subunit 2)
Q8BGA9	#N/A	#N/A	#N/A	#N/A	#N/A	#N/A	#N/A	#N/A	#N/A	1	0.15028	0.130646	#N/A	#N/A	#N/A	#N/A	#N/A	#N/A		Oxa1l	Mitochondrial inner membrane protein OXA1L (Oxidase assembly 1-like protein) (OXA1-like protein)
Q8BGC0	#N/A	#N/A	#N/A	6	0.00195	0.0019462	#N/A	#N/A	#N/A	#N/A	#N/A	#N/A	#N/A	#N/A	#N/A	#N/A	#N/A	#N/A		Htatsf1	HIV Tat-specific factor 1 homolog
Q8BGC4	#N/A	#N/A	#N/A	5	0.04608	0.0440502	#N/A	#N/A	#N/A	#N/A	#N/A	#N/A	2	0.6913	0.408739	#N/A	#N/A	#N/A		Zadh2 Ptgr3	Prostaglandin reductase-3 (PTGR-3) (EC 1.3.1.48) (15-oxoprostaglandin 13-reductase) (Zinc-binding alcohol dehydrogenase domain-containing protein 2)
Q8BGD9	5	0.04899	0.0467021	20	0.05616	0.0531738	7	2.36441	0.702771	3	0.01807	0.0177493	5	0.00211	0.00210556	#N/A	#N/A	#N/A		Eif4b	Eukaryotic translation initiation factor 4B (eIF-4B)
Q8BGH2	4	0.00049	0.00048976	#N/A	#N/A	#N/A	17	0.01967	0.0192906	8	0.02184	0.0213732	8	0.04213	0.0404268	#N/A	#N/A	#N/A		Samm50	Sorting and assembly machinery component 50 homolog
Q8BGH4	#N/A	#N/A	#N/A	#N/A	#N/A	#N/A	#N/A	#N/A	#N/A	1	0.13229	0.116834	#N/A	#N/A	#N/A	#N/A	#N/A	#N/A		Reep1 D6Ertd253e	Receptor expression-enhancing protein 1
Q8BGM7	6	0.51684	0.340735	#N/A	#N/A	#N/A	#N/A	#N/A	#N/A	#N/A	#N/A	#N/A	#N/A	#N/A	#N/A	#N/A	#N/A	#N/A		Prkag3	5'-AMP-activated protein kinase subunit gamma-3 (AMPK gamma3) (AMPK subunit gamma-3)
Q8BGQ7	14	0.00865	0.00857582	31	0.06297	0.0592397	7	0.11592	0.103878	7	0.0744	0.069248	8	4.28527	0.810795	8	0.13732	0.12074	Y	Aars1 Aars	Alanine--tRNA ligase, cytoplasmic (EC 6.1.1.7) (Alanyl-tRNA synthetase) (AlaRS) (Protein sticky) (Sti)
Q8BGS2	#N/A	#N/A	#N/A	4	0.31869	0.241672	#N/A	#N/A	#N/A	#N/A	#N/A	#N/A	#N/A	#N/A	#N/A	#N/A	#N/A	#N/A		Bola2	BolA-like protein 2
Q8BGS3	#N/A	#N/A	#N/A	#N/A	#N/A	#N/A	1	0.69332	0.409444	#N/A	#N/A	#N/A	#N/A	#N/A	#N/A	#N/A	#N/A	#N/A		Zkscan1	Zinc finger protein with KRAB and SCAN domains 1
Q8BGT5	#N/A	#N/A	#N/A	#N/A	#N/A	#N/A	8	0.04173	0.0400584	#N/A	#N/A	#N/A	4	0.00785	0.00778886	#N/A	#N/A	#N/A		Gpt2 Aat2	Alanine aminotransferase 2 (ALT2) (EC 2.6.1.2) (Glutamate pyruvate transaminase 2) (GPT 2) (Glutamic--alanine transaminase 2) (Glutamic--pyruvic transaminase 2)
Q8BH04	#N/A	#N/A	#N/A	44	0.02207	0.0215934	#N/A	#N/A	#N/A	#N/A	#N/A	#N/A	#N/A	#N/A	#N/A	#N/A	#N/A	#N/A		Pck2	Phosphoenolpyruvate carboxykinase [GTP], mitochondrial (PEPCK-M) (EC 4.1.1.32)
Q8BH43	#N/A	#N/A	#N/A	#N/A	#N/A	#N/A	#N/A	#N/A	#N/A	1	0.54009	0.350687	#N/A	#N/A	#N/A	#N/A	#N/A	#N/A		Wasf2 Wave2	Wiskott-Aldrich syndrome protein family member 2 (WASP family protein member 2) (Protein WAVE-2)
Q8BH59	19	0.00245	0.00244401	18	0.03735	0.0360052	50	0.00695	0.00690203	31	0.00356	0.00354737	41	0.0043	0.00428159	15	0.01997	0.019579		Slc25a12 Aralar1	Calcium-binding mitochondrial carrier protein Aralar1 (Mitochondrial aspartate glutamate carrier 1) (Solute carrier family 25 member 12)
Q8BH61	10	0.00176	0.00175691	5	0.04516	0.0432087	#N/A	#N/A	#N/A	12	0.00049	0.00048976	10	0.01042	0.0103125	#N/A	#N/A	#N/A		F13a1 F13a	Coagulation factor XIII A chain (Coagulation factor XIIIa) (EC 2.3.2.13) (Protein-glutamine gamma-glutamyltransferase A chain) (Transglutaminase A chain)
Q8BH64	12	0.00924	0.0091554	11	0.12387	0.110217	22	0.01874	0.0183953	21	0.0098	0.00970489	14	0.00186	0.00185655	18	0.00462	0.00459875		Ehd2	EH domain-containing protein 2
Q8BH69	#N/A	#N/A	#N/A	8	0.08494	0.07829	#N/A	#N/A	#N/A	#N/A	#N/A	#N/A	6	0.02223	0.0217466	#N/A	#N/A	#N/A		Sephs1 Sps1	Selenide, water dikinase 1 (EC 2.7.9.3) (Selenium donor protein 1) (Selenophosphate synthase 1)
Q8BH73	#N/A	#N/A	#N/A	3	0.0024	0.00239425	#N/A	#N/A	#N/A	#N/A	#N/A	#N/A	#N/A	#N/A	#N/A	#N/A	#N/A	#N/A		Qpctl	Glutaminyl-peptide cyclotransferase-like protein (EC 2.3.2.5) (Golgi-resident glutaminyl-peptide cyclotransferase) (isoQC) (gQC)
Q8BH79-3	#N/A	#N/A	#N/A	4	0.00049	0.00048976	#N/A	#N/A	#N/A	#N/A	#N/A	#N/A	2	0.61785	0.381896	#N/A	#N/A	#N/A		Ano10 Tmem16k	Anoctamin-10 (Transmembrane protein 16K)
Q8BH95	5	0.0326	0.0315708	17	0.06395	0.0601062	11	0.00884	0.00876254	9	0.00557	0.00553915	8	0.00742	0.00736535	#N/A	#N/A	#N/A		Echs1	Enoyl-CoA hydratase, mitochondrial (mECH) (mECH1) (EC 4.2.1.17) (EC 5.3.3.8) (Enoyl-CoA hydratase 1) (ECHS1) (Short-chain enoyl-CoA hydratase) (SCEH)
Q8BH97	#N/A	#N/A	#N/A	#N/A	#N/A	#N/A	#N/A	#N/A	#N/A	#N/A	#N/A	#N/A	5	13.2521	0.929835	#N/A	#N/A	#N/A		Rcn3 D7Ertd671e	Reticulocalbin-3
Q8BHB9	#N/A	#N/A	#N/A	2	2.02841	0.669794	#N/A	#N/A	#N/A	#N/A	#N/A	#N/A	#N/A	#N/A	#N/A	#N/A	#N/A	#N/A		Clic6	Chloride intracellular channel protein 6
Q8BHC1	#N/A	#N/A	#N/A	2	1.33375	0.571505	#N/A	#N/A	#N/A	#N/A	#N/A	#N/A	#N/A	#N/A	#N/A	#N/A	#N/A	#N/A		Rab39b	Ras-related protein Rab-39B
Q8BHD7	#N/A	#N/A	#N/A	5	0.01587	0.0156221	#N/A	#N/A	#N/A	#N/A	#N/A	#N/A	#N/A	#N/A	#N/A	#N/A	#N/A	#N/A		Ptbp3 Rod1	Polypyrimidine tract-binding protein 3 (Regulator of differentiation 1) (Rod1)
Q8BHG1	#N/A	#N/A	#N/A	9	0.00049	0.00048976	3	0.00049	0.00048976	#N/A	#N/A	#N/A	#N/A	#N/A	#N/A	#N/A	#N/A	#N/A		Nrdc Nrd1	Nardilysin (EC 3.4.24.61) (N-arginine dibasic convertase) (NRD convertase) (NRD-C) (Nardilysin convertase)
Q8BHN3	#N/A	#N/A	#N/A	46	0.02793	0.0271711	8	0.02636	0.025683	#N/A	#N/A	#N/A	4	0.07815	0.0724853	#N/A	#N/A	#N/A		Ganab G2an Kiaa0088	Neutral alpha-glucosidase AB (EC 3.2.1.207) (Alpha-glucosidase 2) (Glucosidase II subunit alpha)
Q8BHS6	#N/A	#N/A	#N/A	3	0.1558	0.134798	#N/A	#N/A	#N/A	#N/A	#N/A	#N/A	#N/A	#N/A	#N/A	#N/A	#N/A	#N/A		Armcx3 Alex3	Armadillo repeat-containing X-linked protein 3
Q8BI84	3	247.767	0.99598	14	0.12909	0.114331	#N/A	#N/A	#N/A	#N/A	#N/A	#N/A	#N/A	#N/A	#N/A	#N/A	#N/A	#N/A		Mia3 Kiaa0268 Tango	Transport and Golgi organization protein 1 homolog (TANGO1) (Melanoma inhibitory activity protein 3)
Q8BIJ6	6	0.05336	0.0506569	14	0.06505	0.0610769	12	0.00324	0.00322954	4	0.00733	0.00727666	14	0.05179	0.0492399	4	0.00275	0.00274246	Y	Iars2	Isoleucine--tRNA ligase, mitochondrial (EC 6.1.1.5) (Isoleucyl-tRNA synthetase) (IleRS)
Q8BIL5	#N/A	#N/A	#N/A	4	0.01328	0.013106	#N/A	#N/A	#N/A	#N/A	#N/A	#N/A	#N/A	#N/A	#N/A	#N/A	#N/A	#N/A		Hook1	Protein Hook homolog 1 (mHK1)
Q8BIW1	5	0.04505	0.043108	#N/A	#N/A	#N/A	7	0.0088	0.00872324	#N/A	#N/A	#N/A	6	0.01186	0.011721	#N/A	#N/A	#N/A		Prune1 Prune	Exopolyphosphatase PRUNE1 (EC 3.6.1.1) (PRUNEM1)
Q8BJ56	#N/A	#N/A	#N/A	#N/A	#N/A	#N/A	#N/A	#N/A	#N/A	#N/A	#N/A	#N/A	#N/A	#N/A	#N/A	8	1.11638	0.527495		Pnpla2 Atgl	Patatin-like phospholipase domain-containing protein 2 (EC 3.1.1.3) (Adipose triglyceride lipase) (Desnutrin)
Q8BJ64	#N/A	#N/A	#N/A	17	0.05238	0.0497729	#N/A	#N/A	#N/A	#N/A	#N/A	#N/A	#N/A	#N/A	#N/A	#N/A	#N/A	#N/A		Chdh	Choline dehydrogenase, mitochondrial (CDH) (CHD) (EC 1.1.99.1)
Q8BJS4	#N/A	#N/A	#N/A	#N/A	#N/A	#N/A	10	0.00412	0.0041031	5	0.03911	0.037638	3	0.00049	0.00048976	#N/A	#N/A	#N/A		Sun2 Unc84b	SUN domain-containing protein 2 (Protein unc-84 homolog B) (Sad1/unc-84 protein-like 2)
Q8BJW6	6	0.02925	0.0284188	8	0.07654	0.0710981	7	0.27812	0.217601	3	0.00323	0.0032196	#N/A	#N/A	#N/A	#N/A	#N/A	#N/A		Eif2a D3Ertd194e	Eukaryotic translation initiation factor 2A (eIF-2A) [Cleaved into: Eukaryotic translation initiation factor 2A, N-terminally processed]
Q8BJY1	#N/A	#N/A	#N/A	5	0.00088	0.000879226	5	0.00049	0.00048976	3	0.07717	0.0716414	4	0.00128	0.00127836	#N/A	#N/A	#N/A		Psmd5 Kiaa0072	26S proteasome non-ATPase regulatory subunit 5 (26S protease subunit S5 basic) (26S proteasome subunit S5B)
Q8BK63	#N/A	#N/A	#N/A	4	0.02881	0.0280032	#N/A	#N/A	#N/A	#N/A	#N/A	#N/A	#N/A	#N/A	#N/A	#N/A	#N/A	#N/A		Csnk1a1	Casein kinase I isoform alpha (CKI-alpha) (EC 2.7.11.1) (CK1)
Q8BK64	7	0.00146	0.00145787	4	0.00049	0.00048976	7	0.00049	0.00048976	#N/A	#N/A	#N/A	7	0.04251	0.0407766	4	0.00049	0.00048976		Ahsa1	Activator of 90 kDa heat shock protein ATPase homolog 1 (AHA1)
Q8BK67	#N/A	#N/A	#N/A	11	0.07882	0.0730613	#N/A	#N/A	#N/A	#N/A	#N/A	#N/A	#N/A	#N/A	#N/A	#N/A	#N/A	#N/A		Rcc2 Kiaa1470	Protein RCC2
Q8BK72	#N/A	#N/A	#N/A	3	0.01494	0.0147201	#N/A	#N/A	#N/A	#N/A	#N/A	#N/A	#N/A	#N/A	#N/A	#N/A	#N/A	#N/A		Mrps27	28S ribosomal protein S27, mitochondrial (MRP-S27) (S27mt) (Mitochondrial ribosomal protein S27)
Q8BKC5	13	0.00478	0.00475726	29	0.01905	0.0186939	16	0.02947	0.0286264	11	0.00882	0.00874289	27	0.0368	0.0354938	#N/A	#N/A	#N/A		Ipo5 Kpnb3 Ranbp5	Importin-5 (Imp5) (Importin subunit beta-3) (Karyopherin beta-3) (Ran-binding protein 5) (RanBP5)
Q8BKE6	#N/A	#N/A	#N/A	7	0.04275	0.0409974	#N/A	#N/A	#N/A	#N/A	#N/A	#N/A	#N/A	#N/A	#N/A	#N/A	#N/A	#N/A		Cyp20a1	Cytochrome P450 20A1 (EC 1.14.-.-)
Q8BKZ9	5	0.08422	0.077678	#N/A	#N/A	#N/A	11	0.03094	0.0300114	3	0.07262	0.0677034	8	0.00049	0.00048976	#N/A	#N/A	#N/A		Pdhx	Pyruvate dehydrogenase protein X component, mitochondrial (Dihydrolipoamide dehydrogenase-binding protein of pyruvate dehydrogenase complex) (Lipoyl-containing pyruvate dehydrogenase complex component X)
Q8BL65	#N/A	#N/A	#N/A	#N/A	#N/A	#N/A	4	0.0162	0.0159417	#N/A	#N/A	#N/A	3	0.02081	0.0203858	#N/A	#N/A	#N/A		Ablim2	Actin-binding LIM protein 2 (abLIM-2) (Actin-binding LIM protein family member 2)
Q8BL66	#N/A	#N/A	#N/A	11	0.02366	0.0231131	#N/A	#N/A	#N/A	#N/A	#N/A	#N/A	#N/A	#N/A	#N/A	#N/A	#N/A	#N/A		Eea1	Early endosome antigen 1
Q8BL97-3	#N/A	#N/A	#N/A	#N/A	#N/A	#N/A	#N/A	#N/A	#N/A	#N/A	#N/A	#N/A	1	3.58251	0.781779	#N/A	#N/A	#N/A		Srsf7 Sfrs7	Serine/arginine-rich splicing factor 7 (Splicing factor, arginine/serine-rich 7)
Q8BLF1	#N/A	#N/A	#N/A	14	0.01407	0.0138748	#N/A	#N/A	#N/A	#N/A	#N/A	#N/A	#N/A	#N/A	#N/A	#N/A	#N/A	#N/A		Nceh1 Aadacl1 Kiaa1363	Neutral cholesterol ester hydrolase 1 (NCEH) (EC 3.1.1.-) (Arylacetamide deacetylase-like 1) (Chlorpyrifos oxon-binding protein) (CPO-BP)
Q8BLN5	#N/A	#N/A	#N/A	5	0.02989	0.0290225	#N/A	#N/A	#N/A	#N/A	#N/A	#N/A	#N/A	#N/A	#N/A	#N/A	#N/A	#N/A		Lss	Lanosterol synthase (EC 5.4.99.7) (2,3-epoxysqualene--lanosterol cyclase) (Oxidosqualene--lanosterol cyclase) (OSC)
Q8BLR2	#N/A	#N/A	#N/A	#N/A	#N/A	#N/A	3	0.00049	0.00048976	#N/A	#N/A	#N/A	#N/A	#N/A	#N/A	#N/A	#N/A	#N/A		Cpne4	Copine-4 (Copine IV)
Q8BM55	#N/A	#N/A	#N/A	25	0.02318	0.0226549	#N/A	#N/A	#N/A	#N/A	#N/A	#N/A	#N/A	#N/A	#N/A	#N/A	#N/A	#N/A		Tmem214	Transmembrane protein 214
Q8BM72	#N/A	#N/A	#N/A	6	0.13233	0.116865	#N/A	#N/A	#N/A	#N/A	#N/A	#N/A	#N/A	#N/A	#N/A	#N/A	#N/A	#N/A		Hspa13 Stch	Heat shock 70 kDa protein 13 (Microsomal stress-70 protein ATPase core) (Stress-70 protein chaperone microsome-associated 60 kDa protein)
Q8BMA6	#N/A	#N/A	#N/A	26	0.01774	0.0174308	5	19.9781	0.952331	#N/A	#N/A	#N/A	#N/A	#N/A	#N/A	#N/A	#N/A	#N/A		Srp68	Signal recognition particle subunit SRP68 (SRP68) (Signal recognition particle 68 kDa protein)
Q8BMF3	#N/A	#N/A	#N/A	#N/A	#N/A	#N/A	5	0.082	0.0757856	5	1.31269	0.567603	7	0.03826	0.0368501	#N/A	#N/A	#N/A		Me3	NADP-dependent malic enzyme, mitochondrial (NADP-ME) (EC 1.1.1.40) (Malic enzyme 3)
Q8BMF4	9	0.00049	0.00048976	13	0.00339	0.00337855	24	0.0056	0.00556881	18	0.00342	0.00340834	20	0.01512	0.0148948	8	0.00313	0.00312023		Dlat	Dihydrolipoyllysine-residue acetyltransferase component of pyruvate dehydrogenase complex, mitochondrial (EC 2.3.1.12) (Dihydrolipoamide acetyltransferase component of pyruvate dehydrogenase complex) (Pyruvate dehydrogenase complex component E2) (PDC-E2) (PDCE2)
Q8BMJ2	8	0.01418	0.0139817	37	0.0343	0.0331625	12	0.01519	0.0149627	4	0.3422	0.254955	5	0.06119	0.0576617	#N/A	#N/A	#N/A		Lars1 Lars	Leucine--tRNA ligase, cytoplasmic (EC 6.1.1.4) (Leucyl-tRNA synthetase) (LeuRS)
Q8BMK4	#N/A	#N/A	#N/A	8	0.04106	0.0394406	#N/A	#N/A	#N/A	3	0.01437	0.0141664	#N/A	#N/A	#N/A	#N/A	#N/A	#N/A		Ckap4	Cytoskeleton-associated protein 4 (63-kDa cytoskeleton-linking membrane protein) (Climp-63) (p63)
Q8BML9	5	0.00049	0.00048976	27	0.01895	0.0185976	9	0.02029	0.0198865	#N/A	#N/A	#N/A	11	0.00415	0.00413285	#N/A	#N/A	#N/A		Qars1 Qars	Glutamine--tRNA ligase (EC 6.1.1.18) (Glutaminyl-tRNA synthetase) (GlnRS)
Q8BMP6	#N/A	#N/A	#N/A	12	0.06037	0.056933	#N/A	#N/A	#N/A	#N/A	#N/A	#N/A	#N/A	#N/A	#N/A	#N/A	#N/A	#N/A		Acbd3 Gcp60 Pap7	Golgi resident protein GCP60 (Acyl-CoA-binding domain-containing protein 3) (Golgi complex-associated protein 1) (GOCAP1) (Golgi phosphoprotein 1) (GOLPH1) (PBR- and PKA-associated protein 7) (Peripheral benzodiazepine receptor-associated protein PAP7)
Q8BMS1	31	0.02483	0.0242284	33	0.00986	0.00976373	38	0.00447	0.00445011	36	0.01155	0.0114181	40	0.0122	0.012053	17	0.03317	0.0321051		Hadha	Trifunctional enzyme subunit alpha, mitochondrial (Monolysocardiolipin acyltransferase) (EC 2.3.1.-) (TP-alpha) [Includes: Long-chain enoyl-CoA hydratase (EC 4.2.1.17); Long chain 3-hydroxyacyl-CoA dehydrogenase (EC 1.1.1.211)]
Q8BMS4	#N/A	#N/A	#N/A	#N/A	#N/A	#N/A	5	0.0016	0.00159744	#N/A	#N/A	#N/A	4	0.00319	0.00317986	#N/A	#N/A	#N/A		Coq3	Ubiquinone biosynthesis O-methyltransferase, mitochondrial (3-demethylubiquinol 3-O-methyltransferase) (EC 2.1.1.64) (Polyprenyldihydroxybenzoate methyltransferase) (EC 2.1.1.114)
Q8BNJ3	#N/A	#N/A	#N/A	#N/A	#N/A	#N/A	1	0.0158	0.0155542	#N/A	#N/A	#N/A	#N/A	#N/A	#N/A	#N/A	#N/A	#N/A		Nmnat2 Kiaa0479	Nicotinamide/nicotinic acid mononucleotide adenylyltransferase 2 (NMN/NaMN adenylyltransferase 2) (EC 2.7.7.1) (EC 2.7.7.18) (Nicotinamide mononucleotide adenylyltransferase 2) (NMN adenylyltransferase 2) (Nicotinate-nucleotide adenylyltransferase 2) (NaMN adenylyltransferase 2) (Protein bloated bladder) (Blad)
Q8BP40	#N/A	#N/A	#N/A	#N/A	#N/A	#N/A	5	0.00829	0.00822184	#N/A	#N/A	#N/A	#N/A	#N/A	#N/A	#N/A	#N/A	#N/A		Acp6 Acpl1 Lpap	Lysophosphatidic acid phosphatase type 6 (EC 3.1.3.2) (Acid phosphatase 6, lysophosphatidic) (Acid phosphatase-like protein 1) (PACPL1)
Q8BP47	11	1.29678	0.564608	28	0.0492	0.0468929	12	0.09182	0.0840981	6	0.16109	0.13874	6	0.45682	0.313573	#N/A	#N/A	#N/A	Y	NARS1 Nars	Asparagine--tRNA ligase, cytoplasmic (EC 6.1.1.22) (Asparaginyl-tRNA synthetase) (AsnRS) (Asparaginyl-tRNA synthetase 1)
Q8BP48	#N/A	#N/A	#N/A	10	0.11284	0.101398	#N/A	#N/A	#N/A	#N/A	#N/A	#N/A	#N/A	#N/A	#N/A	#N/A	#N/A	#N/A		Metap1	Methionine aminopeptidase 1 (MAP 1) (MetAP 1) (EC 3.4.11.18) (Peptidase M 1)
Q8BP67	2	4.19019	0.807329	8	0.00703	0.00698092	3	0.00049	0.00048976	#N/A	#N/A	#N/A	#N/A	#N/A	#N/A	#N/A	#N/A	#N/A		Rpl24	60S ribosomal protein L24
Q8BP92	#N/A	#N/A	#N/A	#N/A	#N/A	#N/A	5	0.07009	0.0654992	#N/A	#N/A	#N/A	5	2.17502	0.685041	#N/A	#N/A	#N/A		Rcn2	Reticulocalbin-2 (Taipoxin-associated calcium-binding protein 49) (TCBP-49)
Q8BRF7	#N/A	#N/A	#N/A	22	0.0115	0.0113693	#N/A	#N/A	#N/A	#N/A	#N/A	#N/A	#N/A	#N/A	#N/A	#N/A	#N/A	#N/A		Scfd1 Stxbp1l2	Sec1 family domain-containing protein 1 (Syntaxin-binding protein 1-like 2)
Q8BRH0	#N/A	#N/A	#N/A	5	0.04156	0.0399017	#N/A	#N/A	#N/A	#N/A	#N/A	#N/A	#N/A	#N/A	#N/A	#N/A	#N/A	#N/A		Tmtc3	Protein O-mannosyl-transferase TMTC3 (EC 2.4.1.109) (Transmembrane and TPR repeat-containing protein 3)
Q8BRK8	#N/A	#N/A	#N/A	#N/A	#N/A	#N/A	9	0.08031	0.0743398	#N/A	#N/A	#N/A	6	0.15014	0.130541	#N/A	#N/A	#N/A		Prkaa2	5'-AMP-activated protein kinase catalytic subunit alpha-2 (AMPK subunit alpha-2) (EC 2.7.11.1) (Acetyl-CoA carboxylase kinase) (ACACA kinase) (EC 2.7.11.27) (Hydroxymethylglutaryl-CoA reductase kinase) (HMGCR kinase) (EC 2.7.11.31)
Q8BRK9	6	0.05889	0.0556148	#N/A	#N/A	#N/A	9	0.0126	0.0124432	5	0.00414	0.00412293	7	0.04707	0.044954	#N/A	#N/A	#N/A		Man2a2 Mana2x	Alpha-mannosidase 2x (EC 3.2.1.114) (Alpha-mannosidase IIx) (Man IIx) (Mannosidase alpha class 2A member 2) (Mannosyl-oligosaccharide 1,3-1,6-alpha-mannosidase)
Q8BS95	#N/A	#N/A	#N/A	1	0.45199	0.31129	#N/A	#N/A	#N/A	#N/A	#N/A	#N/A	#N/A	#N/A	#N/A	#N/A	#N/A	#N/A		Gpr89 Gphr Gpr89a	Golgi pH regulator (Protein GPR89)
Q8BSK8	1	0.2467	0.197882	#N/A	#N/A	#N/A	#N/A	#N/A	#N/A	#N/A	#N/A	#N/A	#N/A	#N/A	#N/A	#N/A	#N/A	#N/A		Rps6kb1	Ribosomal protein S6 kinase beta-1 (S6K-beta-1) (S6K1) (EC 2.7.11.1) (70 kDa ribosomal protein S6 kinase 1) (P70S6K1) (p70-S6K 1) (Ribosomal protein S6 kinase I) (S6K) (p70 ribosomal S6 kinase alpha) (p70 S6 kinase alpha) (p70 S6K-alpha) (p70 S6KA)
Q8BSY0	#N/A	#N/A	#N/A	5	0.02308	0.0225593	#N/A	#N/A	#N/A	2	0.91119	0.476766	4	3.56922	0.781144	#N/A	#N/A	#N/A		Asph Bah	Aspartyl/asparaginyl beta-hydroxylase (EC 1.14.11.16) (Aspartate beta-hydroxylase) (ASP beta-hydroxylase) (Peptide-aspartate beta-dioxygenase)
Q8BT60	#N/A	#N/A	#N/A	#N/A	#N/A	#N/A	3	0.00049	0.00048976	#N/A	#N/A	#N/A	#N/A	#N/A	#N/A	#N/A	#N/A	#N/A		Cpne3 Kiaa0636	Copine-3 (Copine III)
Q8BTI8-3	#N/A	#N/A	#N/A	10	0.00049	0.00048976	#N/A	#N/A	#N/A	#N/A	#N/A	#N/A	#N/A	#N/A	#N/A	#N/A	#N/A	#N/A		Srrm2 Kiaa0324	Serine/arginine repetitive matrix protein 2
Q8BTM8	16	0.03995	0.0384153	32	0.05058	0.0481448	28	0.02567	0.0250275	26	0.02142	0.0209708	21	0.01375	0.0135635	15	0.00599	0.00595433		Flna Fln Fln1	Filamin-A (FLN-A) (Actin-binding protein 280) (ABP-280) (Alpha-filamin) (Endothelial actin-binding protein) (Filamin-1) (Non-muscle filamin)
Q8BTY1	#N/A	#N/A	#N/A	#N/A	#N/A	#N/A	#N/A	#N/A	#N/A	#N/A	#N/A	#N/A	1	0.03147	0.0305099	#N/A	#N/A	#N/A		Kyat1 Ccbl1 Kat	Kynurenine--oxoglutarate transaminase 1 (EC 2.6.1.7) (Cysteine-S-conjugate beta-lyase) (EC 4.4.1.13) (Glutamine transaminase K) (GTK) (Glutamine--phenylpyruvate transaminase) (EC 2.6.1.64) (Kynurenine aminotransferase 1) (Kynurenine aminotransferase I) (KATI) (Kynurenine--oxoglutarate transaminase I)
Q8BTY8	#N/A	#N/A	#N/A	8	0.09676	0.0882235	#N/A	#N/A	#N/A	#N/A	#N/A	#N/A	#N/A	#N/A	#N/A	#N/A	#N/A	#N/A		Scfd2 Stxbp1l1	Sec1 family domain-containing protein 2 (Neuronal Sec1) (Syntaxin-binding protein 1-like 1)
Q8BTZ7	#N/A	#N/A	#N/A	12	0.00296	0.00295126	#N/A	#N/A	#N/A	#N/A	#N/A	#N/A	#N/A	#N/A	#N/A	#N/A	#N/A	#N/A		Gmppb	Mannose-1-phosphate guanyltransferase beta (EC 2.7.7.13) (GDP-mannose pyrophosphorylase B) (GTP-mannose-1-phosphate guanylyltransferase beta)
Q8BU30	9	0.01744	0.0171411	44	0.03789	0.0365068	13	0.03369	0.032592	#N/A	#N/A	#N/A	10	0.00049	0.00048976	#N/A	#N/A	#N/A		Iars1 Iars	Isoleucine--tRNA ligase, cytoplasmic (EC 6.1.1.5) (Isoleucyl-tRNA synthetase) (IRS) (IleRS)
Q8BU85	#N/A	#N/A	#N/A	#N/A	#N/A	#N/A	5	0.0032	0.00318979	#N/A	#N/A	#N/A	#N/A	#N/A	#N/A	#N/A	#N/A	#N/A		Msrb3	Methionine-R-sulfoxide reductase B3, mitochondrial (MsrB3) (EC 1.8.4.12) (EC 1.8.4.14)
Q8BUK6	#N/A	#N/A	#N/A	#N/A	#N/A	#N/A	4	0.11895	0.106305	#N/A	#N/A	#N/A	#N/A	#N/A	#N/A	#N/A	#N/A	#N/A		Hook3	Protein Hook homolog 3 (mHK3)
Q8BUV3	#N/A	#N/A	#N/A	6	0.01077	0.0106552	#N/A	#N/A	#N/A	#N/A	#N/A	#N/A	4	0.04782	0.0456376	#N/A	#N/A	#N/A		Gphn	Gephyrin [Includes: Molybdopterin adenylyltransferase (MPT adenylyltransferase) (EC 2.7.7.75) (Domain G); Molybdopterin molybdenumtransferase (MPT Mo-transferase) (EC 2.10.1.1) (Domain E)]
Q8BUY5	#N/A	#N/A	#N/A	#N/A	#N/A	#N/A	4	0.47903	0.323881	#N/A	#N/A	#N/A	#N/A	#N/A	#N/A	#N/A	#N/A	#N/A		Timmdc1	Complex I assembly factor TIMMDC1, mitochondrial (Translocase of inner mitochondrial membrane domain-containing protein 1) (TIMM domain containing-protein 1)
Q8BVD5	#N/A	#N/A	#N/A	5	0.00509	0.00506422	#N/A	#N/A	#N/A	#N/A	#N/A	#N/A	#N/A	#N/A	#N/A	#N/A	#N/A	#N/A		Mpp7	MAGUK p55 subfamily member 7
Q8BVE3	#N/A	#N/A	#N/A	9	0.07887	0.0731043	4	0.14702	0.128176	#N/A	#N/A	#N/A	#N/A	#N/A	#N/A	#N/A	#N/A	#N/A		Atp6v1h	V-type proton ATPase subunit H (V-ATPase subunit H) (Vacuolar proton pump subunit H)
Q8BVI4	7	0.00219	0.00218521	16	0.01512	0.0148948	7	0.05558	0.0526535	5	0.00245	0.00244401	6	0.02686	0.0261574	#N/A	#N/A	#N/A		Qdpr Dhpr	Dihydropteridine reductase (EC 1.5.1.34) (HDHPR) (Quinoid dihydropteridine reductase)
Q8BVU5	#N/A	#N/A	#N/A	#N/A	#N/A	#N/A	#N/A	#N/A	#N/A	1	2.12529	0.68003	#N/A	#N/A	#N/A	#N/A	#N/A	#N/A		Nudt9	ADP-ribose pyrophosphatase, mitochondrial (EC 3.6.1.13) (ADP-ribose diphosphatase) (ADP-ribose phosphohydrolase) (Adenosine diphosphoribose pyrophosphatase) (ADPR-PPase) (Nucleoside diphosphate-linked moiety X motif 9) (Nudix motif 9)
Q8BVY0	#N/A	#N/A	#N/A	12	0.01132	0.0111933	#N/A	#N/A	#N/A	#N/A	#N/A	#N/A	#N/A	#N/A	#N/A	#N/A	#N/A	#N/A		Rsl1d1	Ribosomal L1 domain-containing protein 1
Q8BW75	#N/A	#N/A	#N/A	#N/A	#N/A	#N/A	7	0.02028	0.0198769	#N/A	#N/A	#N/A	7	0.03263	0.0315989	4	13.1529	0.929343		Maob	Amine oxidase [flavin-containing] B (EC 1.4.3.4) (Monoamine oxidase type B) (MAO-B)
Q8BWA5	13	0.06201	0.0583893	#N/A	#N/A	#N/A	11	0.07411	0.0689967	#N/A	#N/A	#N/A	12	0.07377	0.0687019	4	0.23907	0.192943	Y	Klhl31 Kbtbd1 Klhl	Kelch-like protein 31 (Kelch repeat and BTB domain-containing protein 1) (Kelch-like protein KLHL)
Q8BWB1	19	0.00427	0.00425184	#N/A	#N/A	#N/A	30	0.00049	0.00048976	19	0.00049	0.00048976	22	0.00261	0.00260321	12	0.01186	0.011721		Synpo2l	Synaptopodin 2-like protein
Q8BWF0	#N/A	#N/A	#N/A	7	0.02123	0.0207887	#N/A	#N/A	#N/A	#N/A	#N/A	#N/A	#N/A	#N/A	#N/A	#N/A	#N/A	#N/A		Aldh5a1	Succinate-semialdehyde dehydrogenase, mitochondrial (EC 1.2.1.24) (Aldehyde dehydrogenase family 5 member A1) (NAD(+)-dependent succinic semialdehyde dehydrogenase)
Q8BWM0	6	0.18094	0.153217	5	0.01552	0.0152828	#N/A	#N/A	#N/A	5	0.09444	0.0862907	8	0.02825	0.0274739	#N/A	#N/A	#N/A		Ptges2 Gbf1 Pges2	Prostaglandin E synthase 2 (EC 5.3.99.3) (GATE-binding factor 1) (GBF-1) (Microsomal prostaglandin E synthase 2) (mPGES-2) [Cleaved into: Prostaglandin E synthase 2 truncated form]
Q8BWT1	8	0.00049	0.00048976	19	0.00379	0.00377569	35	0.00323	0.0032196	22	0.00287	0.00286179	21	0.00518	0.00515331	11	0.00524	0.00521269		Acaa2	3-ketoacyl-CoA thiolase, mitochondrial (EC 2.3.1.16) (Acetyl-CoA acetyltransferase) (EC 2.3.1.9) (Acetyl-CoA acyltransferase) (Acyl-CoA hydrolase, mitochondrial) (EC 3.1.2.-) (EC 3.1.2.1) (EC 3.1.2.2) (Beta-ketothiolase) (Mitochondrial 3-oxoacyl-CoA thiolase)
Q8BWU5	#N/A	#N/A	#N/A	#N/A	#N/A	#N/A	4	0.0339	0.0327885	#N/A	#N/A	#N/A	#N/A	#N/A	#N/A	#N/A	#N/A	#N/A		Osgep	Probable tRNA N6-adenosine threonylcarbamoyltransferase (EC 2.3.1.234) (N6-L-threonylcarbamoyladenine synthase) (t(6)A synthase) (O-sialoglycoprotein endopeptidase) (t(6)A37 threonylcarbamoyladenosine biosynthesis protein Osgep) (tRNA threonylcarbamoyladenosine biosynthesis protein Osgep)
Q8BWW4	#N/A	#N/A	#N/A	7	0.02201	0.021536	#N/A	#N/A	#N/A	#N/A	#N/A	#N/A	#N/A	#N/A	#N/A	#N/A	#N/A	#N/A		Larp4	La-related protein 4 (La ribonucleoprotein domain family member 4)
Q8BWY3	3	2.59392	0.721752	20	0.03433	0.0331906	4	0.00162	0.00161738	3	3.24144	0.764231	#N/A	#N/A	#N/A	#N/A	#N/A	#N/A		Etf1	Eukaryotic peptide chain release factor subunit 1 (Eukaryotic release factor 1) (eRF1)
Q8BX70-3	#N/A	#N/A	#N/A	11	0.00665	0.00660607	#N/A	#N/A	#N/A	#N/A	#N/A	#N/A	#N/A	#N/A	#N/A	#N/A	#N/A	#N/A		Vps13c Kiaa3021	Vacuolar protein sorting-associated protein 13C
Q8BX90	#N/A	#N/A	#N/A	18	0.01017	0.0100676	#N/A	#N/A	#N/A	#N/A	#N/A	#N/A	#N/A	#N/A	#N/A	#N/A	#N/A	#N/A		Fndc3a D14Ertd453e Fndc3 Kiaa0970	Fibronectin type-III domain-containing protein 3A
Q8BXA5	#N/A	#N/A	#N/A	9	0.03474	0.0335737	#N/A	#N/A	#N/A	#N/A	#N/A	#N/A	#N/A	#N/A	#N/A	#N/A	#N/A	#N/A		Clptm1l	Cleft lip and palate transmembrane protein 1-like protein (CLPTM1-like protein)
Q8BXK9	#N/A	#N/A	#N/A	#N/A	#N/A	#N/A	2	14.6278	0.936011	4	0.02835	0.0275684	#N/A	#N/A	#N/A	#N/A	#N/A	#N/A		Clic5	Chloride intracellular channel protein 5
Q8BXL7	#N/A	#N/A	#N/A	2	0.11629	0.104175	#N/A	#N/A	#N/A	#N/A	#N/A	#N/A	#N/A	#N/A	#N/A	#N/A	#N/A	#N/A		Arfrp1	ADP-ribosylation factor-related protein 1 (ARF-related protein 1)
Q8BY87	13	0.06616	0.0620545	3	3.95432	0.798156	9	0.05892	0.0556416	3	0.16754	0.143498	18	0.00221	0.00220513	#N/A	#N/A	#N/A	Y	Usp47	Ubiquitin carboxyl-terminal hydrolase 47 (EC 3.4.19.12) (Deubiquitinating enzyme 47) (Ubiquitin thioesterase 47) (Ubiquitin-specific-processing protease 47)
Q8BYH7	#N/A	#N/A	#N/A	3	0.12369	0.110075	#N/A	#N/A	#N/A	#N/A	#N/A	#N/A	#N/A	#N/A	#N/A	#N/A	#N/A	#N/A		Tbc1d17	TBC1 domain family member 17
Q8BYM8	#N/A	#N/A	#N/A	#N/A	#N/A	#N/A	1	11.1502	0.917697	#N/A	#N/A	#N/A	#N/A	#N/A	#N/A	#N/A	#N/A	#N/A		Cars2	Probable cysteine--tRNA ligase, mitochondrial (EC 6.1.1.16) (Cysteinyl-tRNA synthetase) (CysRS)
Q8BZ36	#N/A	#N/A	#N/A	5	0.00049	0.00048976	#N/A	#N/A	#N/A	#N/A	#N/A	#N/A	#N/A	#N/A	#N/A	#N/A	#N/A	#N/A		Rint1	RAD50-interacting protein 1 (RAD50 interactor 1) (RINT-1)
Q8BZ52	#N/A	#N/A	#N/A	#N/A	#N/A	#N/A	11	0.06426	0.06038	8	0.00263	0.0026231	5	0.07471	0.0695164	#N/A	#N/A	#N/A		Fsd2 Spryd1	Fibronectin type III and SPRY domain-containing protein 2 (Minispryn) (SPRY domain-containing protein 1)
Q8BZ71	11	0.05509	0.0522136	#N/A	#N/A	#N/A	17	0.00974	0.00964605	16	0.00751	0.00745402	7	0.39681	0.284083	4	0.02741	0.0266787		Stac3	SH3 and cysteine-rich domain-containing protein 3
Q8BZA9	7	0.00515	0.00512361	#N/A	#N/A	#N/A	3	0.01654	0.0162709	7	0.00049	0.00048976	#N/A	#N/A	#N/A	#N/A	#N/A	#N/A		Tigar	Fructose-2,6-bisphosphatase TIGAR (EC 3.1.3.46) (TP53-induced glycolysis and apoptosis regulator) (TP53-induced glycolysis regulatory phosphatase)
Q8BZF8	#N/A	#N/A	#N/A	#N/A	#N/A	#N/A	#N/A	#N/A	#N/A	#N/A	#N/A	#N/A	1	0.18405	0.155441	#N/A	#N/A	#N/A		Pgm5	Phosphoglucomutase-like protein 5
Q8BZJ7	4	4.51369	0.818633	#N/A	#N/A	#N/A	#N/A	#N/A	#N/A	#N/A	#N/A	#N/A	4	3.31485	0.768242	#N/A	#N/A	#N/A		Dcun1d2 Dcun1l2	DCN1-like protein 2 (DCNL2) (DCUN1 domain-containing protein 2) (Defective in cullin neddylation protein 1-like protein 2)
Q8C0C7	4	0.00049	0.00048976	16	0.00693	0.00688231	6	0.00049	0.00048976	#N/A	#N/A	#N/A	9	0.00049	0.00048976	#N/A	#N/A	#N/A		Farsa Farsla	Phenylalanine--tRNA ligase alpha subunit (EC 6.1.1.20) (Phenylalanyl-tRNA synthetase alpha subunit) (PheRS)
Q8C0L6	#N/A	#N/A	#N/A	5	0.34082	0.254188	#N/A	#N/A	#N/A	#N/A	#N/A	#N/A	#N/A	#N/A	#N/A	#N/A	#N/A	#N/A		Paox Pao	Peroxisomal N(1)-acetyl-spermine/spermidine oxidase (EC 1.5.3.13) (Polyamine oxidase)
Q8C0L9	6	0.00049	0.00048976	#N/A	#N/A	#N/A	4	5.74939	0.851838	3	4.45104	0.816549	5	0.00881	0.00873306	#N/A	#N/A	#N/A		Gpcpd1 Gde5 Kiaa1434 Prei4	Glycerophosphocholine phosphodiesterase GPCPD1 (EC 3.1.4.2) (Glycerophosphodiester phosphodiesterase 5) (Preimplantation protein 4)
Q8C0M9	3	0.00207	0.00206572	#N/A	#N/A	#N/A	#N/A	#N/A	#N/A	4	0.00214	0.00213543	8	0.00221	0.00220513	#N/A	#N/A	#N/A		Asrgl1	Isoaspartyl peptidase/L-asparaginase (EC 3.4.19.5) (EC 3.5.1.1) (Asparaginase-like protein 1) (Beta-aspartyl-peptidase) (Isoaspartyl dipeptidase) (L-asparagine amidohydrolase) [Cleaved into: Isoaspartyl peptidase/L-asparaginase alpha chain; Isoaspartyl peptidase/L-asparaginase beta chain]
Q8C165	#N/A	#N/A	#N/A	10	0.03613	0.0348701	#N/A	#N/A	#N/A	#N/A	#N/A	#N/A	#N/A	#N/A	#N/A	#N/A	#N/A	#N/A		Pm20d1	N-fatty-acyl-amino acid synthase/hydrolase PM20D1 (EC 3.5.1.114) (EC 3.5.1.14) (Peptidase M20 domain-containing protein 1) (PM20D1)
Q8C1A5	5	0.0017	0.00169711	12	0.01937	0.0190019	8	15.1046	0.937906	7	0.00351	0.00349772	9	0.01283	0.0126675	#N/A	#N/A	#N/A		Thop1	Thimet oligopeptidase (EC 3.4.24.15)
Q8C1B7-3	#N/A	#N/A	#N/A	8	0.04007	0.0385263	#N/A	#N/A	#N/A	#N/A	#N/A	#N/A	2	4.11634	0.804548	#N/A	#N/A	#N/A		Septin11 D5Ertd606e Sept11	Septin-11
Q8C494	#N/A	#N/A	#N/A	#N/A	#N/A	#N/A	13	0.00059	0.000589652	6	0.00478	0.00475726	6	0.00507	0.00504442	5	0.00049	0.00048976		Prr33 Gm14492	Proline-rich protein 33
Q8C5Q4	#N/A	#N/A	#N/A	1	1.68498	0.627558	#N/A	#N/A	#N/A	#N/A	#N/A	#N/A	#N/A	#N/A	#N/A	#N/A	#N/A	#N/A		Grsf1	G-rich sequence factor 1 (GRSF-1)
Q8C6K9	6	0.00625	0.00621118	#N/A	#N/A	#N/A	4	0.0025	0.00249377	6	0.0914	0.0837456	15	0.0077	0.00764116	#N/A	#N/A	#N/A		Col6a6	Collagen alpha-6(VI) chain
Q8C754	#N/A	#N/A	#N/A	4	0.09792	0.0891868	#N/A	#N/A	#N/A	#N/A	#N/A	#N/A	#N/A	#N/A	#N/A	#N/A	#N/A	#N/A		Vps52	Vacuolar protein sorting-associated protein 52 homolog
Q8C7D2-3	#N/A	#N/A	#N/A	3	0.76281	0.432724	#N/A	#N/A	#N/A	#N/A	#N/A	#N/A	#N/A	#N/A	#N/A	#N/A	#N/A	#N/A		Crbn	Protein cereblon (Protein PiL)
Q8C7E7	6	0.15047	0.13079	#N/A	#N/A	#N/A	9	0.0942	0.0860903	10	0.00289	0.00288167	9	0.00264	0.00263305	#N/A	#N/A	#N/A		Stbd1 D5Ertd593e	Starch-binding domain-containing protein 1 (Genethonin-1) (Glycophagy cargo receptor stbd1)
Q8C7R4	#N/A	#N/A	#N/A	6	0.65065	0.394178	#N/A	#N/A	#N/A	#N/A	#N/A	#N/A	#N/A	#N/A	#N/A	#N/A	#N/A	#N/A		Uba6 Ube1l2	Ubiquitin-like modifier-activating enzyme 6 (Ubiquitin-activating enzyme 6) (EC 6.2.1.45) (Ubiquitin-activating enzyme E1-like protein 2) (E1-L2)
Q8C7X2	5	0.00399	0.00397414	19	0.01328	0.013106	7	0.03947	0.0379713	5	0.01026	0.0101558	4	0.11199	0.100711	#N/A	#N/A	#N/A		Emc1 Kiaa0090	ER membrane protein complex subunit 1
Q8C878	5	0.16154	0.139074	5	0.00674	0.00669488	#N/A	#N/A	#N/A	#N/A	#N/A	#N/A	#N/A	#N/A	#N/A	#N/A	#N/A	#N/A		Uba3 Ube1c	NEDD8-activating enzyme E1 catalytic subunit (EC 6.2.1.64) (NEDD8-activating enzyme E1C) (Ubiquitin-activating enzyme E1C) (Ubiquitin-like modifier-activating enzyme 3) (Ubiquitin-activating enzyme 3)
Q8C8R3-4	#N/A	#N/A	#N/A	#N/A	#N/A	#N/A	7	0.06066	0.0571908	#N/A	#N/A	#N/A	#N/A	#N/A	#N/A	#N/A	#N/A	#N/A		Ank2 AnkB	Ankyrin-2 (ANK-2) (Ankyrin-B) (Brain ankyrin)
Q8CAQ8	18	0.00049	0.00048976	28	0.04749	0.0453369	37	0.00049	0.00048976	27	0.00673	0.00668501	36	0.00316	0.00315005	13	0.03374	0.0326388		Immt Mic60	MICOS complex subunit Mic60 (Mitochondrial inner membrane protein) (Mitofilin)
Q8CAY6	#N/A	#N/A	#N/A	#N/A	#N/A	#N/A	#N/A	#N/A	#N/A	#N/A	#N/A	#N/A	#N/A	#N/A	#N/A	5	0.08795	0.0808401		Acat2	Acetyl-CoA acetyltransferase, cytosolic (EC 2.3.1.9) (Cytosolic acetoacetyl-CoA thiolase)
Q8CBW3-3	#N/A	#N/A	#N/A	3	0.06912	0.0646513	#N/A	#N/A	#N/A	#N/A	#N/A	#N/A	#N/A	#N/A	#N/A	#N/A	#N/A	#N/A		Abi1 Ssh3bp1	Abl interactor 1 (Abelson interactor 1) (Abi-1) (Ablphilin-1) (Eps8 SH3 domain-binding protein) (Eps8-binding protein) (Spectrin SH3 domain-binding protein 1) (e3B1)
Q8CBY8	#N/A	#N/A	#N/A	3	0.00049	0.00048976	#N/A	#N/A	#N/A	#N/A	#N/A	#N/A	#N/A	#N/A	#N/A	#N/A	#N/A	#N/A		Dctn4	Dynactin subunit 4 (Dynactin subunit p62)
Q8CC35	5	0.00776	0.00770025	#N/A	#N/A	#N/A	15	0.01617	0.0159127	5	0.00049	0.00048976	#N/A	#N/A	#N/A	#N/A	#N/A	#N/A		Synpo Kiaa1029	Synaptopodin
Q8CC86	#N/A	#N/A	#N/A	10	0.00872	0.00864462	#N/A	#N/A	#N/A	#N/A	#N/A	#N/A	#N/A	#N/A	#N/A	#N/A	#N/A	#N/A		Naprt Naprt1	Nicotinate phosphoribosyltransferase (NAPRTase) (EC 6.3.4.21) (Nicotinate phosphoribosyltransferase domain-containing protein 1)
Q8CC88	6	0.02488	0.024276	9	0.00864	0.00856599	10	0.00917	0.00908668	3	0.0138	0.0136122	#N/A	#N/A	#N/A	#N/A	#N/A	#N/A		Vwa8 Kiaa0564	von Willebrand factor A domain-containing protein 8
Q8CCB4	#N/A	#N/A	#N/A	3	0.04627	0.0442238	#N/A	#N/A	#N/A	#N/A	#N/A	#N/A	#N/A	#N/A	#N/A	#N/A	#N/A	#N/A		Vps53	Vacuolar protein sorting-associated protein 53 homolog
Q8CCJ3	#N/A	#N/A	#N/A	19	0.07207	0.0672251	#N/A	#N/A	#N/A	#N/A	#N/A	#N/A	#N/A	#N/A	#N/A	#N/A	#N/A	#N/A		Ufl1 Kiaa0776 Maxer Rcad	E3 UFM1-protein ligase 1 (EC 2.3.2.-) (E3 UFM1-protein transferase 1) (Multiple alpha-helix protein located at ER) (Regulator of C53/LZAP and DDRGK1)
Q8CD91	#N/A	#N/A	#N/A	#N/A	#N/A	#N/A	4	0.01731	0.0170155	#N/A	#N/A	#N/A	#N/A	#N/A	#N/A	3	2.50119	0.714383		Smoc2	SPARC-related modular calcium-binding protein 2 (Secreted modular calcium-binding protein 2) (SMOC-2)
Q8CDN6	6	0.00876	0.00868393	11	0.07327	0.068268	4	0.03266	0.0316271	7	0.031	0.0300679	#N/A	#N/A	#N/A	4	0.00049	0.00048976		Txnl1 Trp32 Txnl	Thioredoxin-like protein 1 (32 kDa thioredoxin-related protein)
Q8CFI7	#N/A	#N/A	#N/A	6	0.38747	0.279264	#N/A	#N/A	#N/A	#N/A	#N/A	#N/A	#N/A	#N/A	#N/A	#N/A	#N/A	#N/A		Polr2b	DNA-directed RNA polymerase II subunit RPB2 (EC 2.7.7.6) (DNA-directed RNA polymerase II 140 kDa polypeptide) (DNA-directed RNA polymerase II subunit B) (RNA polymerase II subunit 2) (RNA polymerase II subunit B2)
Q8CG71	#N/A	#N/A	#N/A	1	0.13237	0.116896	#N/A	#N/A	#N/A	#N/A	#N/A	#N/A	#N/A	#N/A	#N/A	#N/A	#N/A	#N/A		P3h2 Leprel1	Prolyl 3-hydroxylase 2 (EC 1.14.11.7) (Leprecan-like protein 1)
Q8CG76	5	0.00644	0.00639879	8	0.09056	0.0830399	6	0.00351	0.00349772	9	0.01107	0.0109488	10	0.00306	0.00305066	#N/A	#N/A	#N/A		Akr7a2 Afar Akr7a5	Aflatoxin B1 aldehyde reductase member 2 (EC 1.1.1.n11) (Succinic semialdehyde reductase) (SSA reductase)
Q8CGA0	#N/A	#N/A	#N/A	1	0.17386	0.14811	#N/A	#N/A	#N/A	#N/A	#N/A	#N/A	#N/A	#N/A	#N/A	#N/A	#N/A	#N/A		Ppm1f	Protein phosphatase 1F (EC 3.1.3.16) (Ca(2+)/calmodulin-dependent protein kinase phosphatase) (CaM-kinase phosphatase) (CaMKPase)
Q8CGC7	21	0.00318	0.00316992	90	0.01573	0.0154864	38	0.00506	0.00503453	25	0.00772	0.00766086	32	0.00957	0.00947928	8	0.10203	0.0925837		Eprs1 Eprs Qprs	Bifunctional glutamate/proline--tRNA ligase (Bifunctional aminoacyl-tRNA synthetase) [Includes: Glutamate--tRNA ligase (EC 6.1.1.17) (Glutamyl-tRNA synthetase) (GluRS); Proline--tRNA ligase (EC 6.1.1.15) (Prolyl-tRNA synthetase) (ProRS)]
Q8CGE8	1	0.20226	0.168233	#N/A	#N/A	#N/A	#N/A	#N/A	#N/A	#N/A	#N/A	#N/A	#N/A	#N/A	#N/A	#N/A	#N/A	#N/A		Ifi205a Ifi205	Interferon-activable protein 205-A (Ifi-205-A) (Interferon-inducible protein p205-A) (Protein D3')
Q8CGK3	12	0.04867	0.0464112	32	0.02822	0.0274455	12	0.05522	0.0523303	7	0.04671	0.0446255	19	0.05749	0.0543646	10	0.05529	0.0523932	Y	Lonp1 Prss15	Lon protease homolog, mitochondrial (EC 3.4.21.53) (Lon protease-like protein) (LONP) (Mitochondrial ATP-dependent protease Lon) (Serine protease 15)
Q8CGN5	3	0.00049	0.00048976	#N/A	#N/A	#N/A	#N/A	#N/A	#N/A	4	0.00049	0.00048976	#N/A	#N/A	#N/A	23	0.00126	0.00125841		Plin1 Peri Plin	Perilipin-1 (Lipid droplet-associated protein) (Perilipin A)
Q8CGP1	17	0.13195	0.116569	35	0.03441	0.0332653	31	0.08539	0.0786722	22	0.14409	0.125943	22	0.10906	0.0983355	21	0.08132	0.0752044	Y	H2bc12 Hist1h2bk	Histone H2B type 1-K
Q8CGP2	17	0.13195	0.116569	35	0.03441	0.0332653	31	0.08539	0.0786722	22	0.14409	0.125943	22	0.10906	0.0983355	21	0.08132	0.0752044	Y	Hist1h2bp	Histone H2B type 1-P
Q8CGP5	5	0.0618	0.0582031	#N/A	#N/A	#N/A	#N/A	#N/A	#N/A	#N/A	#N/A	#N/A	#N/A	#N/A	#N/A	#N/A	#N/A	#N/A		Hist1h2af	Histone H2A type 1-F
Q8CGP6	5	0.0618	0.0582031	#N/A	#N/A	#N/A	#N/A	#N/A	#N/A	#N/A	#N/A	#N/A	#N/A	#N/A	#N/A	#N/A	#N/A	#N/A		H2ac12 Hist1h2ah	Histone H2A type 1-H (H2A-clustered histone 12)
Q8CGP7	5	0.0618	0.0582031	#N/A	#N/A	#N/A	#N/A	#N/A	#N/A	#N/A	#N/A	#N/A	#N/A	#N/A	#N/A	#N/A	#N/A	#N/A		H2ac15 Hist1h2ak	Histone H2A type 1-K
Q8CGY6	30	0.00049	0.00048976	#N/A	#N/A	#N/A	29	0.00049	0.00048976	11	0.01587	0.0156221	20	0.00675	0.00670474	#N/A	#N/A	#N/A		Unc45b Cmya4	Protein unc-45 homolog B (Unc-45B)
Q8CGY8	#N/A	#N/A	#N/A	8	0.01463	0.014419	#N/A	#N/A	#N/A	#N/A	#N/A	#N/A	#N/A	#N/A	#N/A	#N/A	#N/A	#N/A		Ogt	UDP-N-acetylglucosamine--peptide N-acetylglucosaminyltransferase 110 kDa subunit (EC 2.4.1.255) (O-GlcNAc transferase subunit p110) (O-linked N-acetylglucosamine transferase 110 kDa subunit) (OGT)
Q8CHP8	7	0.00244	0.00243406	#N/A	#N/A	#N/A	14	0.00159	0.00158748	6	0.00295	0.00294132	6	0.00102	0.00101896	#N/A	#N/A	#N/A		Pgp	Glycerol-3-phosphate phosphatase (G3PP) (EC 3.1.3.21) (Aspartate-based ubiquitous Mg(2+)-dependent phosphatase) (AUM) (EC 3.1.3.48) (Phosphoglycolate phosphatase) (PGP)
Q8CHS7	11	0.00487	0.0048464	#N/A	#N/A	#N/A	14	0.00049	0.00048976	9	0.00049	0.00048976	15	0.005	0.00497512	8	0.00087	0.000869244		Dhrs7c Sdr32c2 Srp-35	Dehydrogenase/reductase SDR family member 7C (EC 1.1.1.105) (Sarcoplasmic reticulum protein of 35 kDa) (Protein SRP-35) (Short-chain dehydrogenase/reductase family 32C member 2) (Protein SDR32C2)
Q8CHT0	#N/A	#N/A	#N/A	#N/A	#N/A	#N/A	#N/A	#N/A	#N/A	#N/A	#N/A	#N/A	5	0.02462	0.0240284	#N/A	#N/A	#N/A		Aldh4a1	Delta-1-pyrroline-5-carboxylate dehydrogenase, mitochondrial (P5C dehydrogenase) (EC 1.2.1.88) (Aldehyde dehydrogenase family 4 member A1) (L-glutamate gamma-semialdehyde dehydrogenase)
Q8CHW4	#N/A	#N/A	#N/A	11	0.14673	0.127955	5	0.00049	0.00048976	#N/A	#N/A	#N/A	#N/A	#N/A	#N/A	#N/A	#N/A	#N/A		Eif2b5	Translation initiation factor eIF-2B subunit epsilon (eIF-2B GDP-GTP exchange factor subunit epsilon)
Q8CI04	#N/A	#N/A	#N/A	4	0.00049	0.00048976	#N/A	#N/A	#N/A	#N/A	#N/A	#N/A	#N/A	#N/A	#N/A	#N/A	#N/A	#N/A		Cog3	Conserved oligomeric Golgi complex subunit 3 (COG complex subunit 3) (Component of oligomeric Golgi complex 3)
Q8CI12	4	1.47796	0.596442	#N/A	#N/A	#N/A	#N/A	#N/A	#N/A	#N/A	#N/A	#N/A	3	0.06713	0.062907	#N/A	#N/A	#N/A		Smtnl2	Smoothelin-like protein 2
Q8CI43	#N/A	#N/A	#N/A	#N/A	#N/A	#N/A	5	0.09205	0.084291	6	0.11499	0.103131	2	0.06139	0.0578392	#N/A	#N/A	#N/A	Y	Myl6b	Myosin light chain 6B (Smooth muscle and nonmuscle myosin light chain alkali 6B)
Q8CI51-2	31	0.00636	0.00631981	#N/A	#N/A	#N/A	55	0.00593	0.00589504	39	0.00257	0.00256341	33	0.00293	0.00292144	31	0.02697	0.0262617		Pdlim5 Enh	PDZ and LIM domain protein 5 (Enigma homolog) (Enigma-like PDZ and LIM domains protein)
Q8CI70	8	0.00385	0.00383523	#N/A	#N/A	#N/A	5	3.84606	0.793647	7	0.00049	0.00048976	6	0.0215	0.0210475	4	0.03791	0.0365253		Lrrc20	Leucine-rich repeat-containing protein 20
Q8CI71	#N/A	#N/A	#N/A	6	0.02936	0.0285226	#N/A	#N/A	#N/A	#N/A	#N/A	#N/A	#N/A	#N/A	#N/A	#N/A	#N/A	#N/A		Vps50 Ccdc132 Kiaa1861	Syndetin (Bcl2-like protein blm) (Coiled-coil domain-containing protein 132) (EARP/GARPII complex subunit VPS50)
Q8CI94	48	0.00692	0.00687244	11	0.08556	0.0788165	47	0.00289	0.00288167	29	0.00429	0.00427167	#N/A	#N/A	#N/A	20	0.03209	0.0310922		Pygb	Glycogen phosphorylase, brain form (EC 2.4.1.1)
Q8CIB5	5	0.00241	0.00240421	7	0.02194	0.021469	5	0.02271	0.0222057	7	0.00049	0.00048976	8	0.00049	0.00048976	5	0.00121	0.00120854		Fermt2 Plekhc1	Fermitin family homolog 2 (Kindlin-2) (Pleckstrin homology domain-containing family C member 1)
Q8CIE6	7	0.00953	0.00944004	73	0.02469	0.0240951	9	0.00116	0.00115866	9	0.01757	0.0172666	9	0.05122	0.0487243	#N/A	#N/A	#N/A		Copa	Coatomer subunit alpha (Alpha-coat protein) (Alpha-COP) [Cleaved into: Xenin (Xenopsin-related peptide); Proxenin]
Q8CIG8	4	0.00049	0.00048976	#N/A	#N/A	#N/A	#N/A	#N/A	#N/A	#N/A	#N/A	#N/A	#N/A	#N/A	#N/A	#N/A	#N/A	#N/A		Prmt5 Jbp1 Skb1	Protein arginine N-methyltransferase 5 (Prmt5) (EC 2.1.1.320) (Histone-arginine N-methyltransferase PRMT5) (Jak-binding protein 1) (Shk1 kinase-binding protein 1 homolog) (SKB1 homolog)
Q8CII2	#N/A	#N/A	#N/A	5	0.02083	0.020405	#N/A	#N/A	#N/A	#N/A	#N/A	#N/A	#N/A	#N/A	#N/A	#N/A	#N/A	#N/A		Cdc123	Cell division cycle protein 123 homolog
Q8CIN4	#N/A	#N/A	#N/A	8	0.00335	0.00333881	#N/A	#N/A	#N/A	#N/A	#N/A	#N/A	#N/A	#N/A	#N/A	#N/A	#N/A	#N/A		Pak2	Serine/threonine-protein kinase PAK 2 (EC 2.7.11.1) (Gamma-PAK) (p21-activated kinase 2) (PAK-2) [Cleaved into: PAK-2p27; PAK-2p34]
Q8CJ53	4	0.00619	0.00615192	#N/A	#N/A	#N/A	7	0.06726	0.0630212	#N/A	#N/A	#N/A	3	0.00049	0.00048976	#N/A	#N/A	#N/A		Trip10 Cip4	Cdc42-interacting protein 4 (Thyroid receptor-interacting protein 10) (TR-interacting protein 10) (TRIP-10)
Q8CJF7	#N/A	#N/A	#N/A	3	0.01581	0.0155639	#N/A	#N/A	#N/A	#N/A	#N/A	#N/A	#N/A	#N/A	#N/A	#N/A	#N/A	#N/A		Ahctf1 Elys	Protein ELYS (Embryonic large molecule derived from yolk sac) (Protein MEL-28) (Putative AT-hook-containing transcription factor 1)
Q8CJG0	4	0.03175	0.030773	#N/A	#N/A	#N/A	10	0.00956	0.00946947	#N/A	#N/A	#N/A	#N/A	#N/A	#N/A	#N/A	#N/A	#N/A		Ago2 Eif2c2 Kiaa4215	Protein argonaute-2 (Argonaute2) (mAgo2) (EC 3.1.26.n2) (Argonaute RISC catalytic component 2) (Eukaryotic translation initiation factor 2C 2) (eIF-2C 2) (eIF2C 2) (Piwi/argonaute family protein meIF2C2) (Protein slicer)
Q8JZN5	#N/A	#N/A	#N/A	12	0.01823	0.0179036	9	0.03856	0.0371283	#N/A	#N/A	#N/A	#N/A	#N/A	#N/A	4	0.04963	0.0472833		Acad9	Complex I assembly factor ACAD9, mitochondrial (Acyl-CoA dehydrogenase family member 9) (ACAD-9) (EC 1.3.8.-)
Q8JZQ2	4	0.82688	0.452619	#N/A	#N/A	#N/A	9	0.00837	0.00830052	4	0.048	0.0458015	6	0.00385	0.00383523	5	0.19689	0.164501		Afg3l2	AFG3-like protein 2 (EC 3.4.24.-)
Q8JZQ9	6	0.00049	0.00048976	43	0.03043	0.0295314	13	0.00887	0.00879201	#N/A	#N/A	#N/A	10	0.00049	0.00048976	#N/A	#N/A	#N/A		Eif3b Eif3s9	Eukaryotic translation initiation factor 3 subunit B (eIF3b) (Eukaryotic translation initiation factor 3 subunit 9) (eIF-3-eta) (eIF3 p116)
Q8JZR0	#N/A	#N/A	#N/A	4	0.15066	0.130934	#N/A	#N/A	#N/A	#N/A	#N/A	#N/A	#N/A	#N/A	#N/A	#N/A	#N/A	#N/A		Acsl5 Facl5	Long-chain-fatty-acid--CoA ligase 5 (EC 6.2.1.3) (Arachidonate--CoA ligase) (EC 6.2.1.15) (Long-chain acyl-CoA synthetase 5) (LACS 5)
Q8JZS9	#N/A	#N/A	#N/A	#N/A	#N/A	#N/A	3	0.09062	0.0830904	#N/A	#N/A	#N/A	#N/A	#N/A	#N/A	#N/A	#N/A	#N/A		Mrpl48	39S ribosomal protein L48, mitochondrial (L48mt) (MRP-L48)
Q8JZW4	#N/A	#N/A	#N/A	#N/A	#N/A	#N/A	3	0.00049	0.00048976	#N/A	#N/A	#N/A	#N/A	#N/A	#N/A	#N/A	#N/A	#N/A		Cpne5	Copine-5 (Copine V)
Q8K009	#N/A	#N/A	#N/A	53	0.02876	0.027956	#N/A	#N/A	#N/A	#N/A	#N/A	#N/A	#N/A	#N/A	#N/A	#N/A	#N/A	#N/A		Aldh1l2	Mitochondrial 10-formyltetrahydrofolate dehydrogenase (Mitochondrial 10-FTHFDH) (mtFDH) (EC 1.5.1.6) (Aldehyde dehydrogenase family 1 member L2)
Q8K010	8	0.01544	0.0152052	5	0.04044	0.0388682	17	0.06446	0.0605565	15	0.01055	0.0104399	15	0.05213	0.0495471	4	0.01054	0.0104301		Oplah	5-oxoprolinase (EC 3.5.2.9) (5-oxo-L-prolinase) (5-OPase) (Pyroglutamase)
Q8K019	#N/A	#N/A	#N/A	4	0.00049	0.00048976	#N/A	#N/A	#N/A	#N/A	#N/A	#N/A	#N/A	#N/A	#N/A	#N/A	#N/A	#N/A		Bclaf1 Btf Kiaa0164	Bcl-2-associated transcription factor 1 (Btf)
Q8K021	#N/A	#N/A	#N/A	6	0.04158	0.0399201	#N/A	#N/A	#N/A	#N/A	#N/A	#N/A	#N/A	#N/A	#N/A	#N/A	#N/A	#N/A		Scamp1	Secretory carrier-associated membrane protein 1 (Secretory carrier membrane protein 1)
Q8K064	#N/A	#N/A	#N/A	3	0.04134	0.0396988	#N/A	#N/A	#N/A	#N/A	#N/A	#N/A	#N/A	#N/A	#N/A	#N/A	#N/A	#N/A		Fam174b	Membrane protein FAM174B
Q8K0C5	#N/A	#N/A	#N/A	19	0.0276	0.0268587	#N/A	#N/A	#N/A	#N/A	#N/A	#N/A	#N/A	#N/A	#N/A	#N/A	#N/A	#N/A		Zg16	Zymogen granule membrane protein 16 (Zymogen granule protein 16) (Secretory lectin ZG16)
Q8K0C9	#N/A	#N/A	#N/A	12	0.13059	0.115506	#N/A	#N/A	#N/A	#N/A	#N/A	#N/A	#N/A	#N/A	#N/A	#N/A	#N/A	#N/A		Gmds	GDP-mannose 4,6 dehydratase (EC 4.2.1.47) (GDP-D-mannose dehydratase) (GMD)
Q8K0D5	4	0.00346	0.00344807	#N/A	#N/A	#N/A	12	0.00049	0.00048976	9	0.00049	0.00048976	2	0.80385	0.44563	#N/A	#N/A	#N/A		Gfm1 Efg Efg1 Gfm	Elongation factor G, mitochondrial (EF-Gmt) (Elongation factor G 1, mitochondrial) (mEF-G 1) (Elongation factor G1)
Q8K0E8	20	0.00769	0.00763132	#N/A	#N/A	#N/A	12	0.03593	0.0346838	25	0.02494	0.0243331	20	0.04532	0.0433551	10	0.03784	0.0364603		Fgb	Fibrinogen beta chain [Cleaved into: Fibrinopeptide B; Fibrinogen beta chain]
Q8K0G5	#N/A	#N/A	#N/A	2	1.4256	0.587731	#N/A	#N/A	#N/A	#N/A	#N/A	#N/A	#N/A	#N/A	#N/A	#N/A	#N/A	#N/A		Eipr1 Tssc1	EARP and GARP complex-interacting protein 1 (Endosome-associated recycling protein-interacting protein) (Golgi-associated retrograde protein-interacting protein) (Tumor-suppressing STF cDNA 1 protein) (Tumor-suppressing subchromosomal transferable fragment candidate gene 1 protein)
Q8K0S2	#N/A	#N/A	#N/A	7	0.0429	0.0411353	#N/A	#N/A	#N/A	#N/A	#N/A	#N/A	#N/A	#N/A	#N/A	#N/A	#N/A	#N/A		Erich5	Glutamate-rich protein 5
Q8K0Z7	4	0.00865	0.00857582	2	0.23169	0.188107	5	0.00049	0.00048976	#N/A	#N/A	#N/A	#N/A	#N/A	#N/A	#N/A	#N/A	#N/A		Taco1 Ccdc44	Translational activator of cytochrome c oxidase 1 (Coiled-coil domain-containing protein 44) (Translational activator of mitochondrially-encoded cytochrome c oxidase 1)
Q8K157	1	2.7105	0.730495	#N/A	#N/A	#N/A	#N/A	#N/A	#N/A	#N/A	#N/A	#N/A	#N/A	#N/A	#N/A	#N/A	#N/A	#N/A		Galm	Galactose mutarotase (EC 5.1.3.3) (Aldose 1-epimerase)
Q8K183	#N/A	#N/A	#N/A	#N/A	#N/A	#N/A	#N/A	#N/A	#N/A	#N/A	#N/A	#N/A	2	0.0162	0.0159417	#N/A	#N/A	#N/A		Pdxk Pkh	Pyridoxal kinase (EC 2.7.1.35) (Pyridoxine kinase)
Q8K1E0	#N/A	#N/A	#N/A	5	0.01782	0.017508	#N/A	#N/A	#N/A	#N/A	#N/A	#N/A	#N/A	#N/A	#N/A	#N/A	#N/A	#N/A		Stx5 Stx5a	Syntaxin-5
Q8K1L5	#N/A	#N/A	#N/A	4	0.06927	0.0647825	#N/A	#N/A	#N/A	#N/A	#N/A	#N/A	#N/A	#N/A	#N/A	#N/A	#N/A	#N/A		Ppp1r11 Tctex5	E3 ubiquitin-protein ligase PPP1R11 (EC 2.3.2.27) (Protein phosphatase 1 regulatory subunit 11) (T-complex testis expressed protein 5) (Tctex-5)
Q8K1M6	9	0.00049	0.00048976	9	0.13821	0.121428	12	0.00049	0.00048976	13	0.0039	0.00388485	7	0.0136	0.0134175	#N/A	#N/A	#N/A		Dnm1l Drp1	Dynamin-1-like protein (EC 3.6.5.5) (Dynamin family member proline-rich carboxyl-terminal domain less) (Dymple) (Dynamin-related protein 1)
Q8K1X1	#N/A	#N/A	#N/A	11	0.20688	0.171417	#N/A	#N/A	#N/A	#N/A	#N/A	#N/A	#N/A	#N/A	#N/A	#N/A	#N/A	#N/A		Wdr11 Brwd2 Kiaa1351	WD repeat-containing protein 11 (Bromodomain and WD repeat-containing protein 2)
Q8K1Z0	5	0.03986	0.0383321	#N/A	#N/A	#N/A	17	0.00049	0.00048976	9	0.00284	0.00283196	9	0.00492	0.00489591	#N/A	#N/A	#N/A		Coq9	Ubiquinone biosynthesis protein COQ9, mitochondrial
Q8K215	#N/A	#N/A	#N/A	3	0.07101	0.0663019	#N/A	#N/A	#N/A	#N/A	#N/A	#N/A	#N/A	#N/A	#N/A	#N/A	#N/A	#N/A		Lyrm4 Isd11	LYR motif-containing protein 4
Q8K221	#N/A	#N/A	#N/A	5	0.01982	0.0194348	#N/A	#N/A	#N/A	#N/A	#N/A	#N/A	#N/A	#N/A	#N/A	#N/A	#N/A	#N/A		Arfip2	Arfaptin-2 (ADP-ribosylation factor-interacting protein 2)
Q8K224	#N/A	#N/A	#N/A	4	0.00922	0.00913577	#N/A	#N/A	#N/A	#N/A	#N/A	#N/A	#N/A	#N/A	#N/A	#N/A	#N/A	#N/A		Nat10 Kiaa1709	RNA cytidine acetyltransferase (EC 2.3.1.-) (18S rRNA cytosine acetyltransferase) (N-acetyltransferase 10)
Q8K268	#N/A	#N/A	#N/A	8	0.39653	0.283939	#N/A	#N/A	#N/A	#N/A	#N/A	#N/A	#N/A	#N/A	#N/A	#N/A	#N/A	#N/A		Abcf3	ATP-binding cassette sub-family F member 3
Q8K273	#N/A	#N/A	#N/A	5	0.00924	0.0091554	#N/A	#N/A	#N/A	#N/A	#N/A	#N/A	#N/A	#N/A	#N/A	#N/A	#N/A	#N/A		Mmgt1 Emc5 Tmem32	ER membrane protein complex subunit 5 (Membrane magnesium transporter 1) (Transmembrane protein 32)
Q8K2B3	19	0.03213	0.0311298	32	0.06036	0.0569241	54	0.00551	0.00547981	30	0.01405	0.0138553	48	0.0112	0.0110759	21	0.02401	0.023447		Sdha	Succinate dehydrogenase [ubiquinone] flavoprotein subunit, mitochondrial (EC 1.3.5.1) (Flavoprotein subunit of complex II) (Fp)
Q8K2C7	#N/A	#N/A	#N/A	12	0.03373	0.0326294	#N/A	#N/A	#N/A	#N/A	#N/A	#N/A	#N/A	#N/A	#N/A	#N/A	#N/A	#N/A		Os9	Protein OS-9
Q8K310	5	0.03634	0.0350657	5	0.00548	0.00545013	5	0.0113	0.0111737	3	0.31971	0.242258	6	0.00049	0.00048976	#N/A	#N/A	#N/A		Matr3	Matrin-3
Q8K370	#N/A	#N/A	#N/A	#N/A	#N/A	#N/A	4	0.00049	0.00048976	#N/A	#N/A	#N/A	#N/A	#N/A	#N/A	#N/A	#N/A	#N/A		Acad10	Acyl-CoA dehydrogenase family member 10 (ACAD-10) (EC 1.3.99.-)
Q8K3C3	1	2.73583	0.732322	#N/A	#N/A	#N/A	3	2.23339	0.690727	#N/A	#N/A	#N/A	#N/A	#N/A	#N/A	#N/A	#N/A	#N/A		Lzic	Protein LZIC (Leucine zipper and CTNNBIP1 domain-containing protein) (Leucine zipper and ICAT homologous domain-containing protein)
Q8K3G9	#N/A	#N/A	#N/A	15	0.0376	0.0362375	#N/A	#N/A	#N/A	#N/A	#N/A	#N/A	#N/A	#N/A	#N/A	#N/A	#N/A	#N/A		Appl2 Dip13b Dip3b	DCC-interacting protein 13-beta (Dip13-beta) (Adapter protein containing PH domain, PTB domain and leucine zipper motif 2)
Q8K3H0	#N/A	#N/A	#N/A	#N/A	#N/A	#N/A	#N/A	#N/A	#N/A	3	0.02658	0.0258918	#N/A	#N/A	#N/A	#N/A	#N/A	#N/A		Appl1 Dip13a Kiaa1428	DCC-interacting protein 13-alpha (Dip13-alpha) (Adapter protein containing PH domain, PTB domain and leucine zipper motif 1)
Q8K3J1	4	0.91463	0.477706	#N/A	#N/A	#N/A	12	0.0054	0.005371	7	0.01981	0.0194252	#N/A	#N/A	#N/A	#N/A	#N/A	#N/A		Ndufs8	NADH dehydrogenase [ubiquinone] iron-sulfur protein 8, mitochondrial (EC 7.1.1.2) (Complex I-23kD) (CI-23kD) (NADH-ubiquinone oxidoreductase 23 kDa subunit)
Q8K3R3-3	9	0.04421	0.0423382	#N/A	#N/A	#N/A	#N/A	#N/A	#N/A	#N/A	#N/A	#N/A	#N/A	#N/A	#N/A	#N/A	#N/A	#N/A		Plcd4 Plcd	1-phosphatidylinositol 4,5-bisphosphate phosphodiesterase delta-4 (EC 3.1.4.11) (Phosphoinositide phospholipase C-delta-4) (Phospholipase C-delta-4) (PLC-delta-4)
Q8K411	#N/A	#N/A	#N/A	6	0.05765	0.0545076	10	0.05112	0.0486338	4	0.04128	0.0396435	11	0.06879	0.0643625	#N/A	#N/A	#N/A	Y	Pitrm1 Kiaa1104 Ntup1	Presequence protease, mitochondrial (EC 3.4.24.-) (Pitrilysin metalloproteinase 1)
Q8K4F5	#N/A	#N/A	#N/A	#N/A	#N/A	#N/A	5	0.008	0.00793651	3	0.07064	0.0659792	3	0.03766	0.0362932	#N/A	#N/A	#N/A		Abhd11 Wbscr21	Protein ABHD11 (EC 3.-.-.-) (Alpha/beta hydrolase domain-containing protein 11) (Abhydrolase domain-containing protein 11) (Williams-Beuren syndrome chromosomal region 21 protein homolog)
Q8K4L3	6	0.04111	0.0394867	#N/A	#N/A	#N/A	12	0.00175	0.00174694	#N/A	#N/A	#N/A	10	0.06264	0.0589475	#N/A	#N/A	#N/A		Svil	Supervillin (Archvillin) (p205/p250)
Q8K4Z5	#N/A	#N/A	#N/A	5	0.03405	0.0329288	#N/A	#N/A	#N/A	#N/A	#N/A	#N/A	3	0.00049	0.00048976	#N/A	#N/A	#N/A		Sf3a1	Splicing factor 3A subunit 1 (SF3a120)
Q8K5B2	#N/A	#N/A	#N/A	22	0.02263	0.0221292	#N/A	#N/A	#N/A	#N/A	#N/A	#N/A	#N/A	#N/A	#N/A	#N/A	#N/A	#N/A		Mcfd2 Sdnsf	Multiple coagulation factor deficiency protein 2 homolog (Neural stem cell-derived neuronal survival protein)
Q8N7N5	4	0.16726	0.143293	#N/A	#N/A	#N/A	#N/A	#N/A	#N/A	#N/A	#N/A	#N/A	1	3.43592	0.774568	#N/A	#N/A	#N/A		Dcaf8 D1Ucla4 H326 Wdr42a	DDB1- and CUL4-associated factor 8 (WD repeat-containing protein 42A)
Q8QZR5	#N/A	#N/A	#N/A	12	0.02286	0.0223491	#N/A	#N/A	#N/A	#N/A	#N/A	#N/A	3	0.12204	0.108766	#N/A	#N/A	#N/A		Gpt Gpt1	Alanine aminotransferase 1 (ALT1) (EC 2.6.1.2) (Glutamate pyruvate transaminase 1) (GPT 1) (Glutamic--alanine transaminase 1) (Glutamic--pyruvic transaminase 1)
Q8QZS1	5	0.4541	0.312289	14	0.03374	0.0326388	11	0.01803	0.0177107	13	0.01762	0.0173149	7	0.01492	0.0147007	#N/A	#N/A	#N/A		Hibch	3-hydroxyisobutyryl-CoA hydrolase, mitochondrial (EC 3.1.2.4) (3-hydroxyisobutyryl-coenzyme A hydrolase) (HIB-CoA hydrolase) (HIBYL-CoA-H)
Q8QZT1	15	0.00057	0.000569675	22	0.00773	0.00767071	32	0.00054	0.000539709	14	0.00049	0.00048976	13	0.00114	0.0011387	5	1.55563	0.608707		Acat1	Acetyl-CoA acetyltransferase, mitochondrial (EC 2.3.1.9) (Acetoacetyl-CoA thiolase)
Q8QZY1	#N/A	#N/A	#N/A	18	0.05997	0.0565771	8	0.06486	0.0609094	#N/A	#N/A	#N/A	#N/A	#N/A	#N/A	#N/A	#N/A	#N/A		Eif3l Eif3eip Eif3s6ip Paf67	Eukaryotic translation initiation factor 3 subunit L (eIF3l) (66 kDa tyrosine-rich heat shock protein) (67 kDa polymerase-associated factor) (Eukaryotic translation initiation factor 3 subunit 6-interacting protein) (Eukaryotic translation initiation factor 3 subunit E-interacting protein) (HSP-66Y) (PAF67)
Q8R001	#N/A	#N/A	#N/A	6	0.03	0.0291262	#N/A	#N/A	#N/A	#N/A	#N/A	#N/A	#N/A	#N/A	#N/A	#N/A	#N/A	#N/A		Mapre2	Microtubule-associated protein RP/EB family member 2 (APC-binding protein EB2) (End-binding protein 2) (EB2)
Q8R010	6	0.00228	0.00227481	7	0.01712	0.0168318	6	0.05492	0.0520608	#N/A	#N/A	#N/A	7	0.02267	0.0221675	#N/A	#N/A	#N/A		Aimp2 Jtv1	Aminoacyl tRNA synthase complex-interacting multifunctional protein 2 (Multisynthase complex auxiliary component p38) (Protein JTV-1)
Q8R016	6	0.08777	0.080688	8	0.05706	0.0539799	10	0.06369	0.0598765	#N/A	#N/A	#N/A	5	0.00049	0.00048976	5	0.15932	0.137425	Y	Blmh	Bleomycin hydrolase (BH) (BLM hydrolase) (BMH) (EC 3.4.22.40)
Q8R050	#N/A	#N/A	#N/A	23	0.07777	0.0721583	#N/A	#N/A	#N/A	#N/A	#N/A	#N/A	5	0.01052	0.0104105	#N/A	#N/A	#N/A		Gspt1 Erf3a	Eukaryotic peptide chain release factor GTP-binding subunit ERF3A (Eukaryotic peptide chain release factor subunit 3a) (eRF3a) (G1 to S phase transition protein 1 homolog)
Q8R059	#N/A	#N/A	#N/A	11	0.0157	0.0154573	#N/A	#N/A	#N/A	#N/A	#N/A	#N/A	#N/A	#N/A	#N/A	#N/A	#N/A	#N/A		Gale	UDP-glucose 4-epimerase (EC 5.1.3.2) (Galactowaldenase) (UDP-N-acetylglucosamine 4-epimerase) (UDP-GlcNAc 4-epimerase) (EC 5.1.3.7) (UDP-galactosamine 4-epimerase) (UDP-GalNAc 4-epimerase) (UDP-galactose 4-epimerase)
Q8R081	#N/A	#N/A	#N/A	18	0.04642	0.0443608	10	0.03628	0.0350098	6	0.13346	0.117746	6	0.01609	0.0158352	#N/A	#N/A	#N/A		Hnrnpl Hnrpl	Heterogeneous nuclear ribonucleoprotein L (hnRNP L)
Q8R086	3	0.00049	0.00048976	#N/A	#N/A	#N/A	4	0.00069	0.000689524	5	0.00148	0.00147781	4	0.0012	0.00119856	#N/A	#N/A	#N/A		Suox	Sulfite oxidase, mitochondrial (EC 1.8.3.1)
Q8R0A7	#N/A	#N/A	#N/A	5	0.04218	0.0404729	#N/A	#N/A	#N/A	#N/A	#N/A	#N/A	#N/A	#N/A	#N/A	#N/A	#N/A	#N/A		Kiaa0513	Uncharacterized protein KIAA0513
Q8R0F8	#N/A	#N/A	#N/A	#N/A	#N/A	#N/A	5	0.00049	0.00048976	7	0.02453	0.0239427	4	0.03248	0.0314582	#N/A	#N/A	#N/A		Fahd1 MNCb-4134	Acylpyruvase FAHD1, mitochondrial (EC 3.7.1.5) (Fumarylacetoacetate hydrolase domain-containing protein 1) (Oxaloacetate decarboxylase) (OAA decarboxylase) (EC 4.1.1.112)
Q8R0H9	#N/A	#N/A	#N/A	5	0.00774	0.00768055	#N/A	#N/A	#N/A	#N/A	#N/A	#N/A	#N/A	#N/A	#N/A	#N/A	#N/A	#N/A		Gga1	ADP-ribosylation factor-binding protein GGA1 (Gamma-adaptin-related protein 1) (Golgi-localized, gamma ear-containing, ARF-binding protein 1)
Q8R0N6	#N/A	#N/A	#N/A	#N/A	#N/A	#N/A	4	0.64737	0.392972	#N/A	#N/A	#N/A	#N/A	#N/A	#N/A	#N/A	#N/A	#N/A		Adhfe1	Hydroxyacid-oxoacid transhydrogenase, mitochondrial (HOT) (EC 1.1.99.24) (Alcohol dehydrogenase iron-containing protein 1) (ADHFe1)
Q8R0W0	#N/A	#N/A	#N/A	7	0.0046	0.00457894	#N/A	#N/A	#N/A	#N/A	#N/A	#N/A	#N/A	#N/A	#N/A	4	0.08368	0.0772184		Eppk1 EPPK	Epiplakin
Q8R0X7	#N/A	#N/A	#N/A	6	0.03728	0.0359402	#N/A	#N/A	#N/A	#N/A	#N/A	#N/A	#N/A	#N/A	#N/A	#N/A	#N/A	#N/A		Sgpl1 Spl	Sphingosine-1-phosphate lyase 1 (S1PL) (SP-lyase 1) (SPL 1) (mSPL) (EC 4.1.2.27) (Sphingosine-1-phosphate aldolase)
Q8R0Y6	#N/A	#N/A	#N/A	47	0.02038	0.019973	#N/A	#N/A	#N/A	#N/A	#N/A	#N/A	#N/A	#N/A	#N/A	#N/A	#N/A	#N/A		Aldh1l1 Fthfd	Cytosolic 10-formyltetrahydrofolate dehydrogenase (10-FTHFDH) (FDH) (EC 1.5.1.6) (Aldehyde dehydrogenase family 1 member L1)
Q8R123	#N/A	#N/A	#N/A	#N/A	#N/A	#N/A	#N/A	#N/A	#N/A	3	0.02748	0.026745	#N/A	#N/A	#N/A	#N/A	#N/A	#N/A		Flad1	FAD synthase (EC 2.7.7.2) (FAD pyrophosphorylase) (FMN adenylyltransferase) (Flavin adenine dinucleotide synthase) [Includes: Molybdenum cofactor biosynthesis protein-like region; FAD synthase region]
Q8R127	#N/A	#N/A	#N/A	#N/A	#N/A	#N/A	#N/A	#N/A	#N/A	#N/A	#N/A	#N/A	3	0.00902	0.00893937	#N/A	#N/A	#N/A		Sccpdh	Saccharopine dehydrogenase-like oxidoreductase (EC 1.-.-.-)
Q8R146	6	0.00049	0.00048976	13	0.06147	0.0579103	9	0.06458	0.0606624	8	0.01886	0.0185109	6	0.00445	0.00443029	6	0.2341	0.189693	Y	Apeh	Acylamino-acid-releasing enzyme (AARE) (EC 3.4.19.1) (Acyl-peptide hydrolase) (APH) (Acylaminoacyl-peptidase)
Q8R164	#N/A	#N/A	#N/A	5	0.00918	0.00909649	8	0.00049	0.00048976	#N/A	#N/A	#N/A	#N/A	#N/A	#N/A	#N/A	#N/A	#N/A		Bphl	Valacyclovir hydrolase (VACVase) (Valacyclovirase) (EC 3.1.-.-) (Biphenyl hydrolase-like protein)
Q8R180	#N/A	#N/A	#N/A	7	0.0552	0.0523124	#N/A	#N/A	#N/A	#N/A	#N/A	#N/A	#N/A	#N/A	#N/A	#N/A	#N/A	#N/A		Ero1a Ero1l	ERO1-like protein alpha (ERO1-L) (ERO1-L-alpha) (EC 1.8.4.-) (Endoplasmic reticulum oxidoreductase alpha) (Endoplasmic reticulum oxidoreductin-1-like protein) (Oxidoreductin-1-L-alpha)
Q8R1A4	#N/A	#N/A	#N/A	4	0.86408	0.463542	#N/A	#N/A	#N/A	#N/A	#N/A	#N/A	#N/A	#N/A	#N/A	#N/A	#N/A	#N/A		Dock7 Gm430 Kiaa1771 Mnlt	Dedicator of cytokinesis protein 7 (Protein moonlight)
Q8R1B4	8	0.03124	0.0302936	27	0.02291	0.0223969	10	0.00502	0.00499493	4	0.00049	0.00048976	11	0.00167	0.00166722	#N/A	#N/A	#N/A		Eif3c Eif3s8	Eukaryotic translation initiation factor 3 subunit C (eIF3c) (Eukaryotic translation initiation factor 3 subunit 8) (eIF3 p110)
Q8R1F1	#N/A	#N/A	#N/A	7	0.098	0.0892532	#N/A	#N/A	#N/A	#N/A	#N/A	#N/A	#N/A	#N/A	#N/A	#N/A	#N/A	#N/A		Niban2 Fam129b	Protein Niban 2 (Meg-3) (Niban-like protein 1) (Protein FAM129B)
Q8R1F6	#N/A	#N/A	#N/A	6	0.00198	0.00197609	#N/A	#N/A	#N/A	#N/A	#N/A	#N/A	#N/A	#N/A	#N/A	#N/A	#N/A	#N/A		Hid1	Protein HID1 (HID1 domain-containing protein) (Protein hid-1 homolog)
Q8R1G2	6	0.00116	0.00115866	#N/A	#N/A	#N/A	4	0.00049	0.00048976	7	0.00049	0.00048976	9	0.00049	0.00048976	#N/A	#N/A	#N/A		Cmbl	Carboxymethylenebutenolidase homolog (EC 3.1.-.-)
Q8R1M2	5	0.0618	0.0582031	#N/A	#N/A	#N/A	#N/A	#N/A	#N/A	#N/A	#N/A	#N/A	#N/A	#N/A	#N/A	#N/A	#N/A	#N/A		H2aj	Histone H2A.J (H2a/j)
Q8R1Q8	4	0.01184	0.0117015	15	0.01902	0.018665	8	0.10087	0.0916275	4	0.00156	0.00155757	5	0.00556	0.00552926	#N/A	#N/A	#N/A		Dync1li1 Dncli1 Dnclic1	Cytoplasmic dynein 1 light intermediate chain 1 (Dynein light chain A) (DLC-A) (Dynein light intermediate chain 1, cytosolic)
Q8R1R3	#N/A	#N/A	#N/A	#N/A	#N/A	#N/A	1	0.04052	0.0389421	#N/A	#N/A	#N/A	#N/A	#N/A	#N/A	#N/A	#N/A	#N/A		Stard7	StAR-related lipid transfer protein 7, mitochondrial (START domain-containing protein 7) (StARD7)
Q8R1S0	3	0.64018	0.390311	#N/A	#N/A	#N/A	8	0.00049	0.00048976	#N/A	#N/A	#N/A	4	0.00454	0.00451948	#N/A	#N/A	#N/A		Coq6	Ubiquinone biosynthesis monooxygenase COQ6, mitochondrial (EC 1.14.13.-) (Coenzyme Q10 monooxygenase 6)
Q8R1U1	#N/A	#N/A	#N/A	5	2.31319	0.698176	#N/A	#N/A	#N/A	#N/A	#N/A	#N/A	#N/A	#N/A	#N/A	#N/A	#N/A	#N/A		Cog4	Conserved oligomeric Golgi complex subunit 4 (COG complex subunit 4) (Component of oligomeric Golgi complex 4)
Q8R1V4	#N/A	#N/A	#N/A	10	0.00049	0.00048976	#N/A	#N/A	#N/A	#N/A	#N/A	#N/A	#N/A	#N/A	#N/A	#N/A	#N/A	#N/A		Tmed4 Ers25	Transmembrane emp24 domain-containing protein 4 (Endoplasmic reticulum stress-response protein 25) (ERS25) (p24 family protein alpha-3) (p24alpha3) (p26)
Q8R2E9	#N/A	#N/A	#N/A	15	0.00547	0.00544024	#N/A	#N/A	#N/A	#N/A	#N/A	#N/A	#N/A	#N/A	#N/A	#N/A	#N/A	#N/A		Ero1b Ero1lb	ERO1-like protein beta (ERO1-L-beta) (EC 1.8.4.-) (Endoplasmic reticulum oxidoreductase beta) (Endoplasmic reticulum oxidoreductin-1-like protein B) (Oxidoreductin-1-L-beta)
Q8R2G4	#N/A	#N/A	#N/A	#N/A	#N/A	#N/A	8	0.02255	0.0220527	4	0.00049	0.00048976	8	0.13697	0.120469	#N/A	#N/A	#N/A		Art3	Ecto-ADP-ribosyltransferase 3 (EC 2.4.2.31) (ADP-ribosyltransferase C2 and C3 toxin-like 3) (ARTC3) (Mono(ADP-ribosyl)transferase 3) (NAD(P)(+)--arginine ADP-ribosyltransferase 3)
Q8R2H9	3	0.01134	0.0112128	#N/A	#N/A	#N/A	#N/A	#N/A	#N/A	#N/A	#N/A	#N/A	6	0.00049	0.00048976	#N/A	#N/A	#N/A		Phospho1	Phosphoethanolamine/phosphocholine phosphatase (EC 3.1.3.75)
Q8R2Q4	5	0.04265	0.0409054	#N/A	#N/A	#N/A	6	0.05991	0.0565237	#N/A	#N/A	#N/A	4	0.00587	0.00583574	#N/A	#N/A	#N/A		Gfm2 Efg2	Ribosome-releasing factor 2, mitochondrial (RRF2mt) (Elongation factor G 2, mitochondrial) (EF-G2mt) (mEF-G 2)
Q8R2Y8	#N/A	#N/A	#N/A	8	0.00752	0.00746387	#N/A	#N/A	#N/A	#N/A	#N/A	#N/A	3	0.00049	0.00048976	#N/A	#N/A	#N/A		Ptrh2 Pth2	Peptidyl-tRNA hydrolase 2, mitochondrial (PTH 2) (EC 3.1.1.29)
Q8R317	#N/A	#N/A	#N/A	10	0.00252	0.00251367	3	0.01563	0.0153895	#N/A	#N/A	#N/A	#N/A	#N/A	#N/A	#N/A	#N/A	#N/A		Ubqln1 Plic1	Ubiquilin-1 (Protein linking IAP with cytoskeleton 1) (PLIC-1)
Q8R3B1	#N/A	#N/A	#N/A	7	0.01322	0.0130475	7	0.01059	0.010479	#N/A	#N/A	#N/A	#N/A	#N/A	#N/A	#N/A	#N/A	#N/A		Plcd1 Plcd	1-phosphatidylinositol 4,5-bisphosphate phosphodiesterase delta-1 (EC 3.1.4.11) (Phosphoinositide phospholipase C-delta-1) (Phospholipase C-delta-1) (PLC-delta-1)
Q8R3E3	#N/A	#N/A	#N/A	1	0.53693	0.349352	#N/A	#N/A	#N/A	#N/A	#N/A	#N/A	#N/A	#N/A	#N/A	#N/A	#N/A	#N/A		Wipi1 D11Ertd498e	WD repeat domain phosphoinositide-interacting protein 1 (WIPI-1) (WD40 repeat protein interacting with phosphoinositides of 49 kDa) (WIPI 49 kDa)
Q8R3F5	#N/A	#N/A	#N/A	#N/A	#N/A	#N/A	6	0.03372	0.0326201	#N/A	#N/A	#N/A	7	0.00049	0.00048976	#N/A	#N/A	#N/A		Mcat Mt	Malonyl-CoA-acyl carrier protein transacylase, mitochondrial (MCT) (EC 2.3.1.39) (Mitochondrial malonyltransferase) ([Acyl-carrier-protein] malonyltransferase)
Q8R3G9	#N/A	#N/A	#N/A	#N/A	#N/A	#N/A	#N/A	#N/A	#N/A	4	0.52223	0.343069	5	0.03654	0.0352519	#N/A	#N/A	#N/A		Tspan8	Tetraspanin-8 (Tspan-8)
Q8R3L2	#N/A	#N/A	#N/A	5	0.00961	0.00951853	#N/A	#N/A	#N/A	#N/A	#N/A	#N/A	#N/A	#N/A	#N/A	#N/A	#N/A	#N/A		Tcf25 D8Ertd325e Nulp1	Transcription factor 25 (TCF-25) (Nuclear localized protein 1)
Q8R3N1	#N/A	#N/A	#N/A	3	0.06657	0.062415	#N/A	#N/A	#N/A	#N/A	#N/A	#N/A	#N/A	#N/A	#N/A	#N/A	#N/A	#N/A		Nop14 Nol14	Nucleolar protein 14 (Nucleolar complex protein 14)
Q8R3S6	#N/A	#N/A	#N/A	2	2.13656	0.681179	#N/A	#N/A	#N/A	#N/A	#N/A	#N/A	#N/A	#N/A	#N/A	#N/A	#N/A	#N/A		Exoc1 Sec3 Sec3l1	Exocyst complex component 1 (Exocyst complex component Sec3)
Q8R3Z5-2	11	0.00049	0.00048976	#N/A	#N/A	#N/A	20	0.0007	0.00069951	14	0.01477	0.014555	16	0.0076	0.00754268	9	0.02778	0.0270291		Cacnb1 Cacnlb1	Voltage-dependent L-type calcium channel subunit beta-1 (CAB1) (Calcium channel voltage-dependent subunit beta 1)
Q8R404	#N/A	#N/A	#N/A	4	0.00154	0.00153763	#N/A	#N/A	#N/A	#N/A	#N/A	#N/A	#N/A	#N/A	#N/A	#N/A	#N/A	#N/A		Micos13 Mic13 Qil1	MICOS complex subunit MIC13
Q8R429	591	0.00388	0.003865	#N/A	#N/A	#N/A	577	0.00123	0.00122849	281	0.00173	0.00172701	408	0.00109	0.00108881	247	0.00914	0.00905722		Atp2a1	Sarcoplasmic/endoplasmic reticulum calcium ATPase 1 (SERCA1) (SR Ca(2+)-ATPase 1) (EC 7.2.2.10) (Calcium pump 1) (Calcium-transporting ATPase sarcoplasmic reticulum type, fast twitch skeletal muscle isoform) (Endoplasmic reticulum class 1/2 Ca(2+) ATPase)
Q8R4E4	6	0.00675	0.00670474	#N/A	#N/A	#N/A	6	0.00956	0.00946947	4	0.00466	0.00463839	7	0.00168	0.00167718	#N/A	#N/A	#N/A		Myoz3	Myozenin-3 (Calsarcin-3) (FATZ-related protein 3)
Q8R4N0	#N/A	#N/A	#N/A	#N/A	#N/A	#N/A	#N/A	#N/A	#N/A	#N/A	#N/A	#N/A	9	0.1148	0.102978	#N/A	#N/A	#N/A		Clybl Clb	Citramalyl-CoA lyase, mitochondrial (EC 4.1.3.25) ((3S)-malyl-CoA thioesterase) (EC 3.1.2.30) (Beta-methylmalate synthase) (EC 2.3.3.-) (Citrate lyase subunit beta-like protein, mitochondrial) (Citrate lyase beta-like) (Malate synthase) (EC 2.3.3.9)
Q8R4R6	#N/A	#N/A	#N/A	1	0.72389	0.419917	#N/A	#N/A	#N/A	#N/A	#N/A	#N/A	#N/A	#N/A	#N/A	#N/A	#N/A	#N/A		Nup35 Mp44 Nup53	Nucleoporin NUP35 (35 kDa nucleoporin) (Mitotic phosphoprotein 44) (MP-44) (Nuclear pore complex protein Nup53) (Nucleoporin NUP53)
Q8R4S0	#N/A	#N/A	#N/A	#N/A	#N/A	#N/A	#N/A	#N/A	#N/A	#N/A	#N/A	#N/A	3	0.1243	0.110558	#N/A	#N/A	#N/A		Ppp1r14c Kepi	Protein phosphatase 1 regulatory subunit 14C (Kinase-enhanced PP1 inhibitor) (PKC-potentiated PP1 inhibitory protein)
Q8R4T9	#N/A	#N/A	#N/A	#N/A	#N/A	#N/A	3	1.29735	0.564716	#N/A	#N/A	#N/A	#N/A	#N/A	#N/A	1	3.48703	0.777135		Slc14a2 Ut2	Urea transporter 2 (Solute carrier family 14 member 2) (Urea transporter, kidney)
Q8R570	#N/A	#N/A	#N/A	5	0.01595	0.0156996	#N/A	#N/A	#N/A	#N/A	#N/A	#N/A	#N/A	#N/A	#N/A	#N/A	#N/A	#N/A		Snap47	Synaptosomal-associated protein 47 (SNAP-47) (Synaptosomal-associated 47 kDa protein)
Q8R5A0	5	0.04632	0.0442694	#N/A	#N/A	#N/A	4	0.01013	0.0100284	#N/A	#N/A	#N/A	4	0.01074	0.0106259	#N/A	#N/A	#N/A		Smyd2	N-lysine methyltransferase SMYD2 (EC 2.1.1.-) (Histone methyltransferase SMYD2) (EC 2.1.1.354) (SET and MYND domain-containing protein 2)
Q8R5C5	4	0.02239	0.0218997	6	0.01213	0.0119846	#N/A	#N/A	#N/A	#N/A	#N/A	#N/A	#N/A	#N/A	#N/A	#N/A	#N/A	#N/A		Actr1b	Beta-centractin (Actin-related protein 1B) (ARP1B)
Q8R5H1	#N/A	#N/A	#N/A	#N/A	#N/A	#N/A	4	0.01629	0.0160289	#N/A	#N/A	#N/A	11	0.002	0.00199601	#N/A	#N/A	#N/A		Usp15 Kiaa0529	Ubiquitin carboxyl-terminal hydrolase 15 (EC 3.4.19.12) (Deubiquitinating enzyme 15) (Ubiquitin thioesterase 15) (Ubiquitin-specific-processing protease 15)
Q8R5I6	6	0.00172	0.00171705	#N/A	#N/A	#N/A	#N/A	#N/A	#N/A	#N/A	#N/A	#N/A	6	0.01014	0.0100382	#N/A	#N/A	#N/A		Gstm4 Gstm7 Gstm7-7	Glutathione S-transferase Mu 4 (EC 2.5.1.18) (GST class-mu 4) (GSTM4-4) (Glutathione transferase GSTM7-7) (Leukotriene C4 synthase GSTM4) (EC 4.4.1.20)
Q8VBT1	6	0.00844	0.00836936	#N/A	#N/A	#N/A	5	0.07688	0.0713914	#N/A	#N/A	#N/A	7	0.07713	0.071607	#N/A	#N/A	#N/A		Txlnb Mdp77	Beta-taxilin (Muscle-derived protein 77)
Q8VBV7	3	0.01308	0.0129111	3	0.49412	0.33071	3	2.95062	0.746875	4	0.0378	0.0364232	#N/A	#N/A	#N/A	1	0.46294	0.316445	Y	Cops8 Csn8	COP9 signalosome complex subunit 8 (SGN8) (Signalosome subunit 8) (COP9 homolog) (JAB1-containing signalosome subunit 8)
Q8VBW6	#N/A	#N/A	#N/A	4	0.01373	0.013544	8	0.13451	0.118562	7	0.06172	0.0581321	5	0.00362	0.00360694	#N/A	#N/A	#N/A		Nae1 Appbp1	NEDD8-activating enzyme E1 regulatory subunit (Amyloid beta precursor protein-binding protein 1, 59 kDa) (APP-BP1) (Amyloid protein-binding protein 1)
Q8VBZ3	#N/A	#N/A	#N/A	3	0.03228	0.0312706	#N/A	#N/A	#N/A	#N/A	#N/A	#N/A	3	0.00049	0.00048976	#N/A	#N/A	#N/A		Clptm1 N14	Cleft lip and palate transmembrane protein 1 homolog (Thymic epithelial cell surface antigen)
Q8VC28	#N/A	#N/A	#N/A	3	0.01174	0.0116038	#N/A	#N/A	#N/A	#N/A	#N/A	#N/A	#N/A	#N/A	#N/A	#N/A	#N/A	#N/A		Akr1c13	Aldo-keto reductase family 1 member C13 (EC 1.1.1.-)
Q8VCA8	3	0.02199	0.0215168	10	0.03362	0.0325265	7	0.00778	0.00771994	#N/A	#N/A	#N/A	#N/A	#N/A	#N/A	#N/A	#N/A	#N/A		Scrn2	Secernin-2
Q8VCF0	#N/A	#N/A	#N/A	7	0.00735	0.00729637	4	0.00049	0.00048976	#N/A	#N/A	#N/A	#N/A	#N/A	#N/A	#N/A	#N/A	#N/A		Mavs Ips1 Visa	Mitochondrial antiviral-signaling protein (MAVS) (CARD adapter inducing interferon beta) (Cardif) (Interferon beta promoter stimulator protein 1) (IPS-1) (Virus-induced-signaling adapter) (VISA)
Q8VCH8	#N/A	#N/A	#N/A	4	0.15734	0.13595	#N/A	#N/A	#N/A	#N/A	#N/A	#N/A	#N/A	#N/A	#N/A	#N/A	#N/A	#N/A		Ubxn4 Ubxd2 Ubxdc1	UBX domain-containing protein 4 (Erasin) (UBX domain-containing protein 2)
Q8VCI5	5	0.14428	0.126088	#N/A	#N/A	#N/A	6	0.05852	0.0552847	#N/A	#N/A	#N/A	5	0.02741	0.0266787	#N/A	#N/A	#N/A		Pex19 Pxf	Peroxisomal biogenesis factor 19 (Peroxin-19) (Peroxisomal farnesylated protein) (PxF)
Q8VCK7	#N/A	#N/A	#N/A	4	0.02989	0.0290225	#N/A	#N/A	#N/A	#N/A	#N/A	#N/A	#N/A	#N/A	#N/A	#N/A	#N/A	#N/A		Sycn	Syncollin
Q8VCM7	19	0.00177	0.00176687	#N/A	#N/A	#N/A	9	0.00642	0.00637905	21	0.00983	0.00973431	12	0.00049	0.00048976	10	0.01384	0.0136511		Fgg	Fibrinogen gamma chain
Q8VCN5	#N/A	#N/A	#N/A	44	0.00822	0.00815298	#N/A	#N/A	#N/A	#N/A	#N/A	#N/A	#N/A	#N/A	#N/A	#N/A	#N/A	#N/A		Cth	Cystathionine gamma-lyase (CGL) (CSE) (EC 4.4.1.1) (Cysteine desulfhydrase) (Cysteine-protein sulfhydrase) (Gamma-cystathionase) (Homocysteine desulfhydrase) (EC 4.4.1.2)
Q8VCR2-2	#N/A	#N/A	#N/A	20	0.00324	0.00322954	#N/A	#N/A	#N/A	#N/A	#N/A	#N/A	#N/A	#N/A	#N/A	#N/A	#N/A	#N/A		Hsd17b13 Scdr9	17-beta-hydroxysteroid dehydrogenase 13 (17-beta-HSD 13) (EC 1.1.-.-) (Alcohol dehydrogenase PAN1B-like) (Short-chain dehydrogenase/reductase 9)
Q8VCR7	#N/A	#N/A	#N/A	11	0.06486	0.0609094	#N/A	#N/A	#N/A	#N/A	#N/A	#N/A	#N/A	#N/A	#N/A	#N/A	#N/A	#N/A		Abhd14b Cib	Protein ABHD14B (EC 3.-.-.-) (Alpha/beta hydrolase domain-containing protein 14B) (Abhydrolase domain-containing protein 14B) (CCG1-interacting factor B)
[truncated: 793 more rows]

## Sheet: spleen
Uniport ID	Mouse 10			Mouse 12			Mouse 19			Mouse 1			Mouse 2			Mouse 9			LLPs	Gene symbol	Description
[truncated: 4,727 more rows]

## Sheet: liver
Uniport ID	Mouse 10			Mouse 19			Mouse 1			Mouse 2			Mouse 9			LLPs	Gene symbol	Description
[truncated: 4,395 more rows]

[truncated: 9 more sheets: lung, heart, thymus, brain, pancreas, kidney, adrenal gland, plasma, total LLPs]
