# Supplementary material for: Long-lived proteins and DNA as candidate predictive biomarkers for tissue associated diseases
Source: iScience. 2024 Mar 28;27(4):109642. doi: 10.1016/j.isci.2024.109642 (PMC11022098; doi:10.1016/j.isci.2024.109642)
Supplement: Table S2. Widespread LLPs [file mmc6.xlsx]

## Sheet: Widespread LLPs
Uniport ID	Gene symbol	Description
A2A5R2	Arfgef2	Brefeldin A-inhibited guanine nucleotide-exchange protein 2 (Brefeldin A-inhibited GEP 2) (ADP-ribosylation factor guanine nucleotide-exchange factor 2)
A2AQ25	Skt	Sickle tail protein (Enhancer trap locus 4)
B2RXS4	Plxnb2	Plexin-B2
G3X9K3	Arfgef1	Brefeldin A-inhibited guanine nucleotide-exchange protein 1 (BIG1) (Brefeldin A-inhibited GEP 1) (ADP-ribosylation factor guanine nucleotide-exchange factor 1)
G5E870	Trip12	E3 ubiquitin-protein ligase TRIP12 (EC 2.3.2.26) (HECT-type E3 ubiquitin transferase TRIP12) (Thyroid receptor-interacting protein 12) (TR-interacting protein 12) (TRIP-12)
O08529	Capn2	Calpain-2 catalytic subunit (EC 3.4.22.53) (80 kDa M-calpain subunit) (CALP80) (Calcium-activated neutral proteinase 2) (CANP 2) (Calpain M-type) (Calpain-2 large subunit) (Millimolar-calpain) (M-calpain)
O08532-3	Cacna2d1	Voltage-dependent calcium channel subunit alpha-2/delta-1 (Voltage-gated calcium channel subunit alpha-2/delta-1) [Cleaved into: Voltage-dependent calcium channel subunit alpha-2-1; Voltage-dependent calcium channel subunit delta-1]
O08739	Ampd3	AMP deaminase 3 (EC 3.5.4.6) (AMP deaminase H-type) (AMP deaminase isoform E) (Heart-type AMPD)
O08759	Ube3a	Ubiquitin-protein ligase E3A (EC 2.3.2.26) (HECT-type ubiquitin transferase E3A) (Oncogenic protein-associated protein E6-AP)
O08808	Diaph1	Protein diaphanous homolog 1 (Diaphanous-related formin-1) (DRF1) (p140mDIA) (mDIA1)
O09106	Hdac1	Histone deacetylase 1 (HD1) (EC 3.5.1.98) (Protein deacetylase HDAC1) (EC 3.5.1.-) (Protein decrotonylase HDAC1) (EC 3.5.1.-)
O35218	Cpsf2	Cleavage and polyadenylation specificity factor subunit 2 (Cleavage and polyadenylation specificity factor 100 kDa subunit) (CPSF 100 kDa subunit)
O35465	Fkbp8	Peptidyl-prolyl cis-trans isomerase FKBP8 (PPIase FKBP8) (EC 5.2.1.8) (38 kDa FK506-binding protein) (38 kDa FKBP) (FKBP-38) (mFKBP38) (FK506-binding protein 8) (FKBP-8) (FKBPR38) (Rotamase)
O54833	Csnk2a2	Casein kinase II subunit alpha' (CK II alpha') (EC 2.7.11.1)
O55106	Strn	Striatin
O70194	Eif3d	Eukaryotic translation initiation factor 3 subunit D (eIF3d) (Eukaryotic translation initiation factor 3 subunit 7) (eIF-3-zeta) (eIF3 p66)
O88543	Cops3	COP9 signalosome complex subunit 3 (SGN3) (Signalosome subunit 3) (JAB1-containing signalosome subunit 3)
O88545	Cops6	COP9 signalosome complex subunit 6 (SGN6) (Signalosome subunit 6) (JAB1-containing signalosome subunit 6)
O88712	Ctbp1	C-terminal-binding protein 1 (CtBP1) (EC 1.1.1.-)
O88746	Tom1	Target of Myb protein 1
O89079	Cope	Coatomer subunit epsilon (Epsilon-coat protein) (Epsilon-COP)
P01887	B2m	Beta-2-microglobulin
P01897	H2-L	H-2 class I histocompatibility antigen, L-D alpha chain
P01898	H2-Q10	H-2 class I histocompatibility antigen, Q10 alpha chain
P10853	H2bc7	Histone H2B type 1-F/J/L (H2B 291A)
P10854	H2bc14	Histone H2B type 1-M (H2B 291B)
P14733	Lmnb1	Lamin-B1
P14873	Map1b	Microtubule-associated protein 1B (MAP-1B) (MAP1(X)) (MAP1.2) [Cleaved into: MAP1B heavy chain; MAP1 light chain LC1]
P16045	Lgals1	Galectin-1 (Gal-1) (14 kDa lectin) (Beta-galactoside-binding lectin L-14-I) (Galaptin) (Lactose-binding lectin 1) (Lectin galactoside-binding soluble 1) (S-Lac lectin 1)
P16675	Ctsa	Lysosomal protective protein (EC 3.4.16.5) (Carboxypeptidase C) (Carboxypeptidase L) (Cathepsin A) (Protective protein cathepsin A) (PPCA) (Protective protein for beta-galactosidase) [Cleaved into: Lysosomal protective protein 32 kDa chain; Lysosomal protective protein 20 kDa chain]
P23198	Cbx3	Chromobox protein homolog 3 (Heterochromatin protein 1 homolog gamma) (HP1 gamma) (M32) (Modifier 2 protein)
P25911	Lyn	Tyrosine-protein kinase Lyn (EC 2.7.10.2) (V-yes-1 Yamaguchi sarcoma viral related oncogene homolog) (p53Lyn) (p56Lyn)
P27661	H2ax	Histone H2AX (H2a/x) (Histone H2A.X)
P28063	Psmb8	Proteasome subunit beta type-8 (EC 3.4.25.1) (Low molecular mass protein 7) (Macropain subunit C13) (Multicatalytic endopeptidase complex subunit C13) (Proteasome component C13) (Proteasome subunit beta-5i)
P29351	Ptpn6	Tyrosine-protein phosphatase non-receptor type 6 (EC 3.1.3.48) (70Z-SHP) (Hematopoietic cell protein-tyrosine phosphatase) (PTPTY-42) (Protein-tyrosine phosphatase 1C) (PTP-1C) (SH-PTP1) (SHP-1)
P34022	Ranbp1	Ran-specific GTPase-activating protein (HpaII tiny fragments locus 9a protein) (Ran-binding protein 1) (RANBP1)
P35282	Rab21	Ras-related protein Rab-21 (Rab-12)
P36552	Cpox	Oxygen-dependent coproporphyrinogen-III oxidase, mitochondrial (COX) (Coprogen oxidase) (Coproporphyrinogenase) (EC 1.3.3.3)
P37804	Tagln	Transgelin (Actin-associated protein p27) (Smooth muscle protein 22-alpha) (SM22-alpha)
P42225	Stat1	Signal transducer and activator of transcription 1
P43276	H1-5	Histone H1.5 (H1 VAR.5) (H1b)
P48722	Hspa4l	Heat shock 70 kDa protein 4L (Heat shock 70-related protein APG-1) (Osmotic stress protein 94)
P48774	Gstm5	Glutathione S-transferase Mu 5 (EC 2.5.1.18) (Fibrous sheath component 2) (Fsc2) (GST class-mu 5)
P50136	Bckdha	2-oxoisovalerate dehydrogenase subunit alpha, mitochondrial (EC 1.2.4.4) (Branched-chain alpha-keto acid dehydrogenase E1 component alpha chain) (BCKDE1A) (BCKDH E1-alpha)
P53994	Rab2a	Ras-related protein Rab-2A
P54729	Nub1	NEDD8 ultimate buster 1 (Negative regulator of ubiquitin-like proteins 1) (Protein BS4)
P54923	Adprh	ADP-ribosylhydrolase ARH1 (EC 3.2.2.19) (ADP-ribose-L-arginine cleaving enzyme) ([Protein ADP-ribosylarginine] hydrolase) (ADP-ribosylarginine hydrolase)
P58021	Tm9sf2	Transmembrane 9 superfamily member 2
P58871	Tnks1bp1	182 kDa tankyrase-1-binding protein
P60670	Nploc4	Nuclear protein localization protein 4 homolog (Protein NPL4)
P61222	Abce1	ATP-binding cassette sub-family E member 1 (RNase L inhibitor) (Ribonuclease 4 inhibitor) (RNS4I)
P61290	Psme3	Proteasome activator complex subunit 3 (11S regulator complex subunit gamma) (REG-gamma) (Activator of multicatalytic protease subunit 3) (Ki nuclear autoantigen) (Proteasome activator 28 subunit gamma) (PA28g) (PA28gamma)
P62334	Psmc6	26S proteasome regulatory subunit 10B (26S proteasome AAA-ATPase subunit RPT4) (Proteasome 26S subunit ATPase 6) (Proteasome subunit p42)
P62806	H4c1	Histone H4
P63094	Gnas	Guanine nucleotide-binding protein G(s) subunit alpha isoforms short (Adenylate cyclase-stimulating G alpha protein)
P63330	Ppp2ca	Serine/threonine-protein phosphatase 2A catalytic subunit alpha isoform (PP2A-alpha) (EC 3.1.3.16)
P68433	H3c1	Histone H3.1
P70195	Psmb7	Proteasome subunit beta type-7 (EC 3.4.25.1) (Macropain chain Z) (Multicatalytic endopeptidase complex chain Z) (Proteasome subunit Z)
P70318	Tial1	Nucleolysin TIAR (TIA-1-related protein)
P83917	Cbx1	Chromobox protein homolog 1 (Heterochromatin protein 1 homolog beta) (HP1 beta) (Heterochromatin protein p25) (M31) (Modifier 1 protein)
P84228	H3c2	Histone H3.2 (H3-clustered histone 13) (H3-clustered histone 14) (H3-clustered histone 15) (H3-clustered histone 2) (H3-clustered histone 3) (H3-clustered histone 4) (H3-clustered histone 6) (H3-clustered histone 7)
P97384	Anxa11	Annexin A11 (Annexin XI) (Annexin-11) (Calcyclin-associated annexin 50) (CAP-50)
P97434-3	Mprip	Myosin phosphatase Rho-interacting protein (Rho-interacting protein 3) (RIP3) (p116Rip)
P97470	Ppp4c	Serine/threonine-protein phosphatase 4 catalytic subunit (PP4C) (Pp4) (EC 3.1.3.16) (Protein phosphatase X) (PP-X)
Q00915	Rbp1	Retinol-binding protein 1 (Cellular retinol-binding protein) (CRBP) (Cellular retinol-binding protein I) (CRBP-I) (mCRBPI)
Q02257	Jup	Junction plakoglobin (Desmoplakin III) (Desmoplakin-3)
Q07076	Anxa7	Annexin A7 (Annexin VII) (Annexin-7) (Synexin)
Q07113	Igf2r	Cation-independent mannose-6-phosphate receptor (CI Man-6-P receptor) (CI-MPR) (M6PR) (300 kDa mannose 6-phosphate receptor) (MPR 300) (Insulin-like growth factor 2 receptor) (Insulin-like growth factor II receptor) (IGF-II receptor) (M6P/IGF2 receptor) (M6P/IGF2R) (CD antigen CD222)
Q11136	Pepd	Xaa-Pro dipeptidase (X-Pro dipeptidase) (EC 3.4.13.9) (Imidodipeptidase) (Peptidase 4) (Peptidase D) (Proline dipeptidase) (Prolidase)
Q1HFZ0	Nsun2	RNA cytosine C(5)-methyltransferase NSUN2 (EC 2.1.1.-) (Myc-induced SUN domain-containing protein) (Misu) (NOL1/NOP2/Sun domain family member 2) (mRNA cytosine C(5)-methyltransferase) (EC 2.1.1.-) (tRNA cytosine C(5)-methyltransferase) (EC 2.1.1.-) (EC 2.1.1.203)
Q3TDQ1	Stt3b	Dolichyl-diphosphooligosaccharide--protein glycosyltransferase subunit STT3B (Oligosaccharyl transferase subunit STT3B) (STT3-B) (EC 2.4.99.18) (B6dom1 antigen) (Source of immunodominant MHC-associated peptides)
Q3THE2	Myl12b	Myosin regulatory light chain 12B (Myosin regulatory light chain 2-B, smooth muscle isoform) (Myosin regulatory light chain 20 kDa) (MLC20) (Myosin regulatory light chain MRLC2)
Q3UDE2	Ttll12	Tubulin--tyrosine ligase-like protein 12 (Inactive tubulin--tyrosine ligase-like protein 12)
Q3UIA2-3	Arhgap17	Rho GTPase-activating protein 17 (Neuron-associated developmentally-regulated protein) (Nadrin) (Rho-type GTPase-activating protein 17)
Q3URD3	Slmap	Sarcolemmal membrane-associated protein (Sarcolemmal-associated protein)
Q5SSH7	Zzef1	Zinc finger ZZ-type and EF-hand domain-containing protein 1
Q5SV85	Synrg	Synergin gamma (AP1 subunit gamma-binding protein 1) (Gamma-synergin)
Q60676	Ppp5c	Serine/threonine-protein phosphatase 5 (PP5) (EC 3.1.3.16) (Protein phosphatase T) (PPT)
Q60737	Csnk2a1	Casein kinase II subunit alpha (CK II alpha) (EC 2.7.11.1)
Q60973	Rbbp7	Histone-binding protein RBBP7 (Histone acetyltransferase type B subunit 2) (Nucleosome-remodeling factor subunit RBAP46) (Retinoblastoma-binding protein 7) (RBBP-7) (Retinoblastoma-binding protein p46)
Q61102	Abcb7	Iron-sulfur clusters transporter ABCB7, mitochondrial (ATP-binding cassette sub-family B member 7, mitochondrial) (ATP-binding cassette transporter 7) (ABC transporter 7 protein)
Q61239	Fnta	Protein farnesyltransferase/geranylgeranyltransferase type-1 subunit alpha (EC 2.5.1.58) (EC 2.5.1.59) (CAAX farnesyltransferase subunit alpha) (FTase-alpha) (Ras proteins prenyltransferase subunit alpha) (Type I protein geranyl-geranyltransferase subunit alpha) (GGTase-I-alpha)
Q61510	Trim25	E3 ubiquitin/ISG15 ligase TRIM25 (EC 6.3.2.n3) (Estrogen-responsive finger protein) (RING-type E3 ubiquitin transferase) (EC 2.3.2.27) (RING-type E3 ubiquitin transferase TRIM25) (Tripartite motif-containing protein 25) (Ubiquitin/ISG15-conjugating enzyme TRIM25) (Zinc finger protein 147)
Q61543	Glg1	Golgi apparatus protein 1 (E-selectin ligand 1) (ESL-1) (Selel) (Golgi sialoglycoprotein MG-160)
Q61699	Hsph1	Heat shock protein 105 kDa (42 degrees C-HSP) (Heat shock 110 kDa protein) (Heat shock-related 100 kDa protein E7I) (HSP-E7I)
Q61830	Mrc1	Macrophage mannose receptor 1 (MMR) (CD antigen CD206)
Q62188	Dpysl3	Dihydropyrimidinase-related protein 3 (DRP-3) (Unc-33-like phosphoprotein 1) (ULIP-1)
Q62383	Supt6h	Transcription elongation factor SPT6
Q62418-3	Dbnl	Drebrin-like protein (Actin-binding protein 1) (SH3 domain-containing protein 7)
Q64475	H2bc3	Histone H2B type 1-B (H2B-clustered histone 3) (h2B-143)
Q64478	H2bc9	Histone H2B type 1-H (H2B-clustered histone 9) (h2B-221)
Q64522	H2ac21	Histone H2A type 2-B (H2A-clustered histone 21) (H2a-613A)
Q64523	H2ac20	Histone H2A type 2-C (H2A-clustered histone 20) (H2a-613B)
Q64524	H2bc21	Histone H2B type 2-E (H2B-clustered histone 21) (H2b 613)
Q64525	Hist2h2bb	Histone H2B type 2-B (H2b 616)
Q6A4J8	Usp7	Ubiquitin carboxyl-terminal hydrolase 7 (EC 3.4.19.12) (Deubiquitinating enzyme 7) (Herpesvirus-associated ubiquitin-specific protease) (mHAUSP) (Ubiquitin thioesterase 7) (Ubiquitin-specific-processing protease 7)
Q6GSS7	Hist2h2aa1;	Histone H2A type 2-A (H2a-614) (H2a-615) (Histone H2A.2)
Q6KCD5	Nipbl	Nipped-B-like protein (Delangin homolog) (SCC2 homolog)
Q6NVF9	Cpsf6	Cleavage and polyadenylation specificity factor subunit 6
Q6P8I4	Pcnp	PEST proteolytic signal-containing nuclear protein (PCNP) (PEST-containing nuclear protein)
Q6P9J9	Ano6	Anoctamin-6 (Small-conductance calcium-activated nonselective cation channel) (SCAN channel) (Transmembrane protein 16F)
Q6P9Q4	Fhod1	FH1/FH2 domain-containing protein 1 (Formin homolog overexpressed in spleen 1) (FHOS) (Formin homology 2 domain-containing protein 1)
Q6P9Q6	Fkbp15	FK506-binding protein 15 (FKBP-15) (133 kDa FK506-binding protein) (133 kDa FKBP) (FKBP-133) (WASP and FKBP-like) (WAFL)
Q6PGL7	Washc2	WASH complex subunit 2
Q6R0H7	Gnas	Guanine nucleotide-binding protein G(s) subunit alpha isoforms XLas (Adenylate cyclase-stimulating G alpha protein) (Extra large alphas protein) (XLalphas)
Q6ZQK5	Acap2	Arf-GAP with coiled-coil, ANK repeat and PH domain-containing protein 2 (Centaurin-beta-2) (Cnt-b2)
Q6ZWY9	H2bc4	Histone H2B type 1-C/E/G
Q78ZA7	Nap1l4	Nucleosome assembly protein 1-like 4
Q7TMR0	Prcp	Lysosomal Pro-X carboxypeptidase (EC 3.4.16.2) (Proline carboxypeptidase) (Prolylcarboxypeptidase) (PRCP)
Q80SW1	Ahcyl1	S-adenosylhomocysteine hydrolase-like protein 1 (IP3R-binding protein released with inositol 1,4,5-trisphosphate) (Putative adenosylhomocysteinase 2) (S-adenosyl-L-homocysteine hydrolase 2) (AdoHcyase 2)
Q80W54	Zmpste24	CAAX prenyl protease 1 homolog (EC 3.4.24.84) (Farnesylated proteins-converting enzyme 1) (FACE-1) (Prenyl protein-specific endoprotease 1) (Zinc metalloproteinase Ste24 homolog)
Q80XI3-3	Eif4g3	Eukaryotic translation initiation factor 4 gamma 3 (eIF-4-gamma 3) (eIF-4G 3) (eIF4G 3) (eIF-4-gamma II) (eIF4GII)
Q8BGC0	Htatsf1	HIV Tat-specific factor 1 homolog
Q8BGS1-2	Epb41l5	Band 4.1-like protein 5 (Erythrocyte membrane protein band 4.1-like 5)
Q8BH04	Pck2	Phosphoenolpyruvate carboxykinase [GTP], mitochondrial (PEPCK-M) (EC 4.1.1.32)
Q8BH97	Rcn3	Reticulocalbin-3
Q8BI84	Mia3	Transport and Golgi organization protein 1 homolog (TANGO1) (Melanoma inhibitory activity protein 3)
Q8BMA6	Srp68	Signal recognition particle subunit SRP68 (SRP68) (Signal recognition particle 68 kDa protein)
Q8BP40	Acp6	Lysophosphatidic acid phosphatase type 6 (EC 3.1.3.2) (Acid phosphatase 6, lysophosphatidic) (Acid phosphatase-like protein 1) (PACPL1)
Q8BP47	NARS1	Asparagine--tRNA ligase, cytoplasmic (EC 6.1.1.22) (Asparaginyl-tRNA synthetase) (AsnRS) (Asparaginyl-tRNA synthetase 1)
Q8BP92	Rcn2	Reticulocalbin-2 (Taipoxin-associated calcium-binding protein 49) (TCBP-49)
Q8BWU5	Osgep	Probable tRNA N6-adenosine threonylcarbamoyltransferase (EC 2.3.1.234) (N6-L-threonylcarbamoyladenine synthase) (t(6)A synthase) (O-sialoglycoprotein endopeptidase) (t(6)A37 threonylcarbamoyladenosine biosynthesis protein Osgep) (tRNA threonylcarbamoyladenosine biosynthesis protein Osgep)
Q8BY87	Usp47	Ubiquitin carboxyl-terminal hydrolase 47 (EC 3.4.19.12) (Deubiquitinating enzyme 47) (Ubiquitin thioesterase 47) (Ubiquitin-specific-processing protease 47)
Q8C0D5	Efl1	Elongation factor-like GTPase 1 (Elongation factor Tu GTP-binding domain-containing protein 1) (Elongation factor-like 1) (Protein FAM42A)
Q8C0I1	Agps	Alkyldihydroxyacetonephosphate synthase, peroxisomal (Alkyl-DHAP synthase) (EC 2.5.1.26) (Alkylglycerone-phosphate synthase)
Q8C1A5	Thop1	Thimet oligopeptidase (EC 3.4.24.15)
Q8C7R4	Uba6	Ubiquitin-like modifier-activating enzyme 6 (Ubiquitin-activating enzyme 6) (EC 6.2.1.45) (Ubiquitin-activating enzyme E1-like protein 2) (E1-L2)
Q8C8U0	Ppfibp1	Liprin-beta-1 (Protein tyrosine phosphatase receptor type f polypeptide-interacting protein-binding protein 1) (PTPRF-interacting protein-binding protein 1)
Q8CGP0	H2bu1	Histone H2B type 3-B (H2B.U histone 1)
Q8CGP1	H2bc12	Histone H2B type 1-K
Q8CGP2	Hist1h2bp	Histone H2B type 1-P
Q8CGY8	Ogt	UDP-N-acetylglucosamine--peptide N-acetylglucosaminyltransferase 110 kDa subunit (EC 2.4.1.255) (O-GlcNAc transferase subunit p110) (O-linked N-acetylglucosamine transferase 110 kDa subunit) (OGT)
Q8K3H0	Appl1	DCC-interacting protein 13-alpha (Dip13-alpha) (Adapter protein containing PH domain, PTB domain and leucine zipper motif 1)
Q8R0X7	Sgpl1	Sphingosine-1-phosphate lyase 1 (S1PL) (SP-lyase 1) (SPL 1) (mSPL) (EC 4.1.2.27) (Sphingosine-1-phosphate aldolase)
Q8R1A4	Dock7	Dedicator of cytokinesis protein 7 (Protein moonlight)
Q8R326	Pspc1	Paraspeckle component 1 (Paraspeckle protein 1) (mPSP1)
Q8R3S6	Exoc1	Exocyst complex component 1 (Exocyst complex component Sec3)
Q8VCI5	Pex19	Peroxisomal biogenesis factor 19 (Peroxin-19) (Peroxisomal farnesylated protein) (PxF)
Q8VEH5	Epm2aip1	EPM2A-interacting protein 1 (Laforin-interacting protein)
Q91VH6	Memo1	Protein MEMO1 (Mediator of ErbB2-driven cell motility 1) (Memo-1)
Q91W89	Man2c1	Alpha-mannosidase 2C1 (EC 3.2.1.24) (Alpha-D-mannoside mannohydrolase) (Mannosidase alpha class 2C member 1) (Neutral/cytosolic alpha-mannosidase)
Q91YR9	Ptgr1	Prostaglandin reductase 1 (PRG-1) (15-oxoprostaglandin 13-reductase) (EC 1.3.1.48) (Dithiolethione-inducible gene 1 protein) (D3T-inducible gene 1 protein) (DIG-1) (Leukotriene B4 12-hydroxydehydrogenase) (NAD(P)H-dependent alkenal/one oxidoreductase) (EC 1.3.1.74)
Q91YY4	Atpaf2	ATP synthase mitochondrial F1 complex assembly factor 2
Q91ZW3	Smarca5	SWI/SNF-related matrix-associated actin-dependent regulator of chromatin subfamily A member 5 (EC 3.6.4.-) (Sucrose nonfermenting protein 2 homolog) (mSnf2h)
Q920A5	Scpep1	Retinoid-inducible serine carboxypeptidase (EC 3.4.16.-) (Serine carboxypeptidase 1)
Q920B9	Supt16h	FACT complex subunit SPT16 (Chromatin-specific transcription elongation factor 140 kDa subunit) (FACT 140 kDa subunit) (FACTp140) (Facilitates chromatin transcription complex subunit SPT16)
Q921M7	Cyrib	CYFIP-related Rac1 interactor B (Protein FAM49B)
Q99K51	Pls3	Plastin-3 (T-plastin)
Q99KN9	Clint1	Clathrin interactor 1 (Enthoprotin) (Epsin-4) (Epsin-related protein) (EpsinR)
Q99KV1	Dnajb11	DnaJ homolog subfamily B member 11 (APOBEC1-binding protein 2) (ABBP-2) (ER-associated DNAJ) (ER-associated Hsp40 co-chaperone) (Endoplasmic reticulum DNA J domain-containing protein 3) (ER-resident protein ERdj3) (ERdj3) (ERj3p)
Q99LD4	Gps1	COP9 signalosome complex subunit 1 (SGN1) (Signalosome subunit 1) (G protein pathway suppressor 1) (GPS-1) (JAB1-containing signalosome subunit 1)
Q99LD9	Eif2b2	Translation initiation factor eIF-2B subunit beta (eIF-2B GDP-GTP exchange factor subunit beta)
Q99MR6-3	Srrt	Serrate RNA effector molecule homolog (Arsenite-resistance protein 2)
Q9CPU4	Mgst3	Microsomal glutathione S-transferase 3 (Microsomal GST-3) (Glutathione peroxidase MGST3) (EC 1.11.1.-) (Microsomal glutathione S-transferase III) (Microsomal GST-III)
Q9CQ19	Myl9	Myosin regulatory light polypeptide 9 (Myosin regulatory light chain 2, smooth muscle isoform) (Myosin regulatory light chain 9)
Q9CQF9	Pcyox1	Prenylcysteine oxidase (EC 1.8.3.5)
Q9CRD2	Emc2	ER membrane protein complex subunit 2 (Tetratricopeptide repeat protein 35) (TPR repeat protein 35)
Q9CSN1	Snw1	SNW domain-containing protein 1 (Nuclear protein SkiP) (Ski-interacting protein)
Q9CXT8	Pmpcb	Mitochondrial-processing peptidase subunit beta (EC 3.4.24.64) (Beta-MPP) (P-52)
Q9CZW5	Tomm70	Mitochondrial import receptor subunit TOM70 (Mitochondrial precursor proteins import receptor) (Translocase of outer membrane 70 kDa subunit) (Translocase of outer mitochondrial membrane protein 70)
Q9CZY3	Ube2v1	Ubiquitin-conjugating enzyme E2 variant 1 (UEV-1) (CROC-1)
Q9D1Q6	Erp44	Endoplasmic reticulum resident protein 44 (ER protein 44) (ERp44) (Thioredoxin domain-containing protein 4)
Q9D2M8	Ube2v2	Ubiquitin-conjugating enzyme E2 variant 2 (Ubc-like protein MMS2)
Q9D2U9	H2bu2	H2B.U histone 2 (Histone H2B type 3-A)
Q9D662	Sec23b	Protein transport protein Sec23B (SEC23-related protein B)
Q9D6J5	Ndufb8	NADH dehydrogenase [ubiquinone] 1 beta subcomplex subunit 8, mitochondrial (Complex I-ASHI) (CI-ASHI) (NADH-ubiquinone oxidoreductase ASHI subunit)
Q9D6Y7-3	Msra	Mitochondrial peptide methionine sulfoxide reductase (EC 1.8.4.11) (Peptide-methionine (S)-S-oxide reductase) (Peptide Met(O) reductase) (Protein-methionine-S-oxide reductase) (PMSR)
Q9D820	Prorsd1	Prolyl-tRNA synthetase associated domain-containing protein 1 (PrdX deacylase domain-containing protein 1)
Q9D8W5	Psmd12	26S proteasome non-ATPase regulatory subunit 12 (26S proteasome regulatory subunit RPN5) (26S proteasome regulatory subunit p55)
Q9DBD0	Ica	Inhibitor of carbonic anhydrase
Q9DBH5	Lman2	Vesicular integral-membrane protein VIP36 (Lectin mannose-binding 2) (Vesicular integral-membrane protein 36) (VIP36)
Q9DBR1	Xrn2	5'-3' exoribonuclease 2 (EC 3.1.13.-) (Protein Dhm1)
Q9DCT1	Akr1e2	1,5-anhydro-D-fructose reductase (AF reductase) (EC 1.1.1.263) (Aldo-keto reductase family 1 member C-like protein 2) (Aldo-keto reductase family 1 member E1) (Aldo-keto reductase family 1 member E2)
Q9EQG9	Cert1	Ceramide transfer protein (CERT) (Collagen type IV alpha-3-binding protein) (Goodpasture antigen-binding protein) (GPBP) (START domain-containing protein 11) (StARD11) (StAR-related lipid transfer protein 11)
Q9ER72	Cars1	Cysteine--tRNA ligase, cytoplasmic (EC 6.1.1.16) (Cysteinyl-tRNA synthetase) (CysRS)
Q9JLI8	Sart3	Squamous cell carcinoma antigen recognized by T-cells 3 (SART-3) (mSART-3) (Tumor-rejection antigen SART3)
Q9QY76	Vapb	Vesicle-associated membrane protein-associated protein B (VAMP-B) (VAMP-associated protein B) (VAP-B) (VAMP-associated protein 33b)
Q9QYB1	Clic4	Chloride intracellular channel protein 4 (mc3s5/mtCLIC)
Q9QYB5	Add3	Gamma-adducin (Adducin-like protein 70)
Q9QZD9	Eif3i	Eukaryotic translation initiation factor 3 subunit I (eIF3i) (Eukaryotic translation initiation factor 3 subunit 2) (TGF-beta receptor-interacting protein 1) (TRIP-1) (eIF-3-beta) (eIF3 p36)
Q9R0Q3	Tmed2	Transmembrane emp24 domain-containing protein 2 (COPI-coated vesicle membrane protein p24) (Membrane protein p24A) (Sid 394) (p24 family protein beta-1) (p24beta1)
Q9R1C7	Prpf40a	Pre-mRNA-processing factor 40 homolog A (Formin-binding protein 11) (FBP-11) (Formin-binding protein 3)
Q9WTM5	Ruvbl2	RuvB-like 2 (EC 3.6.4.12) (p47 protein)
Q9WUB3	Pygm	Glycogen phosphorylase, muscle form (EC 2.4.1.1) (Myophosphorylase)
Q9WVE8	Pacsin2	Protein kinase C and casein kinase substrate in neurons protein 2 (Syndapin-2) (Syndapin-II) (SdpII)
Q9Z1F9	Uba2	SUMO-activating enzyme subunit 2 (EC 2.3.2.-) (Anthracycline-associated resistance ARX) (Ubiquitin-like 1-activating enzyme E1B) (Ubiquitin-like modifier-activating enzyme 2)
Q9Z1G4-3	Atp6v0a1	V-type proton ATPase 116 kDa subunit a 1 (V-ATPase 116 kDa subunit a 1) (Clathrin-coated vesicle/synaptic vesicle proton pump 116 kDa subunit) (Vacuolar adenosine triphosphatase subunit Ac116) (Vacuolar proton pump subunit 1) (Vacuolar proton translocating ATPase 116 kDa subunit a isoform 1)
Q9Z1M8	Ik	Protein Red (Cytokine IK) (IK factor) (Protein RER)
Q9Z1Z2	Strap	Serine-threonine kinase receptor-associated protein (UNR-interacting protein)
