# Supplementary material for: Long-lived proteins and DNA as candidate predictive biomarkers for tissue associated diseases
Source: iScience. 2024 Mar 28;27(4):109642. doi: 10.1016/j.isci.2024.109642 (PMC11022098; doi:10.1016/j.isci.2024.109642)
Supplement: Table S3. LLPs shared [file mmc7.xlsx]

## Sheet: Plasma & Tissues
Uniport ID	Gene symbol	Description
P10853	H2bc7	Histone H2B type 1-F/J/L (H2B 291A)
P27661	H2ax	Histone H2AX (H2a/x) (Histone H2A.X)
P62806	H4c1	Histone H4
Q64475	H2bc3	Histone H2B type 1-B (H2B-clustered histone 3) (h2B-143)
Q64523	H2ac20	Histone H2A type 2-C (H2A-clustered histone 20) (H2a-613B)
Q64525	Hist2h2bb	Histone H2B type 2-B (H2b 616)
Q6GSS7	Hist2h2aa1	Histone H2A type 2-A (H2a-614) (H2a-615) (Histone H2A.2)
Q6ZWY9	H2bc4	Histone H2B type 1-C/E/G
Q8CGP1	H2bc12	Histone H2B type 1-K
Q8CGP2	Hist1h2bp	Histone H2B type 1-P
Q02257	Jup	Junction plakoglobin (Desmoplakin III) (Desmoplakin-3)
E9Q557	Dsp	Desmoplakin (DP)
P10854	H2bc14	Histone H2B type 1-M (H2B 291B)
P35441	Thbs1	Thrombospondin-1 (Glycoprotein G)
P50247	Ahcy	Adenosylhomocysteinase (AdoHcyase) (EC 3.3.1.1) (CUBP) (Liver copper-binding protein) (S-adenosyl-L-homocysteine hydrolase)
P68040	Rack1	Receptor of activated protein C kinase 1 (12-3) (Guanine nucleotide-binding protein subunit beta-2-like 1) (Receptor for activated C kinase) (Receptor of activated protein kinase C 1) (p205) [Cleaved into: Receptor of activated protein C kinase 1, N-terminally processed (Guanine nucleotide-binding protein subunit beta-2-like 1, N-terminally processed)]
Q64478	H2bc9	Histone H2B type 1-H (H2B-clustered histone 9) (h2B-221)
Q64727	Vcl	Vinculin (Metavinculin)
