# Supplementary material for: Long-lived proteins and DNA as candidate predictive biomarkers for tissue associated diseases
Source: iScience. 2024 Mar 28;27(4):109642. doi: 10.1016/j.isci.2024.109642 (PMC11022098; doi:10.1016/j.isci.2024.109642)
Supplement: Table S4. Hub genes of LLPs [file mmc8.xlsx]

## Sheet: Hub genes
Uniport ID	Tissues	Gene symbol	Description
O08808	adrenal gland	Diaph1	Protein diaphanous homolog 1 (Diaphanous-related formin-1) (DRF1) (p140mDIA) (mDIA1)
O09174	adrenal gland	Amacr	Alpha-methylacyl-CoA racemase (EC 5.1.99.4) (2-methylacyl-CoA racemase)
O35344	adrenal gland	Kpna3	Importin subunit alpha-4 (Importin alpha Q2) (Qip2) (Karyopherin subunit alpha-3)
P47856	adrenal gland	Gfpt1	Glutamine--fructose-6-phosphate aminotransferase [isomerizing] 1 (EC 2.6.1.16) (D-fructose-6-phosphate amidotransferase 1) (Glutamine:fructose-6-phosphate amidotransferase 1) (GFAT 1) (GFAT1) (Hexosephosphate aminotransferase 1)
P70255	adrenal gland	Nfic	Nuclear factor 1 C-type (NF1-C) (Nuclear factor 1/C) (CCAAT-box-binding transcription factor) (CTF) (Nuclear factor I/C) (NF-I/C) (NFI-C) (TGGCA-binding protein)
Q3UKC1	adrenal gland	Tax1bp1	Tax1-binding protein 1 homolog
Q8BIK4	adrenal gland	Dock9	Dedicator of cytokinesis protein 9 (Cdc42 guanine nucleotide exchange factor zizimin-1) (Zizimin-1)
Q8JZM7	adrenal gland	Cdc73	Parafibromin (Cell division cycle protein 73 homolog) (Hyperparathyroidism 2 protein homolog)
Q922P9	adrenal gland	Glyr1	Putative oxidoreductase GLYR1 (EC 1.-.-.-) (Glyoxylate reductase 1 homolog) (Nuclear protein NP60)
Q925F2	adrenal gland	Esam	Endothelial cell-selective adhesion molecule
Q9D0K1	adrenal gland	Pex13	Peroxisomal membrane protein PEX13 (Peroxin-13)
Q9JHU2	adrenal gland	Palmd	Palmdelphin
A2APT9	adrenal gland	Klhdc7a	Kelch domain-containing protein 7A
D3YZP9	adrenal gland	Ccdc6	Coiled-coil domain-containing protein 6
O35435	adrenal gland	Dhodh	Dihydroorotate dehydrogenase (quinone), mitochondrial (DHOdehase) (EC 1.3.5.2) (Dihydroorotate oxidase)
P33173	adrenal gland	Kif1a	Kinesin-like protein KIF1A (Axonal transporter of synaptic vesicles)
P39053	adrenal gland	Dnm1	Dynamin-1 (EC 3.6.5.5)
P48722	adrenal gland	Hspa4l	Heat shock 70 kDa protein 4L (Heat shock 70-related protein APG-1) (Osmotic stress protein 94)
P53811	adrenal gland	Pitpnb	Phosphatidylinositol transfer protein beta isoform (PI-TP-beta) (PtdIns transfer protein beta) (PtdInsTP beta)
P61222	adrenal gland	Abce1	ATP-binding cassette sub-family E member 1 (RNase L inhibitor) (Ribonuclease 4 inhibitor) (RNS4I)
P97367	adrenal gland	Meis2	Homeobox protein Meis2 (Meis1-related protein 1)
Q00493	adrenal gland	Cpe	Carboxypeptidase E (CPE) (EC 3.4.17.10) (Carboxypeptidase H) (CPH) (Enkephalin convertase) (Prohormone-processing carboxypeptidase)
Q08857	adrenal gland	Cd36	Platelet glycoprotein 4 (Glycoprotein IIIb) (GPIIIB) (PAS IV) (PAS-4) (Platelet glycoprotein IV) (GPIV) (CD antigen CD36)
Q3UH68	adrenal gland	Limch1	LIM and calponin homology domains-containing protein 1
Q4PZA2	adrenal gland	Ece1	Endothelin-converting enzyme 1 (ECE-1) (EC 3.4.24.71)
Q60967	adrenal gland	Papss1	Bifunctional 3'-phosphoadenosine 5'-phosphosulfate synthase 1 (PAPS synthase 1) (PAPSS 1) (Sulfurylase kinase 1) (SK 1) (SK1) [Includes: Sulfate adenylyltransferase (EC 2.7.7.4) (ATP-sulfurylase) (Sulfate adenylate transferase) (SAT); Adenylyl-sulfate kinase (EC 2.7.1.25) (3'-phosphoadenosine-5'-phosphosulfate synthase) (APS kinase) (Adenosine-5'-phosphosulfate 3'-phosphotransferase) (Adenylylsul…
Q62384	adrenal gland	Zpr1	Zinc finger protein ZPR1 (Zinc finger protein 259)
Q64674	adrenal gland	Srm	Spermidine synthase (SPDSY) (EC 2.5.1.16) (Putrescine aminopropyltransferase)
Q80TB8	adrenal gland	Vat1l	Synaptic vesicle membrane protein VAT-1 homolog-like (EC 1.-.-.-)
Q80V03	adrenal gland	Adck5	Uncharacterized aarF domain-containing protein kinase 5 (EC 2.7.11.-)
Q8BGS1	adrenal gland	Epb41l5	Band 4.1-like protein 5 (Erythrocyte membrane protein band 4.1-like 5)
Q8BMP6	adrenal gland	Acbd3	Golgi resident protein GCP60 (Acyl-CoA-binding domain-containing protein 3) (Golgi complex-associated protein 1) (GOCAP1) (Golgi phosphoprotein 1) (GOLPH1) (PBR- and PKA-associated protein 7) (Peripheral benzodiazepine receptor-associated protein PAP7)
Q8BRT1	adrenal gland	Clasp2	CLIP-associating protein 2 (Cytoplasmic linker-associated protein 2)
Q8BT60	adrenal gland	Cpne3	Copine-3 (Copine III)
Q8R0I0	adrenal gland	Ace2	Angiotensin-converting enzyme 2 (EC 3.4.17.23) (ACE-related carboxypeptidase) (EC 3.4.17.-) [Cleaved into: Processed angiotensin-converting enzyme 2]
Q8R1V4	adrenal gland	Tmed4	Transmembrane emp24 domain-containing protein 4 (Endoplasmic reticulum stress-response protein 25) (ERS25) (p24 family protein alpha-3) (p24alpha3) (p26)
Q8VCI0	adrenal gland	Plbd1	Phospholipase B-like 1 (EC 3.1.1.-) (LAMA-like protein 1) (Lamina ancestor homolog 1) (Phospholipase B domain-containing protein 1) [Cleaved into: Phospholipase B-like 1 chain A; Phospholipase B-like 1 chain B; Phospholipase B-like 1 chain C]
Q924D0	adrenal gland	Rtn4ip1	Reticulon-4-interacting protein 1, mitochondrial (NOGO-interacting mitochondrial protein)
Q99LD4	adrenal gland	Gps1	COP9 signalosome complex subunit 1 (SGN1) (Signalosome subunit 1) (G protein pathway suppressor 1) (GPS-1) (JAB1-containing signalosome subunit 1)
Q9CWL8	adrenal gland	Ctnnbl1	Beta-catenin-like protein 1 (Nuclear-associated protein) (NAP)
Q9D024	adrenal gland	Ccdc47	PAT complex subunit CCDC47 (Adipocyte-specific protein 4) (Calumin) (Coiled-coil domain-containing protein 47)
Q9D554	adrenal gland	Sf3a3	Splicing factor 3A subunit 3 (SF3a60) (Spliceosome-associated protein 61) (SAP 61)
Q9D7V9	adrenal gland	Naaa	N-acylethanolamine-hydrolyzing acid amidase (EC 3.5.1.60) (Acylsphingosine deacylase NAAA) (EC 3.5.1.23) (N-acylsphingosine amidohydrolase-like) (ASAH-like protein) [Cleaved into: N-acylethanolamine-hydrolyzing acid amidase subunit alpha; N-acylethanolamine-hydrolyzing acid amidase subunit beta]
Q9R111	adrenal gland	Gda	Guanine deaminase (Guanase) (Guanine aminase) (EC 3.5.4.3) (Guanine aminohydrolase) (GAH)
Q9Z1Z2	adrenal gland	Strap	Serine-threonine kinase receptor-associated protein (UNR-interacting protein)
O35134	adrenal gland	Polr1a	DNA-directed RNA polymerase I subunit RPA1 (RNA polymerase I subunit A1) (EC 2.7.7.6) (DNA-directed RNA polymerase I largest subunit) (DNA-directed RNA polymerase I subunit A) (RNA polymerase I 194 kDa subunit) (RPA194)
O55106	adrenal gland	Strn	Striatin
O70566	adrenal gland	Diaph2	Protein diaphanous homolog 2 (Diaphanous-related formin-2) (DRF2) (mDia3)
P61226	adrenal gland	Rap2b	Ras-related protein Rap-2b (EC 3.6.5.2)
P97393	adrenal gland	Arhgap5	Rho GTPase-activating protein 5 (Rho-type GTPase-activating protein 5) (p190-B)
Q3UE37	adrenal gland	Ube2z	Ubiquitin-conjugating enzyme E2 Z (EC 2.3.2.23) (E2 ubiquitin-conjugating enzyme Z) (Uba6-specific E2 conjugating enzyme 1) (Use1) (Ubiquitin carrier protein Z) (Ubiquitin-protein ligase Z)
Q80W22	adrenal gland	Thnsl2	Threonine synthase-like 2 (TSH2) (mTSH2) (EC 4.2.3.-)
Q8BU85	adrenal gland	Msrb3	Methionine-R-sulfoxide reductase B3, mitochondrial (MsrB3) (EC 1.8.4.12) (EC 1.8.4.14)
Q8BXR1	adrenal gland	Slc7a14	Probable cationic amino acid transporter (Solute carrier family 7 member 14)
Q8C0E3	adrenal gland	Trim47	E3 ubiquitin-protein ligase TRIM47 (EC 2.3.2.27) (Tripartite motif-containing protein 47)
Q8C3F2	adrenal gland	Fam120c	Constitutive coactivator of PPAR-gamma-like protein 2 (Protein FAM120C)
Q8CGA0	adrenal gland	Ppm1f	Protein phosphatase 1F (EC 3.1.3.16) (Ca(2+)/calmodulin-dependent protein kinase phosphatase) (CaM-kinase phosphatase) (CaMKPase)
Q922K7	adrenal gland	Nop2	Probable 28S rRNA (cytosine-C(5))-methyltransferase (EC 2.1.1.-) (Nucleolar protein 1) (Nucleolar protein 2 homolog) (Proliferating-cell nucleolar antigen p120) (Proliferation-associated nucleolar protein p120)
Q9CYN2	adrenal gland	Spcs2	Signal peptidase complex subunit 2 (Microsomal signal peptidase 25 kDa subunit) (SPase 25 kDa subunit)
Q9D110	adrenal gland	Mthfs	5-formyltetrahydrofolate cyclo-ligase (EC 6.3.3.2) (5,10-methenyl-tetrahydrofolate synthetase) (MTHFS) (Methenyl-THF synthetase)
Q9D2C2	adrenal gland	Saal1	Protein SAAL1 (Synoviocyte proliferation-associated in collagen-induced arthritis protein 1) (SPACIA1)
Q9JHK5	adrenal gland	Plek	Pleckstrin
B2RUR8	brain	Otud7b	OTU domain-containing protein 7B (EC 3.4.19.12) (Cellular zinc finger anti-NF-kappa-B protein) (Zinc finger A20 domain-containing protein 1) (Zinc finger protein Cezanne)
O08807	brain	Prdx4	Peroxiredoxin-4 (EC 1.11.1.24) (Antioxidant enzyme AOE372) (Peroxiredoxin IV) (Prx-IV) (Thioredoxin peroxidase AO372) (Thioredoxin-dependent peroxide reductase A0372) (Thioredoxin-dependent peroxiredoxin 4)
O89050	brain	Mkln1	Muskelin
P21661	brain	Pcsk2	Neuroendocrine convertase 2 (NEC 2) (EC 3.4.21.94) (KEX2-like endoprotease 2) (Prohormone convertase 2) (Proprotein convertase 2) (PC2)
P51855	brain	Gss	Glutathione synthetase (GSH synthetase) (GSH-S) (EC 6.3.2.3) (Glutathione synthase)
P59017	brain	Bcl2l13	Bcl-2-like protein 13 (Bcl2-L-13) (Bcl-rambo) (Protein Mil1)
P60487	brain	Pdxp	Chronophin (EC 3.1.3.16) (EC 3.1.3.74) (Pyridoxal 5'-phosphate phosphatase) (Pyridoxal phosphate phosphatase) (PLP phosphatase)
Q61024	brain	Asns	Asparagine synthetase [glutamine-hydrolyzing] (EC 6.3.5.4) (Glutamine-dependent asparagine synthetase)
Q61545	brain	Ewsr1	RNA-binding protein EWS
Q61838	brain	Pzp	Pregnancy zone protein (Alpha-2-macroglobulin) (Alpha-2-M) [Cleaved into: Alpha-2-macroglobulin 165 kDa subunit; Alpha-2-macroglobulin 35 kDa subunit]
Q6NZC7	brain	Sec23ip	SEC23-interacting protein
Q6PEE2	brain	Ctif	CBP80/20-dependent translation initiation factor
Q6ZQ29	brain	Taok2	Serine/threonine-protein kinase TAO2 (EC 2.7.11.1) (Thousand and one amino acid protein 2)
Q8BG67	brain	Efr3a	Protein EFR3 homolog A (Protein EFR3-like)
Q8C7M3	brain	Trim9	E3 ubiquitin-protein ligase TRIM9 (EC 2.3.2.27) (RING-type E3 ubiquitin transferase TRIM9) (Tripartite motif-containing protein 9)
Q91ZW3	brain	Smarca5	SWI/SNF-related matrix-associated actin-dependent regulator of chromatin subfamily A member 5 (EC 3.6.4.-) (Sucrose nonfermenting protein 2 homolog) (mSnf2h)
Q920L1	brain	Fads1	Acyl-CoA (8-3)-desaturase (EC 1.14.19.44) (Delta(5) fatty acid desaturase) (D5D) (Delta(5) desaturase) (Delta-5 desaturase) (Fatty acid desaturase 1)
Q9CS84	brain	Nrxn1	Neurexin-1 (Neurexin I-alpha) (Neurexin-1-alpha)
Q9D387	brain	Lamp5	Lysosome-associated membrane glycoprotein 5 (Brain and dendritic cell-associated LAMP) (Brain-associated LAMP-like protein) (BAD-LAMP) (Lysosome-associated membrane protein 5) (LAMP-5)
Q9JKS5	brain	Habp4	Intracellular hyaluronan-binding protein 4 (IHABP-4) (IHABP4) (Hyaluronic acid-binding protein 4)
Q9QVP9	brain	Ptk2b	Protein-tyrosine kinase 2-beta (EC 2.7.10.2) (Calcium-dependent tyrosine kinase) (CADTK) (Calcium-regulated non-receptor proline-rich tyrosine kinase) (Cell adhesion kinase beta) (CAK-beta) (CAKB) (Focal adhesion kinase 2) (FADK 2) (Proline-rich tyrosine kinase 2) (Related adhesion focal tyrosine kinase) (RAFTK)
A3KFX0	brain	Nt5c1a	Cytosolic 5'-nucleotidase 1A (cN1A) (EC 3.1.3.5) (Cytosolic 5'-nucleotidase IA) (cN-IA)
O08579	brain	Emd	Emerin
O08600	brain	Endog	Endonuclease G, mitochondrial (Endo G) (EC 3.1.30.-)
P06909	brain	Cfh	Complement factor H (Protein beta-1-H)
P24288	brain	Bcat1	Branched-chain-amino-acid aminotransferase, cytosolic (BCAT(c)) (EC 2.6.1.42) (Protein ECA39)
P29416	brain	Hexa	Beta-hexosaminidase subunit alpha (EC 3.2.1.52) (Beta-N-acetylhexosaminidase subunit alpha) (Hexosaminidase subunit A) (N-acetyl-beta-glucosaminidase subunit alpha)
P35821	brain	Ptpn1	Tyrosine-protein phosphatase non-receptor type 1 (EC 3.1.3.48) (Protein-tyrosine phosphatase 1B) (PTP-1B) (Protein-tyrosine phosphatase HA2) (PTP-HA2)
P49586	brain	Pcyt1a	Choline-phosphate cytidylyltransferase A (EC 2.7.7.15) (CCT-alpha) (CTP:phosphocholine cytidylyltransferase A) (CCT A) (CT A) (Phosphorylcholine transferase A)
P55066	brain	Ncan	Neurocan core protein (Chondroitin sulfate proteoglycan 3)
P63216	brain	Gng3	Guanine nucleotide-binding protein G(I)/G(S)/G(O) subunit gamma-3
Q04750	brain	Top1	DNA topoisomerase 1 (EC 5.6.2.1) (DNA topoisomerase I)
Q3UUG6	brain	Tbc1d24	TBC1 domain family member 24
Q71RI9	brain	Kyat3	Kynurenine--oxoglutarate transaminase 3 (EC 2.6.1.7) (Cysteine-S-conjugate beta-lyase 2) (EC 4.4.1.13) (Kynurenine aminotransferase 3) (Kynurenine aminotransferase III) (KATIII) (Kynurenine--glyoxylate transaminase) (EC 2.6.1.63) (Kynurenine--oxoglutarate transaminase III)
Q8BHG1	brain	Nrdc	Nardilysin (EC 3.4.24.61) (N-arginine dibasic convertase) (NRD convertase) (NRD-C) (Nardilysin convertase)
Q8BMJ3	brain	Eif1ax	Eukaryotic translation initiation factor 1A, X-chromosomal (eIF-1A X isoform) (Eukaryotic translation initiation factor 4C) (eIF-4C)
Q8CH09	brain	Sugp2	SURP and G-patch domain-containing protein 2 (Arginine/serine-rich-splicing factor 14) (Splicing factor, arginine/serine-rich 14)
Q8JZR0	brain	Acsl5	Long-chain-fatty-acid--CoA ligase 5 (EC 6.2.1.3) (Arachidonate--CoA ligase) (EC 6.2.1.15) (Long-chain acyl-CoA synthetase 5) (LACS 5)
Q8VDN4	brain	Ccdc92	Coiled-coil domain-containing protein 92
Q920A5	brain	Scpep1	Retinoid-inducible serine carboxypeptidase (EC 3.4.16.-) (Serine carboxypeptidase 1)
Q924S8	brain	Spred1	Sprouty-related, EVH1 domain-containing protein 1 (Spred-1)
Q9CQH7	brain	Btf3l4	Transcription factor BTF3 homolog 4 (Basic transcription factor 3-like 4)
Q9QXK3	brain	Copg2	Coatomer subunit gamma-2 (Gamma-2-coat protein) (Gamma-2-COP)
Q9QYA2	brain	Tomm40	Mitochondrial import receptor subunit TOM40 homolog (Mitochondrial outer membrane protein of 35 kDa) (MOM35) (Protein Haymaker) (Translocase of outer membrane 40 kDa subunit homolog)
Q9R0H0	brain	Acox1	Peroxisomal acyl-coenzyme A oxidase 1 (AOX) (EC 1.3.3.6) (Palmitoyl-CoA oxidase) [Cleaved into: Peroxisomal acyl-CoA oxidase 1, A chain; Peroxisomal acyl-CoA oxidase 1, B chain; Peroxisomal acyl-CoA oxidase 1, C chain]
Q9Z2W0	brain	Dnpep	Aspartyl aminopeptidase (EC 3.4.11.21)
B1AZP2	brain	Dlgap4	Disks large-associated protein 4 (DAP-4) (PSD-95/SAP90-binding protein 4) (SAP90/PSD-95-associated protein 4) (SAPAP-4)
D3YZU1	brain	Shank1	SH3 and multiple ankyrin repeat domains protein 1 (Shank1)
E9Q4P1	brain	Wdfy1	WD repeat and FYVE domain-containing protein 1 (WD40- and FYVE domain-containing protein 1)
P07356	brain	Anxa2	Annexin A2 (Annexin II) (Annexin-2) (Calpactin I heavy chain) (Calpactin-1 heavy chain) (Chromobindin-8) (Lipocortin II) (Placental anticoagulant protein IV) (PAP-IV) (Protein I) (p36)
P0C0A3	brain	Chmp6	Charged multivesicular body protein 6 (Chromatin-modifying protein 6)
P17156	brain	Hspa2	Heat shock-related 70 kDa protein 2 (Heat shock protein 70.2)
P27671	brain	Rasgrf1	Ras-specific guanine nucleotide-releasing factor 1 (Ras-GRF1) (CDC25Mm) (Guanine nucleotide-releasing protein) (GNRP) (Ras-specific nucleotide exchange factor CDC25)
P32020	brain	Scp2	Sterol carrier protein 2 (SCP-2) (Acetyl-CoA C-myristoyltransferase) (EC 2.3.1.155) (Non-specific lipid-transfer protein) (NSL-TP) (Propanoyl-CoA C-acyltransferase) (EC 2.3.1.176) (SCP-2/3-oxoacyl-CoA thiolase) (SCP-2/thiolase) (EC 2.3.1.16) (SCP-chi) (Sterol carrier protein X) (SCP-X) (Straight-chain acyl-CoA oxidase) (SCPX)
P57776	brain	Eef1d	Elongation factor 1-delta (EF-1-delta)
P63318	brain	Prkcg	Protein kinase C gamma type (PKC-gamma) (EC 2.7.11.13)
Q03173	brain	Enah	Protein enabled homolog (NPC-derived proline-rich protein 1) (NDPP-1)
Q3UHK6	brain	Tenm4	Teneurin-4 (Ten-4) (Downstream of CHOP4) (Protein Odd Oz/ten-m homolog 4) (Tenascin-M4) (Ten-m4) (Teneurin transmembrane protein 4)
Q60992	brain	Vav2	Guanine nucleotide exchange factor VAV2 (VAV-2)
Q61233	brain	Lcp1	Plastin-2 (65 kDa macrophage protein) (L-plastin) (Lymphocyte cytosolic protein 1) (LCP-1) (pp65)
Q61282	brain	Acan	Aggrecan core protein (Cartilage-specific proteoglycan core protein) (CSPCP)
Q61584	brain	Fxr1	Fragile X mental retardation syndrome-related protein 1 (mFxr1p)
Q62376	brain	Snrnp70	U1 small nuclear ribonucleoprotein 70 kDa (U1 snRNP 70 kDa) (U1-70K) (snRNP70)
Q6ZQ08	brain	Cnot1	CCR4-NOT transcription complex subunit 1 (CCR4-associated factor 1)
Q8BL65	brain	Ablim2	Actin-binding LIM protein 2 (abLIM-2) (Actin-binding LIM protein family member 2)
Q8BXZ1	brain	Tmx3	Protein disulfide-isomerase TMX3 (EC 5.3.4.1) (Thioredoxin domain-containing protein 10) (Thioredoxin-related transmembrane protein 3)
Q8C0Z1	brain	Fam234a	Protein FAM234A (Protein ITFG3)
Q8CI43	brain	Myl6b	Myosin light chain 6B (Smooth muscle and nonmuscle myosin light chain alkali 6B)
Q8K021	brain	Scamp1	Secretory carrier-associated membrane protein 1 (Secretory carrier membrane protein 1)
Q8R127	brain	Sccpdh	Saccharopine dehydrogenase-like oxidoreductase (EC 1.-.-.-)
Q9CZ30	brain	Ola1	Obg-like ATPase 1 (GTP-binding protein 9)
Q9D415	brain	Dlgap1	Disks large-associated protein 1 (DAP-1) (Guanylate kinase-associated protein) (PSD-95/SAP90-binding protein 1) (SAP90/PSD-95-associated protein 1) (SAPAP1)
Q9JIA1	brain	Lgi1	Leucine-rich glioma-inactivated protein 1
Q9JII5	brain	Dazap1	DAZ-associated protein 1 (Deleted in azoospermia-associated protein 1)
Q9JK48	brain	Sh3glb1	Endophilin-B1 (SH3 domain-containing GRB2-like protein B1)
Q9JMG7	brain	Hdgfl3	Hepatoma-derived growth factor-related protein 3 (HRP-3)
Q9R0Q3	brain	Tmed2	Transmembrane emp24 domain-containing protein 2 (COPI-coated vesicle membrane protein p24) (Membrane protein p24A) (Sid 394) (p24 family protein beta-1) (p24beta1)
Q9WVE8	brain	Pacsin2	Protein kinase C and casein kinase substrate in neurons protein 2 (Syndapin-2) (Syndapin-II) (SdpII)
P02468	brain	Lamc1	Laminin subunit gamma-1 (Laminin B2 chain) (Laminin-1 subunit gamma) (Laminin-10 subunit gamma) (Laminin-11 subunit gamma) (Laminin-2 subunit gamma) (Laminin-3 subunit gamma) (Laminin-4 subunit gamma) (Laminin-6 subunit gamma) (Laminin-7 subunit gamma) (Laminin-8 subunit gamma) (Laminin-9 subunit gamma) (S-laminin subunit gamma) (S-LAM gamma)
P06797	brain	Ctsl	Procathepsin L (EC 3.4.22.15) (Cathepsin L1) (Major excreted protein) (MEP) (p39 cysteine proteinase) [Cleaved into: Cathepsin L; Cathepsin L heavy chain; Cathepsin L light chain]
P16045	brain	Lgals1	Galectin-1 (Gal-1) (14 kDa lectin) (Beta-galactoside-binding lectin L-14-I) (Galaptin) (Lactose-binding lectin 1) (Lectin galactoside-binding soluble 1) (S-Lac lectin 1)
P32848	brain	Pvalb	Parvalbumin alpha
P34152	brain	Ptk2	Focal adhesion kinase 1 (FADK 1) (EC 2.7.10.2) (Focal adhesion kinase-related nonkinase) (FRNK) (Protein-tyrosine kinase 2) (p125FAK) (pp125FAK)
P62849	brain	Rps24	40S ribosomal protein S24
P97355	brain	Sms	Spermine synthase (SPMSY) (EC 2.5.1.22) (Spermidine aminopropyltransferase)
P97445	brain	Cacna1a	Voltage-dependent P/Q-type calcium channel subunit alpha-1A (Brain calcium channel I) (BI) (Calcium channel, L type, alpha-1 polypeptide isoform 4) (Voltage-gated calcium channel subunit alpha Cav2.1)
Q62193	brain	Rpa2	Replication protein A 32 kDa subunit (RP-A p32) (Replication factor A protein 2) (RF-A protein 2) (Replication protein A 34 kDa subunit) (RP-A p34)
Q80VP0	brain	Tecpr1	Tectonin beta-propeller repeat-containing protein 1
Q8BFW7	brain	Lpp	Lipoma-preferred partner homolog
Q8C522	brain	Endod1	Endonuclease domain-containing 1 protein (EC 3.1.30.-)
Q8C7E9	brain	Cstf2t	Cleavage stimulation factor subunit 2 tau variant (CF-1 64 kDa subunit tau variant) (Cleavage stimulation factor 64 kDa subunit tau variant) (CSTF 64 kDa subunit tau variant) (TauCstF-64)
Q8CE50	brain	Snx30	Sorting nexin-30
Q8K4R4	brain	Pitpnc1	Cytoplasmic phosphatidylinositol transfer protein 1 (Mammalian rdgB homolog beta) (M-rdgB beta) (MrdgBbeta) (mM-rdgBbeta) (Retinal degeneration B homolog beta) (RdgBbeta)
Q91W39	brain	Ncoa5	Nuclear receptor coactivator 5 (NCoA-5) (Coactivator independent of AF-2) (CIA)
Q9DCV4	brain	Rmdn1	Regulator of microtubule dynamics protein 1 (RMD-1) (mRMD-1) (Microtubule-associated protein) (Protein FAM82B)
Q9WTK3	brain	Gpaa1	Glycosylphosphatidylinositol anchor attachment 1 protein (GPI anchor attachment protein 1) (GAA1 protein homolog) (mGAA1)
Q9Z2I8	brain	Suclg2	Succinate--CoA ligase [GDP-forming] subunit beta, mitochondrial (EC 6.2.1.4) (GTP-specific succinyl-CoA synthetase subunit beta) (G-SCS) (GTPSCS) (Succinyl-CoA synthetase beta-G chain) (SCS-betaG)
O08553	brain	Dpysl2	Dihydropyrimidinase-related protein 2 (DRP-2) (Unc-33-like phosphoprotein 2) (ULIP-2)
O88844	brain	Idh1	Isocitrate dehydrogenase [NADP] cytoplasmic (IDH) (EC 1.1.1.42) (Cytosolic NADP-isocitrate dehydrogenase) (IDP) (NADP(+)-specific ICDH) (Oxalosuccinate decarboxylase)
P35235	brain	Ptpn11	Tyrosine-protein phosphatase non-receptor type 11 (EC 3.1.3.48) (Protein-tyrosine phosphatase SYP) (SH-PTP2) (SHP-2) (Shp2)
P35505	brain	Fah	Fumarylacetoacetase (FAA) (EC 3.7.1.2) (Beta-diketonase) (Fumarylacetoacetate hydrolase)
P55194	brain	Sh3bp1	SH3 domain-binding protein 1 (3BP-1)
P59326	brain	Ythdf1	YTH domain-containing family protein 1 (Dermatomyositis associated with cancer putative autoantigen 1 homolog) (DACA-1 homolog)
P63040	brain	Cplx1	Complexin-1 (921-S) (Complexin I) (CPX I) (Synaphin-2)
P63046	brain	Sult4a1	Sulfotransferase 4A1 (ST4A1) (EC 2.8.2.-) (Brain sulfotransferase-like protein) (mBR-STL) (Nervous system sulfotransferase) (NST)
P68040	brain	Rack1	Receptor of activated protein C kinase 1 (12-3) (Guanine nucleotide-binding protein subunit beta-2-like 1) (Receptor for activated C kinase) (Receptor of activated protein kinase C 1) (p205) [Cleaved into: Receptor of activated protein C kinase 1, N-terminally processed (Guanine nucleotide-binding protein subunit beta-2-like 1, N-terminally processed)]
P70392	brain	Rasgrf2	Ras-specific guanine nucleotide-releasing factor 2 (Ras-GRF2) (Ras guanine nucleotide exchange factor 2)
Q03157	brain	Aplp1	Amyloid beta precursor like protein 1 (Amyloid beta (A4) precursor-like protein 1) (Amyloid-like protein 1) (APLP) (APLP-1) [Cleaved into: C30]
Q3TDN2	brain	Faf2	FAS-associated factor 2 (UBX domain-containing protein 8)
Q5DQR4	brain	Stxbp5l	Syntaxin-binding protein 5-like (Lethal(2) giant larvae protein homolog 4) (Tomosyn-2)
Q5SUR0	brain	Pfas	Phosphoribosylformylglycinamidine synthase (FGAM synthase) (FGAMS) (EC 6.3.5.3) (Formylglycinamide ribonucleotide amidotransferase) (FGAR amidotransferase) (FGAR-AT) (Formylglycinamide ribotide amidotransferase)
Q61171	brain	Prdx2	Peroxiredoxin-2 (EC 1.11.1.24) (Thiol-specific antioxidant protein) (TSA) (Thioredoxin peroxidase 1) (Thioredoxin-dependent peroxide reductase 1) (Thioredoxin-dependent peroxiredoxin 2)
Q61315	brain	Apc	Adenomatous polyposis coli protein (Protein APC) (mAPC)
Q64511	brain	Top2b	DNA topoisomerase 2-beta (EC 5.6.2.2) (DNA topoisomerase II, beta isozyme)
Q64516	brain	Gk	Glycerol kinase (GK) (Glycerokinase) (EC 2.7.1.30) (ATP:glycerol 3-phosphotransferase)
Q64737	brain	Gart	Trifunctional purine biosynthetic protein adenosine-3 [Includes: Phosphoribosylamine--glycine ligase (EC 6.3.4.13) (Glycinamide ribonucleotide synthetase) (GARS) (Phosphoribosylglycinamide synthetase); Phosphoribosylformylglycinamidine cyclo-ligase (EC 6.3.3.1) (AIR synthase) (AIRS) (Phosphoribosyl-aminoimidazole synthetase); Phosphoribosylglycinamide formyltransferase (EC 2.1.2.2) (5'-phosphorib…
Q80TE7	brain	Lrrc7	Leucine-rich repeat-containing protein 7 (Densin-180) (Densin) (Protein LAP1)
Q80TJ1	brain	Cadps	Calcium-dependent secretion activator 1 (Calcium-dependent activator protein for secretion 1) (CAPS-1)
Q8BMJ2	brain	Lars1	Leucine--tRNA ligase, cytoplasmic (EC 6.1.1.4) (Leucyl-tRNA synthetase) (LeuRS)
Q8BYI9	brain	Tnr	Tenascin-R (TN-R) (Janusin) (Neural recognition molecule J1-160/180) (Restrictin)
Q91VM9	brain	Ppa2	Inorganic pyrophosphatase 2, mitochondrial (EC 3.6.1.1) (Pyrophosphate phospho-hydrolase 2) (PPase 2)
Q91X72	brain	Hpx	Hemopexin
Q9CQJ8	brain	Ndufb9	NADH dehydrogenase [ubiquinone] 1 beta subcomplex subunit 9 (Complex I-B22) (CI-B22) (NADH-ubiquinone oxidoreductase B22 subunit)
A2AHC3	brain	Camsap1	Calmodulin-regulated spectrin-associated protein 1
B2RUJ5	brain	Apba1	Amyloid-beta A4 precursor protein-binding family A member 1 (Adapter protein X11alpha) (Neuron-specific X11 protein) (Neuronal Munc18-1-interacting protein 1) (Mint-1)
B2RY56	brain	Rbm25	RNA-binding protein 25 (RNA-binding motif protein 25)
O35495	brain	Cdk14	Cyclin-dependent kinase 14 (EC 2.7.11.22) (Cell division protein kinase 14) (Serine/threonine-protein kinase PFTAIRE-1)
O55017	brain	Cacna1b	Voltage-dependent N-type calcium channel subunit alpha-1B (Brain calcium channel III) (BIII) (Calcium channel, L type, alpha-1 polypeptide isoform 5) (Voltage-gated calcium channel subunit alpha Cav2.2)
O70310	brain	Nmt1	Glycylpeptide N-tetradecanoyltransferase 1 (EC 2.3.1.97) (Myristoyl-CoA:protein N-myristoyltransferase 1) (NMT 1) (Type I N-myristoyltransferase) (Peptide N-myristoyltransferase 1)
O88587	brain	Comt	Catechol O-methyltransferase (EC 2.1.1.6)
P0C0S6	brain	H2az1	Histone H2A.Z (H2A/z)
P14685	brain	Psmd3	26S proteasome non-ATPase regulatory subunit 3 (26S proteasome regulatory subunit RPN3) (26S proteasome regulatory subunit S3) (Proteasome subunit p58) (Transplantation antigen P91A) (Tum-P91A antigen)
P62889	brain	Rpl30	60S ribosomal protein L30
Q06890	brain	Clu	Clusterin (Apolipoprotein J) (Apo-J) (Clustrin) (Sulfated glycoprotein 2) (SGP-2) [Cleaved into: Clusterin beta chain; Clusterin alpha chain]
Q3THW5	brain	H2az2	Histone H2A.V (H2A.F/Z) (H2A.Z variant histone 2)
Q3UM45	brain	Ppp1r7	Protein phosphatase 1 regulatory subunit 7 (Protein phosphatase 1 regulatory subunit 22)
Q62245	brain	Sos1	Son of sevenless homolog 1 (SOS-1) (mSOS-1)
Q80TS3	brain	Adgrl3	Adhesion G protein-coupled receptor L3 (Latrophilin-3) (Lectomedin-3)
Q810A7	brain	Ddx42	ATP-dependent RNA helicase DDX42 (EC 3.6.4.13) (DEAD box protein 42)
Q8BJS4	brain	Sun2	SUN domain-containing protein 2 (Protein unc-84 homolog B) (Sad1/unc-84 protein-like 2)
Q8BMS1	brain	Hadha	Trifunctional enzyme subunit alpha, mitochondrial (Monolysocardiolipin acyltransferase) (EC 2.3.1.-) (TP-alpha) [Includes: Long-chain enoyl-CoA hydratase (EC 4.2.1.17); Long chain 3-hydroxyacyl-CoA dehydrogenase (EC 1.1.1.211)]
Q8JZR6	brain	Slc4a8	Electroneutral sodium bicarbonate exchanger 1 (Electroneutral Na+-driven Cl-HCO3 exchanger) (Solute carrier family 4 member 8) (k-NBC3)
Q8K0D0	brain	Cdk17	Cyclin-dependent kinase 17 (EC 2.7.11.22) (Cell division protein kinase 17) (PCTAIRE-motif protein kinase 2) (Serine/threonine-protein kinase PCTAIRE-2)
Q8K411	brain	Pitrm1	Presequence protease, mitochondrial (EC 3.4.24.-) (Pitrilysin metalloproteinase 1)
Q8R0S2	brain	Iqsec1	IQ motif and SEC7 domain-containing protein 1
Q8R3P0	brain	Aspa	Aspartoacylase (EC 3.5.1.15) (Aminoacylase-2) (ACY-2)
Q91Y63	brain	Slc13a3	Solute carrier family 13 member 3 (Na(+)/dicarboxylate cotransporter 3) (NaDC-3) (mNaDC3) (Sodium-dependent high-affinity dicarboxylate transporter 2)
Q921S7	brain	Mrpl37	39S ribosomal protein L37, mitochondrial (L37mt) (MRP-L37)
Q9D379	brain	Ephx1	Epoxide hydrolase 1 (EC 3.3.2.9) (Epoxide hydratase) (Microsomal epoxide hydrolase) (mEH)
Q9JHQ5	brain	Lztfl1	Leucine zipper transcription factor-like protein 1
Q9WV54	brain	Asah1	Acid ceramidase (AC) (ACDase) (Acid CDase) (EC 3.5.1.23) (Acylsphingosine deacylase) (N-acylethanolamine hydrolase ASAH1) (EC 3.5.1.-) (N-acylsphingosine amidohydrolase) [Cleaved into: Acid ceramidase subunit alpha; Acid ceramidase subunit beta]
O54774	heart	Ap3d1	AP-3 complex subunit delta-1 (AP-3 complex subunit delta) (Adaptor-related protein complex 3 subunit delta-1) (Delta-adaptin) (mBLVR1)
O70252	heart	Hmox2	Heme oxygenase 2 (HO-2) (EC 1.14.14.18)
O70378	heart	Emc8	ER membrane protein complex subunit 8 (Neighbor of COX4)
O88447	heart	Klc1	Kinesin light chain 1 (KLC 1)
P10637	heart	Mapt	Microtubule-associated protein tau (Neurofibrillary tangle protein) (Paired helical filament-tau) (PHF-tau)
P60229	heart	Eif3e	Eukaryotic translation initiation factor 3 subunit E (eIF3e) (Eukaryotic translation initiation factor 3 subunit 6) (MMTV integration site 6) (Mammary tumor-associated protein INT-6) (Viral integration site protein INT-6) (eIF-3 p48)
P62821	heart	Rab1A	Ras-related protein Rab-1A (EC 3.6.5.2) (YPT1-related protein)
P70170	heart	Abcc9	ATP-binding cassette sub-family C member 9 (Sulfonylurea receptor 2)
Q00612	heart	G6pdx	Glucose-6-phosphate 1-dehydrogenase X (G6PD) (EC 1.1.1.49)
Q3UKJ7	heart	Smu1	WD40 repeat-containing protein SMU1 (Smu-1 suppressor of mec-8 and unc-52 protein homolog) [Cleaved into: WD40 repeat-containing protein SMU1, N-terminally processed]
Q6AW69	heart	Cgnl1	Cingulin-like protein 1 (Junction-associated coiled-coil protein)
Q8BH69	heart	Sephs1	Selenide, water dikinase 1 (EC 2.7.9.3) (Selenium donor protein 1) (Selenophosphate synthase 1)
Q8BJ03	heart	Cox15	Cytochrome c oxidase assembly protein COX15 homolog
Q8CIG8	heart	Prmt5	Protein arginine N-methyltransferase 5 (Prmt5) (EC 2.1.1.320) (Histone-arginine N-methyltransferase PRMT5) (Jak-binding protein 1) (Shk1 kinase-binding protein 1 homolog) (SKB1 homolog)
Q8R317	heart	Ubqln1	Ubiquilin-1 (Protein linking IAP with cytoskeleton 1) (PLIC-1)
Q91VH6	heart	Memo1	Protein MEMO1 (Mediator of ErbB2-driven cell motility 1) (Memo-1)
Q99K51	heart	Pls3	Plastin-3 (T-plastin)
Q9CQW1	heart	Ykt6	Synaptobrevin homolog YKT6 (EC 2.3.1.-)
Q9CQW2	heart	Arl8b	ADP-ribosylation factor-like protein 8B (EC 3.6.5.2) (ADP-ribosylation factor-like protein 10C) (Novel small G protein indispensable for equal chromosome segregation 1)
Q9CW46	heart	Raver1	Ribonucleoprotein PTB-binding 1 (Protein raver-1)
Q9CXA2	heart	L3hypdh	Trans-L-3-hydroxyproline dehydratase (EC 4.2.1.77) (Trans-3-hydroxy-L-proline dehydratase)
Q9CZU3	heart	Mtrex	Exosome RNA helicase MTR4 (EC 3.6.4.13) (ATP-dependent helicase SKIV2L2) (Superkiller viralicidic activity 2-like 2) (TRAMP-like complex helicase)
Q9DCN1	heart	Nudt12	NAD-capped RNA hydrolase NUDT12 (DeNADding enzyme NUDT12) (EC 3.6.1.-) (NADH pyrophosphatase NUDT12) (EC 3.6.1.22) (Nucleoside diphosphate-linked moiety X motif 12) (Nudix motif 12)
Q9JIW9	heart	Ralb	Ras-related protein Ral-B (EC 3.6.5.2)
Q9JL26	heart	Fmnl1	Formin-like protein 1 (Formin-related protein)
Q9Z0H4	heart	Celf2	CUGBP Elav-like family member 2 (CELF-2) (Bruno-like protein 3) (CUG triplet repeat RNA-binding protein 2) (CUG-BP2) (CUG-BP- and ETR-3-like factor 2) (ELAV-type RNA-binding protein 3) (ETR-3) (mETR-3) (Neuroblastoma apoptosis-related RNA-binding protein) (mNapor) (RNA-binding protein BRUNOL-3)
Q9Z1N5	heart	Ddx39b	Spliceosome RNA helicase Ddx39b (EC 3.6.4.13) (56 kDa U2AF65-associated protein) (DEAD box protein UAP56) (HLA-B-associated transcript 1 protein)
O09164	heart	Sod3	Extracellular superoxide dismutase [Cu-Zn] (EC-SOD) (EC 1.15.1.1)
O88958	heart	Gnpda1	Glucosamine-6-phosphate isomerase 1 (EC 3.5.99.6) (Glucosamine-6-phosphate deaminase 1) (GNPDA 1) (GlcN6P deaminase 1) (Oscillin)
P01887	heart	B2m	Beta-2-microglobulin
P14576	heart	Srp54	Signal recognition particle 54 kDa protein (SRP54) (EC 3.6.5.-)
P25911	heart	Lyn	Tyrosine-protein kinase Lyn (EC 2.7.10.2) (V-yes-1 Yamaguchi sarcoma viral related oncogene homolog) (p53Lyn) (p56Lyn)
P63094	heart	Gnas	Guanine nucleotide-binding protein G(s) subunit alpha isoforms short (Adenylate cyclase-stimulating G alpha protein)
P70335	heart	Rock1	Rho-associated protein kinase 1 (EC 2.7.11.1) (Rho-associated, coiled-coil-containing protein kinase 1) (Rho-associated, coiled-coil-containing protein kinase I) (ROCK-I) (p160 ROCK-1) (p160ROCK)
P70452	heart	Stx4	Syntaxin-4
Q08879	heart	Fbln1	Fibulin-1 (FIBL-1) (Basement-membrane protein 90) (BM-90)
Q61578	heart	Fdxr	NADPH:adrenodoxin oxidoreductase, mitochondrial (AR) (Adrenodoxin reductase) (EC 1.18.1.6) (Ferredoxin--NADP(+) reductase) (Ferredoxin reductase)
Q68FL6	heart	Mars1	Methionine--tRNA ligase, cytoplasmic (EC 6.1.1.10) (Methionyl-tRNA synthetase) (MetRS)
Q6Q899	heart	Ddx58	Antiviral innate immune response receptor RIG-I (DEAD box protein 58) (Probable ATP-dependent RNA helicase DDX58) (EC 3.6.4.13) (RIG-I-like receptor 1) (RLR-1) (Retinoic acid-inducible gene 1 protein) (RIG-1) (Retinoic acid-inducible gene I protein) (RIG-I)
Q6R0H7	heart	Gnas	Guanine nucleotide-binding protein G(s) subunit alpha isoforms XLas (Adenylate cyclase-stimulating G alpha protein) (Extra large alphas protein) (XLalphas)
Q8VCM8	heart	Ncln	Nicalin (Nicastrin-like protein)
Q91XF0	heart	Pnpo	Pyridoxine-5'-phosphate oxidase (EC 1.4.3.5) (Pyridoxamine-phosphate oxidase)
Q9CYR6	heart	Pgm3	Phosphoacetylglucosamine mutase (PAGM) (EC 5.4.2.3) (Acetylglucosamine phosphomutase) (N-acetylglucosamine-phosphate mutase) (Phosphoglucomutase-3) (PGM 3)
Q9DBR0	heart	Akap8	A-kinase anchor protein 8 (AKAP-8) (A-kinase anchor protein 95 kDa) (AKAP 95)
Q9Z1D1	heart	Eif3g	Eukaryotic translation initiation factor 3 subunit G (eIF3g) (Eukaryotic translation initiation factor 3 RNA-binding subunit) (eIF-3 RNA-binding subunit) (Eukaryotic translation initiation factor 3 subunit 4) (eIF-3-delta) (eIF3 p42) (eIF3 p44)
Q9Z2W8	heart	Gria4	Glutamate receptor 4 (GluR-4) (GluR4) (AMPA-selective glutamate receptor 4) (GluR-D) (Glutamate receptor ionotropic, AMPA 4) (GluA4)
P11627	kidney	L1cam	Neural cell adhesion molecule L1 (N-CAM-L1) (NCAM-L1) (CD antigen CD171)
P21126	kidney	Ubl4a	Ubiquitin-like protein 4A (Ubiquitin-like protein GDX)
P35822	kidney	Ptprk	Receptor-type tyrosine-protein phosphatase kappa (Protein-tyrosine phosphatase kappa) (R-PTP-kappa) (EC 3.1.3.48)
P61087	kidney	Ube2k	Ubiquitin-conjugating enzyme E2 K (EC 2.3.2.23) (E2 ubiquitin-conjugating enzyme K) (Huntingtin-interacting protein 2) (HIP-2) (Ubiquitin carrier protein) (Ubiquitin-conjugating enzyme E2-25 kDa) (Ubiquitin-conjugating enzyme E2(25K)) (Ubiquitin-conjugating enzyme E2-25K) (Ubiquitin-protein ligase)
P70248	kidney	Myo1f	Unconventional myosin-If
Q3T9X0	kidney	Slc2a9	Solute carrier family 2, facilitated glucose transporter member 9 (Glucose transporter type 9) (GLUT-9) (Urate transporter)
Q3TZZ7	kidney	Esyt2	Extended synaptotagmin-2 (E-Syt2)
Q61093	kidney	Cybb	Cytochrome b-245 heavy chain (EC 1.-.-.-) (CGD91-phox) (Cytochrome b(558) subunit beta) (Cytochrome b558 subunit beta) (Heme-binding membrane glycoprotein gp91phox) (Neutrophil cytochrome b 91 kDa polypeptide) (gp91-1) (gp91-phox) (p22 phagocyte B-cytochrome)
Q61553	kidney	Fscn1	Fascin (Singed-like protein)
Q61823	kidney	Pdcd4	Programmed cell death protein 4 (Protein MA-3) (Topoisomerase-inhibitor suppressed protein)
Q6NS46	kidney	Pdcd11	Protein RRP5 homolog (Apoptosis-linked gene 4 protein) (Programmed cell death protein 11)
Q6P5H2	kidney	Nes	Nestin
Q6PF93	kidney	Pik3c3	Phosphatidylinositol 3-kinase catalytic subunit type 3 (PI3-kinase type 3) (PI3K type 3) (PtdIns-3-kinase type 3) (EC 2.7.1.137) (Phosphoinositide-3-kinase class 3)
Q8BPB5	kidney	Efemp1	EGF-containing fibulin-like extracellular matrix protein 1 (Fibulin-3) (FIBL-3)
Q8BTV2	kidney	Cpsf7	Cleavage and polyadenylation specificity factor subunit 7
Q8CG72	kidney	Adprs	ADP-ribosylhydrolase ARH3 (ADP-ribose glycohydrolase ARH3) (ADP-ribosylhydrolase 3) (O-acetyl-ADP-ribose deacetylase ARH3) (EC 3.5.1.-) (Poly(ADP-ribose) glycohydrolase ARH3) (EC 3.2.1.143) ([Protein ADP-ribosylarginine] hydrolase-like protein 2) ([Protein ADP-ribosylserine] hydrolase) (EC 3.2.2.-)
Q91WS4	kidney	Bhmt2	S-methylmethionine--homocysteine S-methyltransferase BHMT2 (SMM-hcy methyltransferase) (EC 2.1.1.10) (Betaine--homocysteine S-methyltransferase 2)
Q91YP2	kidney	Nln	Neurolysin, mitochondrial (EC 3.4.24.16) (Microsomal endopeptidase) (MEP) (Mitochondrial oligopeptidase M) (Neurotensin endopeptidase)
Q924T2	kidney	Mrps2	28S ribosomal protein S2, mitochondrial (MRP-S2) (S2mt)
Q99L43	kidney	Cds2	Phosphatidate cytidylyltransferase 2 (EC 2.7.7.41) (CDP-DAG synthase 2) (CDP-DG synthase 2) (CDP-diacylglycerol synthase 2) (CDS 2) (CDP-diglyceride pyrophosphorylase 2) (CDP-diglyceride synthase 2) (CTP:phosphatidate cytidylyltransferase 2)
Q9D898	kidney	Arpc5l	Actin-related protein 2/3 complex subunit 5-like protein (Arp2/3 complex 16 kDa subunit 2) (ARC16-2)
P07214	kidney	Sparc	SPARC (Basement-membrane protein 40) (BM-40) (Osteonectin) (ON) (Secreted protein acidic and rich in cysteine)
P17918	kidney	Pcna	Proliferating cell nuclear antigen (PCNA) (Cyclin)
P61110	kidney	Kap	Kidney androgen-regulated protein (ARP) (KAP)
Q00422	kidney	Gabpa	GA-binding protein alpha chain (GABP subunit alpha)
Q61194	kidney	Pik3c2a	Phosphatidylinositol 4-phosphate 3-kinase C2 domain-containing subunit alpha (PI3K-C2-alpha) (PtdIns-3-kinase C2 subunit alpha) (EC 2.7.1.137) (EC 2.7.1.153) (EC 2.7.1.154) (Cpk-m) (Phosphoinositide 3-kinase-C2-alpha) (p170)
Q6R891	kidney	Ppp1r9b	Neurabin-2 (Neurabin-II) (Protein phosphatase 1 regulatory subunit 9B) (Spinophilin)
Q80Y61	kidney	Baiap2l2	Brain-specific angiogenesis inhibitor 1-associated protein 2-like protein 2 (BAI1-associated protein 2-like protein 2) (Planar intestinal- and kidney-specific BAR domain protein) (Pinkbar)
Q810J8	kidney	Zfyve1	Zinc finger FYVE domain-containing protein 1
Q8BTI8	kidney	Srrm2	Serine/arginine repetitive matrix protein 2
Q8BUG2	kidney	Cndp1	Beta-Ala-His dipeptidase (EC 3.4.13.20) (CNDP dipeptidase 1) (Carnosine dipeptidase 1)
Q8QZW3	kidney	Fam151a	Protein FAM151A
Q8R1U2	kidney	Cgref1	Cell growth regulator with EF hand domain protein 1 (Cell growth regulatory gene 11 protein) (Hydrophobestin)
Q9WVQ1	kidney	Magi2	Membrane-associated guanylate kinase, WW and PDZ domain-containing protein 2 (Activin receptor-interacting protein 1) (Acvrip1) (Atrophin-1-interacting protein 1) (AIP-1) (Membrane-associated guanylate kinase inverted 2) (MAGI-2)
Q9Z2C5	kidney	Mtm1	Myotubularin (Phosphatidylinositol-3,5-bisphosphate 3-phosphatase) (EC 3.1.3.95) (Phosphatidylinositol-3-phosphate phosphatase) (EC 3.1.3.64)
O88643	kidney	Pak1	Serine/threonine-protein kinase PAK 1 (EC 2.7.11.1) (Alpha-PAK) (CDC42/RAC effector kinase PAK-A) (p21-activated kinase 1) (PAK-1) (p65-PAK)
P05480	kidney	Src	Neuronal proto-oncogene tyrosine-protein kinase Src (EC 2.7.10.2) (Proto-oncogene c-Src) (pp60c-src) (p60-Src)
P35441	kidney	Thbs1	Thrombospondin-1 (Glycoprotein G)
P62746	kidney	Rhob	Rho-related GTP-binding protein RhoB
P97479	kidney	Myo7a	Unconventional myosin-VIIa
Q02013	kidney	Aqp1	Aquaporin-1 (AQP-1) (Aquaporin-CHIP) (Delayed early response protein 2) (DER2) (Water channel protein for red blood cells and kidney proximal tubule)
Q64374	kidney	Rgn	Regucalcin (RC) (Gluconolactonase) (GNL) (EC 3.1.1.17) (Senescence marker protein 30) (SMP-30)
Q6PD03	kidney	Ppp2r5a	Serine/threonine-protein phosphatase 2A 56 kDa regulatory subunit alpha isoform (PP2A B subunit isoform B'-alpha) (PP2A B subunit isoform B56-alpha) (PP2A B subunit isoform PR61-alpha) (PR61alpha) (PP2A B subunit isoform R5-alpha)
Q80SY3	kidney	Atp6v0d2	V-type proton ATPase subunit d 2 (V-ATPase subunit d 2) (Osteoclast-specific vacuolar ATP synthase) (Vacuolar proton pump subunit d 2)
Q8BIL5	kidney	Hook1	Protein Hook homolog 1 (mHK1)
Q8CG71	kidney	P3h2	Prolyl 3-hydroxylase 2 (EC 1.14.11.7) (Leprecan-like protein 1)
Q8CJG0	kidney	Ago2	Protein argonaute-2 (Argonaute2) (mAgo2) (EC 3.1.26.n2) (Argonaute RISC catalytic component 2) (Eukaryotic translation initiation factor 2C 2) (eIF-2C 2) (eIF2C 2) (Piwi/argonaute family protein meIF2C2) (Protein slicer)
Q8K0L9	kidney	Zbtb20	Zinc finger and BTB domain-containing protein 20 (BTB/POZ domain zinc finger factor HOF) (Zinc finger protein 288)
Q8K3X6	kidney	Anks4b	Ankyrin repeat and SAM domain-containing protein 4B (Harmonin-interacting ankyrin repeat-containing protein) (Harp)
Q8R059	kidney	Gale	UDP-glucose 4-epimerase (EC 5.1.3.2) (Galactowaldenase) (UDP-N-acetylglucosamine 4-epimerase) (UDP-GlcNAc 4-epimerase) (EC 5.1.3.7) (UDP-galactosamine 4-epimerase) (UDP-GalNAc 4-epimerase) (UDP-galactose 4-epimerase)
Q99LR1	kidney	Abhd12	Lysophosphatidylserine lipase ABHD12 (EC 3.1.1.-) (2-arachidonoylglycerol hydrolase ABHD12) (Abhydrolase domain-containing protein 12) (Monoacylglycerol lipase ABHD12) (EC 3.1.1.23) (Oxidized phosphatidylserine lipase ABHD12) (EC 3.1.-.-)
Q99MD6	kidney	Txnrd3	Thioredoxin reductase 3 (EC 1.8.1.9) (Thioredoxin and glutathione reductase) (Thioredoxin reductase TR2)
Q9D824	kidney	Fip1l1	Pre-mRNA 3'-end-processing factor FIP1 (FIP1-like 1 protein)
O35082	kidney	Kl	Klotho (EC 3.2.1.31) [Cleaved into: Klotho peptide]
O88543	kidney	Cops3	COP9 signalosome complex subunit 3 (SGN3) (Signalosome subunit 3) (JAB1-containing signalosome subunit 3)
O88576	kidney	Slc6a18	Sodium-dependent neutral amino acid transporter B(0)AT3 (Sodium- and chloride-dependent transporter XTRP2) (Solute carrier family 6 member 18) (System B(0) neutral amino acid transporter AT3)
P08032	kidney	Spta1	Spectrin alpha chain, erythrocytic 1 (Erythroid alpha-spectrin)
P16254	kidney	Srp14	Signal recognition particle 14 kDa protein (SRP14)
P51885	kidney	Lum	Lumican (Keratan sulfate proteoglycan lumican) (KSPG lumican)
P97470	kidney	Ppp4c	Serine/threonine-protein phosphatase 4 catalytic subunit (PP4C) (Pp4) (EC 3.1.3.16) (Protein phosphatase X) (PP-X)
Q09014	kidney	Ncf1	Neutrophil cytosol factor 1 (NCF-1) (47 kDa neutrophil oxidase factor) (NCF-47K) (Neutrophil NADPH oxidase factor 1) (p47-phox)
Q5SRX1	kidney	Tom1l2	TOM1-like protein 2 (Target of Myb-like protein 2)
Q61686	kidney	Cbx5	Chromobox protein homolog 5 (Heterochromatin protein 1 homolog alpha) (HP1 alpha)
Q6PD26	kidney	Pigs	GPI transamidase component PIG-S (Phosphatidylinositol-glycan biosynthesis class S protein)
Q811U4	kidney	Mfn1	Mitofusin-1 (EC 3.6.5.-) (Transmembrane GTPase MFN1)
Q8BFQ4	kidney	Wdr82	WD repeat-containing protein 82
Q8R1G6	kidney	Pdlim2	PDZ and LIM domain protein 2 (PDZ-LIM protein mystique)
Q8R238	kidney	Sdsl	Serine dehydratase-like (EC 4.3.1.17) (L-serine deaminase) (L-serine dehydratase/L-threonine deaminase) (L-threonine dehydratase) (TDH) (EC 4.3.1.19) (SDH)
Q99LC2	kidney	Cstf1	Cleavage stimulation factor subunit 1 (CF-1 50 kDa subunit) (Cleavage stimulation factor 50 kDa subunit) (CSTF 50 kDa subunit) (CstF-50)
Q99LM2	kidney	Cdk5rap3	CDK5 regulatory subunit-associated protein 3
Q9CWI3	kidney	Bccip	BRCA2 and CDKN1A-interacting protein
O08547	kidney	Sec22b	Vesicle-trafficking protein SEC22b (ER-Golgi SNARE of 24 kDa) (ERS-24) (ERS24) (SEC22 vesicle-trafficking protein homolog B) (SEC22 vesicle-trafficking protein-like 1) (mSec22b)
O08601	kidney	Mttp	Microsomal triglyceride transfer protein large subunit
O08914	kidney	Faah	Fatty-acid amide hydrolase 1 (EC 3.5.1.99) (Anandamide amidohydrolase 1) (Fatty acid ester hydrolase) (EC 3.1.1.-) (Oleamide hydrolase 1)
O88448	kidney	Klc2	Kinesin light chain 2 (KLC 2)
O89086	kidney	Rbm3	RNA-binding protein 3 (RNA-binding motif protein 3)
O89110	kidney	Casp8	Caspase-8 (CASP-8) (EC 3.4.22.61) [Cleaved into: Caspase-8 subunit p18; Caspase-8 subunit p10]
P0CG49	kidney	Ubb	Polyubiquitin-B [Cleaved into: Ubiquitin]
P0CG50	kidney	Ubc	Polyubiquitin-C [Cleaved into: Ubiquitin; Ubiquitin-related 1; Ubiquitin-related 2]
P28741	kidney	Kif3a	Kinesin-like protein KIF3A (Microtubule plus end-directed kinesin motor 3A)
P31001	kidney	Des	Desmin
P39061	kidney	Col18a1	Collagen alpha-1(XVIII) chain [Cleaved into: Endostatin; Non-collagenous domain 1 (NC1)]
P39447	kidney	Tjp1	Tight junction protein ZO-1 (Tight junction protein 1) (Zona occludens protein 1) (Zonula occludens protein 1)
P60670	kidney	Nploc4	Nuclear protein localization protein 4 homolog (Protein NPL4)
P62984	kidney	Uba52	Ubiquitin-60S ribosomal protein L40 (Ubiquitin A-52 residue ribosomal protein fusion product 1) [Cleaved into: Ubiquitin; 60S ribosomal protein L40 (CEP52)]
Q3UEI1	kidney	Pde4c	cAMP-specific 3',5'-cyclic phosphodiesterase 4C (EC 3.1.4.53)
Q61292	kidney	Lamb2	Laminin subunit beta-2 (Laminin-11 subunit beta) (Laminin-14 subunit beta) (Laminin-15 subunit beta) (Laminin-3 subunit beta) (Laminin-4 subunit beta) (Laminin-7 subunit beta) (Laminin-9 subunit beta) (S-laminin subunit beta) (S-LAM beta)
Q63844	kidney	Mapk3	Mitogen-activated protein kinase 3 (MAP kinase 3) (MAPK 3) (EC 2.7.11.24) (ERT2) (Extracellular signal-regulated kinase 1) (ERK-1) (Insulin-stimulated MAP2 kinase) (MAP kinase isoform p44) (p44-MAPK) (MNK1) (Microtubule-associated protein 2 kinase) (p44-ERK1)
Q6A0A2	kidney	Larp4b	La-related protein 4B (La ribonucleoprotein domain family member 4B) (La ribonucleoprotein domain family member 5) (La-related protein 5)
Q6DYE8	kidney	Enpp3	Ectonucleotide pyrophosphatase/phosphodiesterase family member 3 (E-NPP 3) (Phosphodiesterase I beta) (PD-Ibeta) (Phosphodiesterase I/nucleotide pyrophosphatase 3) (CD antigen CD203c) [Includes: Alkaline phosphodiesterase I (EC 3.1.4.1); Nucleotide pyrophosphatase (NPPase) (EC 3.6.1.9) (Nucleotide diphosphatase)]
Q8K2C7	kidney	Os9	Protein OS-9
Q8K3J9	kidney	Gprc5c	G-protein coupled receptor family C group 5 member C (Retinoic acid-induced gene 3 protein) (RAIG-3)
Q8VDC0	kidney	Lars2	Probable leucine--tRNA ligase, mitochondrial (EC 6.1.1.4) (Leucyl-tRNA synthetase) (LeuRS)
Q8VE47	kidney	Uba5	Ubiquitin-like modifier-activating enzyme 5 (Ubiquitin-activating enzyme 5) (UFM1-activating enzyme)
Q99KG5	kidney	Lsr	Lipolysis-stimulated lipoprotein receptor (Angulin-3) (Lipolysis-stimulated receptor) (Liver-specific bHLH-Zip transcription factor) (Liver-specific gene on mouse chromosome 7 protein)
Q99LI8	kidney	Hgs	Hepatocyte growth factor-regulated tyrosine kinase substrate
Q9CRD0	kidney	Ociad1	OCIA domain-containing protein 1
Q9CVB6	kidney	Arpc2	Actin-related protein 2/3 complex subunit 2 (Arp2/3 complex 34 kDa subunit) (p34-ARC)
Q9DBD0	kidney	Ica	Inhibitor of carbonic anhydrase
Q9Z1Q2	kidney	Abhd16a	Phosphatidylserine lipase ABHD16A (EC 3.1.-.-) (Alpha/beta hydrolase domain-containing protein 16A) (Abhydrolase domain-containing protein 16A) (HLA-B-associated transcript 5) (mBAT5) (Monoacylglycerol lipase ABHD16A) (EC 3.1.1.23)
Q9Z277	kidney	Baz1b	Tyrosine-protein kinase BAZ1B (EC 2.7.10.2) (Bromodomain adjacent to zinc finger domain protein 1B) (Williams syndrome transcription factor homolog) (Williams-Beuren syndrome chromosomal region 9 protein homolog)
B9EJ86	liver	Osbpl8	Oxysterol-binding protein-related protein 8 (ORP-8) (OSBP-related protein 8)
G5E8Q8	liver	Adgrf5	Adhesion G protein-coupled receptor F5 (G-protein coupled receptor 116)
O09110	liver	Map2k3	Dual specificity mitogen-activated protein kinase kinase 3 (MAP kinase kinase 3) (MAPKK 3) (EC 2.7.12.2) (MAPK/ERK kinase 3) (MEK 3)
P19973	liver	Lsp1	Lymphocyte-specific protein 1 (52 kDa phosphoprotein) (pp52) (Lymphocyte-specific antigen WP34) (S37 protein)
P25799	liver	Nfkb1	Nuclear factor NF-kappa-B p105 subunit (DNA-binding factor KBF1) (EBP-1) (NF-kappa-B1 p84/NF-kappa-B1 p98) (Nuclear factor of kappa light polypeptide gene enhancer in B-cells 1) [Cleaved into: Nuclear factor NF-kappa-B p50 subunit]
P56657	liver	Cyp2c40	Cytochrome P450 2C40 (EC 1.14.14.-) (CYPIIC40)
Q11136	liver	Pepd	Xaa-Pro dipeptidase (X-Pro dipeptidase) (EC 3.4.13.9) (Imidodipeptidase) (Peptidase 4) (Peptidase D) (Proline dipeptidase) (Prolidase)
Q4LDD4	liver	Arap1	Arf-GAP with Rho-GAP domain, ANK repeat and PH domain-containing protein 1 (Centaurin-delta-2) (Cnt-d2)
Q6P5D8	liver	Smchd1	Structural maintenance of chromosomes flexible hinge domain-containing protein 1 (SMC hinge domain-containing protein 1) (EC 3.6.1.-)
Q8CI75	liver	Dis3l2	DIS3-like exonuclease 2 (EC 3.1.13.-)
Q8K363	liver	Ddx18	ATP-dependent RNA helicase DDX18 (EC 3.6.4.13) (DEAD box protein 18)
Q91ZE5	liver	Adgre4	Adhesion G protein-coupled receptor E4 (EGF-like module receptor 4) (EGF-like module-containing mucin-like hormone receptor-like 4) (F4/80-like-receptor) (Seven-span membrane protein FIRE)
Q99KU0	liver	Vmp1	Vacuole membrane protein 1 (NF-E2-inducible protein 2) (Protein ni-2)
Q99N96	liver	Mrpl1	39S ribosomal protein L1, mitochondrial (L1mt) (MRP-L1)
Q9EQC5	liver	Scyl1	N-terminal kinase-like protein (105 kDa kinase-like protein) (Mitosis-associated kinase-like protein NTKL) (SCY1-like protein 1)
Q9WUA3	liver	Pfkp	ATP-dependent 6-phosphofructokinase, platelet type (ATP-PFK) (PFK-P) (EC 2.7.1.11) (6-phosphofructokinase type C) (Phosphofructo-1-kinase isozyme C) (PFK-C) (Phosphohexokinase)
E9Q3L2	liver	Pi4ka	Phosphatidylinositol 4-kinase alpha (PI4-kinase alpha) (PI4K-alpha) (PtdIns-4-kinase alpha) (EC 2.7.1.67)
O08966	liver	Slc22a1	Solute carrier family 22 member 1 (Organic cation transporter 1) (mOCT1)
O54824	liver	Il16	Pro-interleukin-16 [Cleaved into: Interleukin-16 (IL-16) (Lymphocyte chemoattractant factor) (LCF)]
O54890	liver	Itgb3	Integrin beta-3 (Platelet membrane glycoprotein IIIa) (GPIIIa) (CD antigen CD61)
O54984	liver	Get3	ATPase GET3 (EC 3.6.-.-) (Arsenical pump-driving ATPase) (Arsenite-stimulated ATPase) (Guided entry of tail-anchored proteins factor 3, ATPase)
O89106	liver	Fhit	Bis(5'-adenosyl)-triphosphatase (EC 3.6.1.29) (AP3A hydrolase) (AP3Aase) (Adenosine 5'-monophosphoramidase FHIT) (EC 3.9.1.-) (Adenylylsulfatase) (EC 3.6.2.1) (Adenylylsulfate-ammonia adenylyltransferase) (EC 2.7.7.51) (Diadenosine 5',5'''-P1,P3-triphosphate hydrolase) (Dinucleosidetriphosphatase) (Fragile histidine triad protein)
P11835	liver	Itgb2	Integrin beta-2 (Cell surface adhesion glycoproteins LFA-1/CR3/p150,95 subunit beta) (Complement receptor C3 subunit beta) (CD antigen CD18)
P48428	liver	Tbca	Tubulin-specific chaperone A (TCP1-chaperonin cofactor A) (Tubulin-folding cofactor A) (CFA)
Q3TJ91	liver	Llgl2	LLGL scribble cell polarity complex component 2 (Lethal giant larvae-like protein 2) (Lethal(2) giant larvae protein homolog 2)
Q3UV70	liver	Pdp1	[Pyruvate dehydrogenase [acetyl-transferring]]-phosphatase 1, mitochondrial (PDP 1) (EC 3.1.3.43) (Protein phosphatase 2C) (Pyruvate dehydrogenase phosphatase catalytic subunit 1) (PDPC 1)
Q3UZ09	liver	C1rl	Complement C1r subcomponent-like protein (C1r-LP) (C1r-like protein) (EC 3.4.21.-)
Q3V384	liver	Afg1l	AFG1-like ATPase (EC 3.6.-.-) (Lactation elevated protein 1)
Q60668	liver	Hnrnpd	Heterogeneous nuclear ribonucleoprotein D0 (hnRNP D0) (AU-rich element RNA-binding protein 1)
Q61129	liver	Cfi	Complement factor I (EC 3.4.21.45) (C3B/C4B inactivator) [Cleaved into: Complement factor I heavy chain; Complement factor I light chain]
Q61543	liver	Glg1	Golgi apparatus protein 1 (E-selectin ligand 1) (ESL-1) (Selel) (Golgi sialoglycoprotein MG-160)
Q62048	liver	Pea15	Astrocytic phosphoprotein PEA-15 (15 kDa phosphoprotein enriched in astrocytes)
Q8BPM0	liver	Daam1	Disheveled-associated activator of morphogenesis 1
Q8CHC4	liver	Synj1	Synaptojanin-1 (EC 3.1.3.36) (Synaptic inositol 1,4,5-trisphosphate 5-phosphatase 1)
Q8K1L5	liver	Ppp1r11	E3 ubiquitin-protein ligase PPP1R11 (EC 2.3.2.27) (Protein phosphatase 1 regulatory subunit 11) (T-complex testis expressed protein 5) (Tctex-5)
Q91YS8	liver	Camk1	Calcium/calmodulin-dependent protein kinase type 1 (EC 2.7.11.17) (CaM kinase I) (CaM-KI) (CaM kinase I alpha) (CaMKI-alpha)
Q99J27	liver	Slc33a1	Acetyl-coenzyme A transporter 1 (AT-1) (Acetyl-CoA transporter 1) (Solute carrier family 33 member 1)
Q99MI1	liver	Erc1	ELKS/Rab6-interacting/CAST family member 1 (ERC-1) (CAZ-associated structural protein 2) (CAST2) (Rab6-interacting protein 2)
Q99PW4	liver	Tp53rk	EKC/KEOPS complex subunit Tp53rk (EC 3.6.-.-) (Atypical serine/threonine protein kinase Tp53rk) (Nori-2) (TP53-regulating kinase) (EC 2.7.11.1) (p53-related protein kinase)
Q9CZR2	liver	Naalad2	N-acetylated-alpha-linked acidic dipeptidase 2 (EC 3.4.17.21) (Glutamate carboxypeptidase III) (GCPIII) (N-acetylaspartylglutamate peptidase II) (NAAG-peptidase II) (N-acetylated-alpha-linked acidic dipeptidase II) (NAALADase II)
Q9DB34	liver	Chmp2a	Charged multivesicular body protein 2a (Chromatin-modifying protein 2a) (CHMP2a) (Vacuolar protein sorting-associated protein 2) (mVps2)
Q9R062	liver	Gyg1	Glycogenin-1 (GN-1) (GN1) (EC 2.4.1.186)
Q9R1Z7	liver	Pts	6-pyruvoyl tetrahydrobiopterin synthase (PTP synthase) (PTPS) (EC 4.2.3.12)
Q9WTX2	liver	Prkra	Interferon-inducible double-stranded RNA-dependent protein kinase activator A (PKR-associated protein X) (PKR-associating protein X) (RAX) (Protein activator of the interferon-induced protein kinase) (Protein kinase, interferon-inducible double-stranded RNA-dependent activator)
O54782	liver	Man2b2	Epididymis-specific alpha-mannosidase (EC 3.2.1.24) (Mannosidase alpha class 2B member 2)
P09242	liver	Alpl	Alkaline phosphatase, tissue-nonspecific isozyme (AP-TNAP) (TNAP) (TNSALP) (EC 3.1.3.1) (Alkaline phosphatase 2) (Alkaline phosphatase liver/bone/kidney isozyme) (Phosphoamidase) (Phosphocreatine phosphatase) (EC 3.9.1.1)
P29391	liver	Ftl1	Ferritin light chain 1 (Ferritin L subunit 1)
P56213	liver	Gfer	FAD-linked sulfhydryl oxidase ALR (EC 1.8.3.2) (Augmenter of liver regeneration)
Q3UND0	liver	Skap2	Src kinase-associated phosphoprotein 2 (Pyk2/RAFTK-associated protein) (SKAP55 homolog) (SKAP-HOM) (Src family-associated phosphoprotein 2) (Src kinase-associated phosphoprotein 55-related protein) (Src-associated adapter protein with PH and SH3 domains)
Q62432	liver	Smad2	Mothers against decapentaplegic homolog 2 (MAD homolog 2) (Mothers against DPP homolog 2) (Mad-related protein 2) (mMad2) (SMAD family member 2) (SMAD 2) (Smad2)
Q71KU9	liver	Fgl1	Fibrinogen-like protein 1 (Fibrinogen-related protein 1) (Mfrep-1) (Liver fibrinogen-related protein-1) (Mfire-1)
Q7TNE1	liver	Sugct	Succinate--hydroxymethylglutarate CoA-transferase (EC 2.8.3.13) (SuccinylCoA:glutarate-CoA transferase)
Q8BRK8	liver	Prkaa2	5'-AMP-activated protein kinase catalytic subunit alpha-2 (AMPK subunit alpha-2) (EC 2.7.11.1) (Acetyl-CoA carboxylase kinase) (ACACA kinase) (EC 2.7.11.27) (Hydroxymethylglutaryl-CoA reductase kinase) (HMGCR kinase) (EC 2.7.11.31)
Q8BTW3	liver	Exosc6	Exosome complex component MTR3 (Exosome component 6) (mRNA transport regulator 3 homolog)
Q8K4G5	liver	Ablim1	Actin-binding LIM protein 1 (abLIM-1) (Actin-binding LIM protein family member 1)
Q91YR7	liver	Prpf6	Pre-mRNA-processing factor 6 (PRP6 homolog) (U5 snRNP-associated 102 kDa protein) (U5-102 kDa protein)
Q923D5	liver	Wbp11	WW domain-binding protein 11 (WBP-11) (Splicing factor that interacts with PQBP-1 and PP1)
Q9D9H8	liver	C2orf69	Mitochondrial protein C2orf69 homolog
Q9DB25	liver	Alg5	Dolichyl-phosphate beta-glucosyltransferase (DolP-glucosyltransferase) (EC 2.4.1.117) (Asparagine-linked glycosylation protein 5 homolog)
F8VPU2	liver	Farp1	FERM, ARHGEF and pleckstrin domain-containing protein 1 (FERM, RhoGEF and pleckstrin domain-containing protein 1)
O70311	liver	Nmt2	Glycylpeptide N-tetradecanoyltransferase 2 (EC 2.3.1.97) (Myristoyl-CoA:protein N-myristoyltransferase 2) (NMT 2) (Peptide N-myristoyltransferase 2) (Type II N-myristoyltransferase)
O88351	liver	Ikbkb	Inhibitor of nuclear factor kappa-B kinase subunit beta (I-kappa-B-kinase beta) (IKK-B) (IKK-beta) (IkBKB) (EC 2.7.11.10) (I-kappa-B kinase 2) (IKK2) (Nuclear factor NF-kappa-B inhibitor kinase beta) (NFKBIKB) (Serine/threonine protein kinase IKBKB) (EC 2.7.11.1)
O88967	liver	Yme1l1	ATP-dependent zinc metalloprotease YME1L1 (EC 3.4.24.-) (ATP-dependent metalloprotease FtsH1) (YME1-like protein 1)
P33622	liver	Apoc3	Apolipoprotein C-III (Apo-CIII) (ApoC-III) (Apolipoprotein C3)
P56960	liver	Exosc10	Exosome component 10 (EC 3.1.13.-) (Autoantigen PM/Scl 2 homolog) (Polymyositis/scleroderma autoantigen 2 homolog)
P97434	liver	Mprip	Myosin phosphatase Rho-interacting protein (Rho-interacting protein 3) (RIP3) (p116Rip)
Q3UNZ8	liver	Cryzl2	Quinone oxidoreductase-like protein 2 (EC 1.-.-.-) (Zeta-crystallin homolog 2)
Q3UVU3	liver	Slc30a10	Zinc transporter 10 (ZnT-10) (Solute carrier family 30 member 10)
Q6P6M5	liver	Pex11g	Peroxisomal membrane protein 11C (Peroxin-11C) (Peroxisomal biogenesis factor 11C) (Protein PEX11 homolog gamma) (PEX11-gamma)
Q6RHR9	liver	Magi1	Membrane-associated guanylate kinase, WW and PDZ domain-containing protein 1 (BAI1-associated protein 1) (BAP-1) (Membrane-associated guanylate kinase inverted 1) (MAGI-1)
Q8BG51	liver	Rhot1	Mitochondrial Rho GTPase 1 (MIRO-1) (EC 3.6.5.-) (Ras homolog gene family member T1)
Q8K440	liver	Abca8b	ABC-type organic anion transporter ABCA8B (EC 7.6.2.-) (ATP-binding cassette sub-family A member 8B)
Q8R420	liver	Abca3	Phospholipid-transporting ATPase ABCA3 (EC 7.6.2.1) (ATP-binding cassette sub-family A member 3) (Xenobiotic-transporting ATPase ABCA3) (EC 7.6.2.2) [Cleaved into: 150 Kda mature form]
Q99KP3	liver	Cryl1	Lambda-crystallin homolog (EC 1.1.1.45) (L-gulonate 3-dehydrogenase) (Gul3DH)
Q99LI7	liver	Cstf3	Cleavage stimulation factor subunit 3 (CF-1 77 kDa subunit) (Cleavage stimulation factor 77 kDa subunit) (CSTF 77 kDa subunit) (CstF-77)
Q9CPT4	liver	Mydgf	Myeloid-derived growth factor (MYDGF)
Q9DBC7	liver	Prkar1a	cAMP-dependent protein kinase type I-alpha regulatory subunit [Cleaved into: cAMP-dependent protein kinase type I-alpha regulatory subunit, N-terminally processed]
Q9DBE9	liver	Ftsj3	pre-rRNA 2'-O-ribose RNA methyltransferase FTSJ3 (EC 2.1.1.-) (Protein ftsJ homolog 3) (Putative rRNA methyltransferase 3)
Q9QZ25	liver	Vnn3	Vascular non-inflammatory molecule 3 (Vanin-3)
Q9QZE7	liver	Tsnax	Translin-associated protein X (Translin-associated factor X)
Q9R0M5	liver	Tpk1	Thiamin pyrophosphokinase 1 (mTPK1) (EC 2.7.6.2) (Thiamine pyrophosphokinase 1)
Q9WTU6	liver	Mapk9	Mitogen-activated protein kinase 9 (MAP kinase 9) (MAPK 9) (EC 2.7.11.24) (Stress-activated protein kinase JNK2) (c-Jun N-terminal kinase 2)
Q9WVR4	liver	Fxr2	Fragile X mental retardation syndrome-related protein 2
Q9Z1G3	liver	Atp6v1c1	V-type proton ATPase subunit C 1 (V-ATPase subunit C 1) (Vacuolar proton pump subunit C 1)
O35218	liver	Cpsf2	Cleavage and polyadenylation specificity factor subunit 2 (Cleavage and polyadenylation specificity factor 100 kDa subunit) (CPSF 100 kDa subunit)
P25976	liver	Ubtf	Nucleolar transcription factor 1 (Upstream-binding factor 1) (UBF-1)
P31809	liver	Ceacam1	Carcinoembryonic antigen-related cell adhesion molecule 1 (Biliary glycoprotein 1) (BGP-1) (Biliary glycoprotein D) (MHVR1) (Murine hepatitis virus receptor) (MHV-R) (CD antigen CD66a)
Q3U9G9	liver	Lbr	Delta(14)-sterol reductase LBR (Delta-14-SR) (EC 1.3.1.70) (3-beta-hydroxysterol Delta (14)-reductase) (C-14 sterol reductase) (C14SR) (Integral nuclear envelope inner membrane protein) (Lamin-B receptor) (Sterol C14-reductase)
Q3ULJ0	liver	Gpd1l	Glycerol-3-phosphate dehydrogenase 1-like protein (EC 1.1.1.8)
Q60875	liver	Arhgef2	Rho guanine nucleotide exchange factor 2 (Guanine nucleotide exchange factor H1) (GEF-H1) (LBC'S first cousin) (Lymphoid blast crisis-like 1) (Oncogene LFC) (Rhobin)
Q6PIP5	liver	Nudcd1	NudC domain-containing protein 1
Q7TSV4	liver	Pgm2	Phosphoglucomutase-2 (PGM 2) (EC 5.4.2.2) (Glucose phosphomutase 2) (Phosphodeoxyribomutase) (Phosphoglucomutase-1) (Phosphopentomutase) (EC 5.4.2.7)
Q8BH64	liver	Ehd2	EH domain-containing protein 2
Q8BKZ9	liver	Pdhx	Pyruvate dehydrogenase protein X component, mitochondrial (Dihydrolipoamide dehydrogenase-binding protein of pyruvate dehydrogenase complex) (Lipoyl-containing pyruvate dehydrogenase complex component X)
Q8BMK4	liver	Ckap4	Cytoskeleton-associated protein 4 (63-kDa cytoskeleton-linking membrane protein) (Climp-63) (p63)
Q8BWU5	liver	Osgep	Probable tRNA N6-adenosine threonylcarbamoyltransferase (EC 2.3.1.234) (N6-L-threonylcarbamoyladenine synthase) (t(6)A synthase) (O-sialoglycoprotein endopeptidase) (t(6)A37 threonylcarbamoyladenosine biosynthesis protein Osgep) (tRNA threonylcarbamoyladenosine biosynthesis protein Osgep)
Q8K224	liver	Nat10	RNA cytidine acetyltransferase (EC 2.3.1.-) (18S rRNA cytosine acetyltransferase) (N-acetyltransferase 10)
Q8VDM6	liver	Hnrnpul1	Heterogeneous nuclear ribonucleoprotein U-like protein 1
Q91V61	liver	Sfxn3	Sideroflexin-3
Q91VY9	liver	Znf622	Zinc finger protein 622
Q9CPT3	liver	Nanp	N-acylneuraminate-9-phosphatase (EC 3.1.3.29) (Haloacid dehalogenase-like hydrolase domain-containing protein 4) (Neu5Ac-9-Pase)
Q9CZX0	liver	Elp3	Elongator complex protein 3 (EC 2.3.1.-) (tRNA uridine(34) acetyltransferase)
Q9DB26	liver	Phyhd1	Phytanoyl-CoA dioxygenase domain-containing protein 1 (Protein PHYHD1) (EC 1.14.11.-)
Q9EQ61	liver	Pes1	Pescadillo homolog
Q9JJL8	liver	Sars2	Serine--tRNA ligase, mitochondrial (EC 6.1.1.11) (SerRSmt) (Seryl-tRNA synthetase) (SerRS) (Seryl-tRNA(Ser/Sec) synthetase)
Q9QXG4	liver	Acss2	Acetyl-coenzyme A synthetase, cytoplasmic (EC 6.2.1.1) (Acetate--CoA ligase) (Acetyl-CoA synthetase) (ACS) (AceCS) (Acetyl-CoA synthetase 1) (AceCS1) (Acyl-CoA synthetase short-chain family member 2) (Acyl-activating enzyme) (Propionate--CoA ligase) (EC 6.2.1.17)
Q9QYY0	liver	Gab1	GRB2-associated-binding protein 1 (GRB2-associated binder 1) (Growth factor receptor bound protein 2-associated protein 1)
O08967	lung	Cyth3	Cytohesin-3 (ARF nucleotide-binding site opener 3) (Protein ARNO3) (General receptor of phosphoinositides 1) (Grp1) (PH, SEC7 and coiled-coil domain-containing protein 3) (CLM3) (SEC7 homolog C) (mSec7-3)
P19246	lung	Nefh	Neurofilament heavy polypeptide (NF-H) (200 kDa neurofilament protein) (Neurofilament triplet H protein)
Q01063	lung	Pde4d	cAMP-specific 3',5'-cyclic phosphodiesterase 4D (EC 3.1.4.53) (DPDE3)
Q08943	lung	Ssrp1	FACT complex subunit SSRP1 (Facilitates chromatin transcription complex subunit SSRP1) (Recombination signal sequence recognition protein 1) (Structure-specific recognition protein 1) (T160)
Q60953	lung	Pml	Protein PML
Q80UJ7	lung	Rab3gap1	Rab3 GTPase-activating protein catalytic subunit (RAB3 GTPase-activating protein 130 kDa subunit) (Rab3-GAP p130) (Rab3-GAP)
Q8BRN9	lung	Cc2d1b	Coiled-coil and C2 domain-containing protein 1B (Five prime repressor element under dual repression-binding protein 2) (FRE under dual repression-binding protein 2) (Freud-2)
Q8BXK8	lung	Agap1	Arf-GAP with GTPase, ANK repeat and PH domain-containing protein 1 (AGAP-1) (Centaurin-gamma-2) (Cnt-g2)
Q8BYW1	lung	Arhgap25	Rho GTPase-activating protein 25 (Rho-type GTPase-activating protein 25)
Q8BZN6	lung	Dock10	Dedicator of cytokinesis protein 10 (Zizimin-3)
Q8C147	lung	Dock8	Dedicator of cytokinesis protein 8
Q8R0N6	lung	Adhfe1	Hydroxyacid-oxoacid transhydrogenase, mitochondrial (HOT) (EC 1.1.99.24) (Alcohol dehydrogenase iron-containing protein 1) (ADHFe1)
Q99KY4	lung	Gak	Cyclin-G-associated kinase (EC 2.7.11.1)
Q9DB16	lung	Cab39l	Calcium-binding protein 39-like (MO25beta) (Mo25-like protein)
Q9QX47	lung	Son	Protein SON (Negative regulatory element-binding protein) (NRE-binding protein)
Q9R0Z9	lung	Dlc1	Rho GTPase-activating protein 7 (Deleted in liver cancer 1 protein homolog) (DLC-1) (Rho-type GTPase-activating protein 7) (START domain-containing protein 12) (StARD12) (StAR-related lipid transfer protein 12)
O35658	lung	C1qbp	Complement component 1 Q subcomponent-binding protein, mitochondrial (GC1q-R protein) (Glycoprotein gC1qBP) (C1qBP)
O70138	lung	Mmp8	Neutrophil collagenase (EC 3.4.24.34) (Collagenase 2) (Matrix metalloproteinase-8) (MMP-8)
O88441	lung	Mtx2	Metaxin-2 (Mitochondrial outer membrane import complex protein 2)
P56565	lung	S100a1	Protein S100-A1 (S-100 protein alpha chain) (S-100 protein subunit alpha) (S100 calcium-binding protein A1)
P70206	lung	Plxna1	Plexin-A1 (Plex 1) (Plexin-1)
Q05117	lung	Acp5	Tartrate-resistant acid phosphatase type 5 (TR-AP) (EC 3.1.3.2) (Tartrate-resistant acid ATPase) (TrATPase) (Type 5 acid phosphatase)
Q0VGB7	lung	Ppp4r2	Serine/threonine-protein phosphatase 4 regulatory subunit 2
Q61164	lung	Ctcf	Transcriptional repressor CTCF (11-zinc finger protein) (CCCTC-binding factor) (CTCFL paralog)
Q62318	lung	Trim28	Transcription intermediary factor 1-beta (TIF1-beta) (E3 SUMO-protein ligase TRIM28) (EC 2.3.2.27) (KRAB-A-interacting protein) (KRIP-1) (RING-type E3 ubiquitin transferase TIF1-beta) (Tripartite motif-containing protein 28)
Q68FE6	lung	Ripor1	Rho family-interacting cell polarization regulator 1
Q68FL4	lung	Ahcyl2	Putative adenosylhomocysteinase 3 (AdoHcyase 3) (EC 3.3.1.1) (Long-IRBIT) (S-adenosyl-L-homocysteine hydrolase 3) (S-adenosylhomocysteine hydrolase-like protein 2)
Q6PAV2	lung	Herc4	Probable E3 ubiquitin-protein ligase HERC4 (EC 2.3.2.26) (HECT domain and RCC1-like domain-containing protein 4) (HECT-type E3 ubiquitin transferase HERC4)
Q8BFZ9	lung	Erlin2	Erlin-2 (Endoplasmic reticulum lipid raft-associated protein 2) (Stomatin-prohibitin-flotillin-HflC/K domain-containing protein 2) (SPFH domain-containing protein 2)
Q8K3G9	lung	Appl2	DCC-interacting protein 13-beta (Dip13-beta) (Adapter protein containing PH domain, PTB domain and leucine zipper motif 2)
Q8R0X7	lung	Sgpl1	Sphingosine-1-phosphate lyase 1 (S1PL) (SP-lyase 1) (SPL 1) (mSPL) (EC 4.1.2.27) (Sphingosine-1-phosphate aldolase)
Q99JB8	lung	Pacsin3	Protein kinase C and casein kinase II substrate protein 3
Q9CSN1	lung	Snw1	SNW domain-containing protein 1 (Nuclear protein SkiP) (Ski-interacting protein)
Q9D620	lung	Rab11fip1	Rab11 family-interacting protein 1 (Rab11-FIP1) (Rab-coupling protein)
Q9D7A8	lung	Armc1	Armadillo repeat-containing protein 1
Q9DBG1	lung	Cyp27a1	Sterol 26-hydroxylase, mitochondrial (EC 1.14.15.15) (5-beta-cholestane-3-alpha,7-alpha,12-alpha-triol 26-hydroxylase) (Cytochrome P-450C27/25) (Cytochrome P450 27) (Sterol 27-hydroxylase) (Vitamin D(3) 25-hydroxylase)
Q9EPL9	lung	Acox3	Peroxisomal acyl-coenzyme A oxidase 3 (EC 1.3.3.6) (Branched-chain acyl-CoA oxidase) (BRCACox) (Pristanoyl-CoA oxidase)
Q9WV91	lung	Ptgfrn	Prostaglandin F2 receptor negative regulator (CD9 partner 1) (CD9P-1) (Glu-Trp-Ile EWI motif-containing protein F) (EWI-F) (Prostaglandin F2-alpha receptor regulatory protein) (Prostaglandin F2-alpha receptor-associated protein) (CD antigen CD315)
Q9Z0X4	lung	Pde3a	cGMP-inhibited 3',5'-cyclic phosphodiesterase A (EC 3.1.4.17) (Cyclic GMP-inhibited phosphodiesterase A) (CGI-PDE A)
P27641	lung	Xrcc5	X-ray repair cross-complementing protein 5 (EC 3.6.4.-) (ATP-dependent DNA helicase 2 subunit 2) (ATP-dependent DNA helicase II 80 kDa subunit) (CTC box-binding factor 85 kDa subunit) (CTC85) (CTCBF) (DNA repair protein XRCC5) (Ku autoantigen protein p86 homolog) (Ku80) (Nuclear factor IV)
P50404	lung	Sftpd	Pulmonary surfactant-associated protein D (PSP-D) (SP-D) (Lung surfactant protein D)
Q63829	lung	Commd3	COMM domain-containing protein 3 (Bmi-1 upstream gene protein) (Bup protein)
Q69ZW3	lung	Ehbp1	EH domain-binding protein 1
Q6ZQA0	lung	Nbeal2	Neurobeachin-like protein 2
Q7TNC9	lung	Inpp5a	Inositol polyphosphate-5-phosphatase A (EC 3.1.3.56) (Type I inositol 1,4,5-trisphosphate 5-phosphatase) (5PTase)
Q8C0M9	lung	Asrgl1	Isoaspartyl peptidase/L-asparaginase (EC 3.4.19.5) (EC 3.5.1.1) (Asparaginase-like protein 1) (Beta-aspartyl-peptidase) (Isoaspartyl dipeptidase) (L-asparagine amidohydrolase) [Cleaved into: Isoaspartyl peptidase/L-asparaginase alpha chain; Isoaspartyl peptidase/L-asparaginase beta chain]
Q8K0D5	lung	Gfm1	Elongation factor G, mitochondrial (EF-Gmt) (Elongation factor G 1, mitochondrial) (mEF-G 1) (Elongation factor G1)
Q8R4Y4	lung	Stab1	Stabilin-1 (Fasciclin, EGF-like, laminin-type EGF-like and link domain-containing scavenger receptor 1) (FEEL-1)
Q8VD04	lung	Gripap1	GRIP1-associated protein 1 (GRASP-1) (HCMV-interacting protein) [Cleaved into: GRASP-1 C-terminal chain (30kDa C-terminus form)]
Q91WG4	lung	Elp2	Elongator complex protein 2 (ELP2) (STAT3-interacting protein 1) (StIP1)
Q99LI2	lung	Clcc1	Chloride channel CLIC-like protein 1
Q9D710	lung	Tmx2	Thioredoxin-related transmembrane protein 2 (Thioredoxin domain-containing protein 14)
Q9EPQ7	lung	Stard5	StAR-related lipid transfer protein 5 (START domain-containing protein 5) (StARD5)
Q9ER38	lung	Tor3a	Torsin-3A (ATP-dependent interferon-responsive protein) (Torsin family 3 member A)
C0HKE1	lung	H2ac4	Histone H2A type 1-B
C0HKE2	lung	H2ac6	Histone H2A type 1-C (H2A-clustered histone 6)
C0HKE3	lung	H2ac7	Histone H2A type 1-D
C0HKE4	lung	H2ac8	Histone H2A type 1-E
C0HKE5	lung	H2ac11	Histone H2A type 1-G
C0HKE6	lung	H2ac13	Histone H2A type 1-I
C0HKE7	lung	Hist1h2an	Histone H2A type 1-N
C0HKE8	lung	Hist1h2ao	Histone H2A type 1-O
C0HKE9	lung	Hist1h2ap	Histone H2A type 1-P
Q3UHN9	lung	Ndst1	Bifunctional heparan sulfate N-deacetylase/N-sulfotransferase 1 (EC 2.8.2.8) (Glucosaminyl N-deacetylase/N-sulfotransferase 1) (NDST-1) (N-heparan sulfate sulfotransferase 1) (N-HSST 1) ([Heparan sulfate]-glucosamine N-sulfotransferase 1) (HSNST 1) [Includes: Heparan sulfate N-deacetylase 1 (EC 3.-.-.-); Heparan sulfate N-sulfotransferase 1 (EC 2.8.2.-)]
Q8BFU2	lung	H2aw	Histone H2A type 3
Q8BHJ5	lung	Tbl1xr1	F-box-like/WD repeat-containing protein TBL1XR1 (Nuclear receptor corepressor/HDAC3 complex subunit TBLR1) (TBL1-related protein 1) (Transducin beta-like 1X-related protein 1)
Q8BWS5	lung	Gprin3	G protein-regulated inducer of neurite outgrowth 3 (GRIN3)
Q8C650	lung	Septin10	Septin-10
Q8CG50	lung	Rab43	Ras-related protein Rab-43
Q8CGP5	lung	Hist1h2af	Histone H2A type 1-F
Q8CGP6	lung	H2ac12	Histone H2A type 1-H (H2A-clustered histone 12)
Q8CGP7	lung	H2ac15	Histone H2A type 1-K
Q8R1M2	lung	H2aj	Histone H2A.J (H2a/j)
Q8R3Q2	lung	Ppp6r2	Serine/threonine-protein phosphatase 6 regulatory subunit 2 (SAPS domain family member 2)
Q9DB27	lung	Mcts1	Malignant T-cell-amplified sequence 1 (MCT-1) (Multiple copies T-cell malignancies 1)
O35874	pancreas	Slc1a4	Neutral amino acid transporter A (Alanine/serine/cysteine/threonine transporter 1) (ASCT-1) (SATT) (Solute carrier family 1 member 4)
O55125	pancreas	Nipsnap1	Protein NipSnap homolog 1 (NipSnap1)
O70228	pancreas	Atp9a	Probable phospholipid-transporting ATPase IIA (EC 7.6.2.1) (ATPase class II type 9A)
P20918	pancreas	Plg	Plasminogen (EC 3.4.21.7) [Cleaved into: Plasmin heavy chain A; Activation peptide; Angiostatin; Plasmin heavy chain A, short form; Plasmin light chain B]
P23953	pancreas	Ces1c	Carboxylesterase 1C (EC 3.1.1.1) (Liver carboxylesterase N) (Lung surfactant convertase) (PES-N)
P28063	pancreas	Psmb8	Proteasome subunit beta type-8 (EC 3.4.25.1) (Low molecular mass protein 7) (Macropain subunit C13) (Multicatalytic endopeptidase complex subunit C13) (Proteasome component C13) (Proteasome subunit beta-5i)
P32261	pancreas	Serpinc1	Antithrombin-III (ATIII) (Serpin C1)
Q3TMH2	pancreas	Scrn3	Secernin-3
Q61792	pancreas	Lasp1	LIM and SH3 domain protein 1 (LASP-1) (Metastatic lymph node gene 50 protein) (MLN 50)
Q78IK2	pancreas	Atp5mk	ATP synthase membrane subunit K, mitochondrial (ATP synthase membrane subunit DAPIT, mitochondrial) (Diabetes-associated protein in insulin-sensitive tissues) (Up-regulated during skeletal muscle growth protein 5)
Q80UW5	pancreas	Cdc42bpg	Serine/threonine-protein kinase MRCK gamma (EC 2.7.11.1) (CDC42-binding protein kinase gamma) (DMPK-like gamma) (Myotonic dystrophy kinase-related CDC42-binding kinase gamma) (MRCK gamma) (Myotonic dystrophy protein kinase-like gamma) (Myotonic dystrophy protein kinase-like alpha)
Q8BWQ6	pancreas	Vps35l	VPS35 endosomal protein-sorting factor-like
Q8C754	pancreas	Vps52	Vacuolar protein sorting-associated protein 52 homolog
Q99JY3	pancreas	Gimap4	GTPase IMAP family member 4 (Immunity-associated nucleotide 1 protein) (IAN-1) (Immunity-associated protein 4)
Q99KN2	pancreas	Ciao1	Probable cytosolic iron-sulfur protein assembly protein CIAO1 (WD repeat-containing protein 39)
Q9D855	pancreas	Uqcrb	Cytochrome b-c1 complex subunit 7 (Complex III subunit 7) (Complex III subunit VII) (Ubiquinol-cytochrome c reductase complex 14 kDa protein)
Q9D906	pancreas	Atg7	Ubiquitin-like modifier-activating enzyme ATG7 (ATG12-activating enzyme E1 ATG7) (Autophagy-related protein 7) (APG7-like) (mAGP7) (Ubiquitin-activating enzyme E1-like protein)
Q9EP71	pancreas	Rai14	Ankycorbin (Ankyrin repeat and coiled-coil structure-containing protein) (Novel retinal pigment epithelial cell protein) (Retinoic acid-induced protein 14) (p125)
O88532	pancreas	Zfr	Zinc finger RNA-binding protein
P63011	pancreas	Rab3a	Ras-related protein Rab-3A
Q03517	pancreas	Scg2	Secretogranin-2 (Chromogranin-C) (Secretogranin II) (SgII) [Cleaved into: Secretoneurin (SN); Manserin]
Q80Y81	pancreas	Elac2	Zinc phosphodiesterase ELAC protein 2 (EC 3.1.26.11) (ElaC homolog protein 2) (Ribonuclease Z 2) (RNase Z 2) (tRNA 3 endonuclease 2) (tRNase Z 2)
Q8BP40	pancreas	Acp6	Lysophosphatidic acid phosphatase type 6 (EC 3.1.3.2) (Acid phosphatase 6, lysophosphatidic) (Acid phosphatase-like protein 1) (PACPL1)
Q8BX17	pancreas	Gemin5	Gem-associated protein 5 (Gemin5)
Q8C079	pancreas	Strip1	Striatin-interacting protein 1 (Protein FAM40A)
Q8C129	pancreas	Lnpep	Leucyl-cystinyl aminopeptidase (Cystinyl aminopeptidase) (EC 3.4.11.3) (Oxytocinase) (OTase)
Q8C6K9	pancreas	Col6a6	Collagen alpha-6(VI) chain
Q8JZV7	pancreas	Amdhd2	N-acetylglucosamine-6-phosphate deacetylase (GlcNAc 6-P deacetylase) (EC 3.5.1.25) (Amidohydrolase domain-containing protein 2)
Q8K012	pancreas	Fnbp1l	Formin-binding protein 1-like (Transducer of Cdc42-dependent actin assembly protein 1) (Toca-1)
Q9ET01	pancreas	Pygl	Glycogen phosphorylase, liver form (EC 2.4.1.1)
Q9ET22	pancreas	Dpp7	Dipeptidyl peptidase 2 (EC 3.4.14.2) (Dipeptidyl aminopeptidase II) (Dipeptidyl peptidase 7) (Dipeptidyl peptidase II) (DPP II) (Quiescent cell proline dipeptidase)
Q9Z1M8	pancreas	Ik	Protein Red (Cytokine IK) (IK factor) (Protein RER)
P12367	pancreas	Prkar2a	cAMP-dependent protein kinase type II-alpha regulatory subunit
P14873	pancreas	Map1b	Microtubule-associated protein 1B (MAP-1B) (MAP1(X)) (MAP1.2) [Cleaved into: MAP1B heavy chain; MAP1 light chain LC1]
P17427	pancreas	Ap2a2	AP-2 complex subunit alpha-2 (100 kDa coated vesicle protein C) (Adaptor protein complex AP-2 subunit alpha-2) (Adaptor-related protein complex 2 subunit alpha-2) (Alpha-adaptin C) (Alpha2-adaptin) (Clathrin assembly protein complex 2 alpha-C large chain) (Plasma membrane adaptor HA2/AP2 adaptin alpha C subunit)
P51912	pancreas	Slc1a5	Neutral amino acid transporter B(0) (ATB(0)) (ASC-like Na(+)-dependent neutral amino acid transporter ASCT2) (Insulin-activated amino acid transporter) (Sodium-dependent neutral amino acid transporter type 2) (Solute carrier family 1 member 5)
P62869	pancreas	Elob	Elongin-B (EloB) (Elongin 18 kDa subunit) (RNA polymerase II transcription factor SIII subunit B) (SIII p18) (Transcription elongation factor B polypeptide 2)
P97927	pancreas	Lama4	Laminin subunit alpha-4 (Laminin-14 subunit alpha) (Laminin-8 subunit alpha) (Laminin-9 subunit alpha)
Q61687	pancreas	Atrx	Transcriptional regulator ATRX (EC 3.6.4.12) (ATP-dependent helicase ATRX) (HP1 alpha-interacting protein) (HP1-BP38 protein) (Heterochromatin protein 2) (X-linked nuclear protein)
Q6P5F9	pancreas	Xpo1	Exportin-1 (Exp1) (Chromosome region maintenance 1 protein homolog)
Q8BJU0	pancreas	Sgta	Small glutamine-rich tetratricopeptide repeat-containing protein alpha (Alpha-SGT)
Q8C0L6	pancreas	Paox	Peroxisomal N(1)-acetyl-spermine/spermidine oxidase (EC 1.5.3.13) (Polyamine oxidase)
Q8JZN5	pancreas	Acad9	Complex I assembly factor ACAD9, mitochondrial (Acyl-CoA dehydrogenase family member 9) (ACAD-9) (EC 1.3.8.-)
Q8R3C6	pancreas	Rbm19	Probable RNA-binding protein 19 (RNA-binding motif protein 19)
Q9D0S9	pancreas	Hint2	Adenosine 5'-monophosphoramidase HINT2 (EC 3.9.1.-) (HINT-3) (Histidine triad nucleotide-binding protein 2, mitochondrial) (HINT-2)
Q9D2G2	pancreas	Dlst	Dihydrolipoyllysine-residue succinyltransferase component of 2-oxoglutarate dehydrogenase complex, mitochondrial (EC 2.3.1.61) (2-oxoglutarate dehydrogenase complex component E2) (OGDC-E2) (Dihydrolipoamide succinyltransferase component of 2-oxoglutarate dehydrogenase complex) (E2K)
Q9D666	pancreas	Sun1	SUN domain-containing protein 1 (Protein unc-84 homolog A) (Sad1/unc-84 protein-like 1)
Q9D6Y9	pancreas	Gbe1	1,4-alpha-glucan-branching enzyme (EC 2.4.1.18) (Brancher enzyme) (Glycogen-branching enzyme)
Q9D8W7	pancreas	Ociad2	OCIA domain-containing protein 2
Q9ERB0	pancreas	Snap29	Synaptosomal-associated protein 29 (SNAP-29) (Golgi SNARE of 32 kDa) (Gs32) (Soluble 29 kDa NSF attachment protein) (Vesicle-membrane fusion protein SNAP-29)
Q9ESE1	pancreas	Lrba	Lipopolysaccharide-responsive and beige-like anchor protein (Beige-like protein)
A2AP18	pancreas	Plch2	1-phosphatidylinositol 4,5-bisphosphate phosphodiesterase eta-2 (EC 3.1.4.11) (Phosphoinositide phospholipase C-eta-2) (Phosphoinositide phospholipase C-like 4) (PLC-L4) (Phospholipase C-like protein 4) (Phospholipase C-eta-2) (PLC-eta2)
P59764	pancreas	Dock4	Dedicator of cytokinesis protein 4
P83741	pancreas	Wnk1	Serine/threonine-protein kinase WNK1 (EC 2.7.11.1) (Protein kinase lysine-deficient 1) (Protein kinase with no lysine 1)
P97792	pancreas	Cxadr	Coxsackievirus and adenovirus receptor homolog (CAR) (mCAR)
Q0P678	pancreas	Zc3h18	Zinc finger CCCH domain-containing protein 18 (Nuclear protein NHN1)
Q5SF07	pancreas	Igf2bp2	Insulin-like growth factor 2 mRNA-binding protein 2 (IGF2 mRNA-binding protein 2) (IMP-2) (IGF-II mRNA-binding protein 2) (VICKZ family member 2)
Q5SVQ0	pancreas	Kat7	Histone acetyltransferase KAT7 (EC 2.3.1.48) (Histone acetyltransferase binding to ORC1) (Lysine acetyltransferase 7) (MOZ, YBF2/SAS3, SAS2 and TIP60 protein 2) (MYST-2)
Q61001	pancreas	Lama5	Laminin subunit alpha-5 (Laminin-10 subunit alpha) (Laminin-11 subunit alpha) (Laminin-15 subunit alpha)
Q69Z37	pancreas	Samd9l	Sterile alpha motif domain-containing protein 9-like (SAM domain-containing protein 9-like)
Q7TPD0	pancreas	Ints3	Integrator complex subunit 3 (Int3) (SOSS complex subunit A) (Sensor of single-strand DNA complex subunit A) (SOSS-A) (Sensor of ssDNA subunit A)
Q8BFR4	pancreas	Gns	N-acetylglucosamine-6-sulfatase (EC 3.1.6.14) (Glucosamine-6-sulfatase) (G6S)
Q8R4H2	pancreas	Arhgef12	Rho guanine nucleotide exchange factor 12 (Leukemia-associated RhoGEF)
Q91XB7	pancreas	Yif1a	Protein YIF1A (YIP1-interacting factor homolog A)
Q921T2	pancreas	Tor1aip1	Torsin-1A-interacting protein 1 (Lamina-associated polypeptide 1B) (LAP1B)
Q9CR61	pancreas	Ndufb7	NADH dehydrogenase [ubiquinone] 1 beta subcomplex subunit 7 (Complex I-B18) (CI-B18) (NADH-ubiquinone oxidoreductase B18 subunit)
Q9CRC8	pancreas	Lrrc40	Leucine-rich repeat-containing protein 40
Q9QY23	pancreas	Pkp3	Plakophilin-3
F8VPQ2	spleen	Arid4a	AT-rich interactive domain-containing protein 4A (ARID domain-containing protein 4A) (Retinoblastoma-binding protein 1)
P08680	spleen	Alas2	5-aminolevulinate synthase, erythroid-specific, mitochondrial (ALAS-E) (EC 2.3.1.37) (5-aminolevulinic acid synthase 2) (Delta-ALA synthase 2) (Delta-aminolevulinate synthase 2)
P21279	spleen	Gnaq	Guanine nucleotide-binding protein G(q) subunit alpha (Guanine nucleotide-binding protein alpha-q)
Q09200	spleen	B4galnt1	Beta-1,4 N-acetylgalactosaminyltransferase 1 (EC 2.4.1.92) ((N-acetylneuraminyl)-galactosylglucosylceramide) (GM2/GD2 synthase) (GalNAc-T)
Q6P1H6	spleen	Ankle2	Ankyrin repeat and LEM domain-containing protein 2 (LEM domain-containing protein 4)
Q8BGH2	spleen	Samm50	Sorting and assembly machinery component 50 homolog
Q8BMQ2	spleen	Gtf3c4	General transcription factor 3C polypeptide 4 (EC 2.3.1.48) (TF3C-delta) (Transcription factor IIIC 90 kDa subunit) (TFIIIC 90 kDa subunit) (TFIIIC90) (Transcription factor IIIC subunit delta)
Q8BY71	spleen	Hat1	Histone acetyltransferase type B catalytic subunit (EC 2.3.1.48) (Histone acetyltransferase 1)
Q8C2E7	spleen	Washc5	WASH complex subunit 5 (WASH complex subunit strumpellin)
Q8CHP8	spleen	Pgp	Glycerol-3-phosphate phosphatase (G3PP) (EC 3.1.3.21) (Aspartate-based ubiquitous Mg(2+)-dependent phosphatase) (AUM) (EC 3.1.3.48) (Phosphoglycolate phosphatase) (PGP)
Q8CHR6	spleen	Dpyd	Dihydropyrimidine dehydrogenase [NADP(+)] (DHPDHase) (DPD) (EC 1.3.1.2) (Dihydrothymine dehydrogenase) (Dihydrouracil dehydrogenase)
Q8VC28	spleen	Akr1c13	Aldo-keto reductase family 1 member C13 (EC 1.1.1.-)
Q8VDV3	spleen	Rab3il1	Guanine nucleotide exchange factor for Rab-3A (Rab-3A-interacting-like protein 1) (Rab3A-interacting-like protein 1) (Rabin3-like 1)
Q920G8	spleen	Slc25a37	Mitoferrin-1 (Mitochondrial iron transporter 1) (Mitochondrial solute carrier protein) (Solute carrier family 25 member 37)
Q99JW2	spleen	Acy1	Aminoacylase-1 (ACY-1) (EC 3.5.1.14) (N-acyl-L-amino-acid amidohydrolase)
Q99LN9	spleen	Dohh	Deoxyhypusine hydroxylase (DOHH) (EC 1.14.99.29) (Deoxyhypusine dioxygenase) (Deoxyhypusine monooxygenase)
Q9CQI7	spleen	Snrpb2	U2 small nuclear ribonucleoprotein B'' (U2 snRNP B'')
Q9CXF0	spleen	Kynu	Kynureninase (EC 3.7.1.3) (L-kynurenine hydrolase)
Q9WU56	spleen	Pus1	tRNA pseudouridine synthase A (EC 5.4.99.12) (tRNA pseudouridine(38-40) synthase) (tRNA pseudouridylate synthase I) (tRNA-uridine isomerase I)
Q9WVL3	spleen	Slc12a7	Solute carrier family 12 member 7 (Electroneutral potassium-chloride cotransporter 4) (K-Cl cotransporter 4)
O09172	spleen	Gclm	Glutamate--cysteine ligase regulatory subunit (GCS light chain) (Gamma-ECS regulatory subunit) (Gamma-glutamylcysteine synthetase regulatory subunit) (Glutamate--cysteine ligase modifier subunit)
O35945	spleen	Aldh1a7	Aldehyde dehydrogenase, cytosolic 1 (EC 1.2.1.3) (ALDH class 1) (ALDH-E1) (ALHDII) (Aldehyde dehydrogenase family 1 member A7) (Aldehyde dehydrogenase phenobarbital-inducible)
O70494	spleen	Sp3	Transcription factor Sp3
P27048	spleen	Snrpb	Small nuclear ribonucleoprotein-associated protein B (snRNP-B) (snRPB) (Sm protein B) (Sm-B) (SmB)
P33610	spleen	Prim2	DNA primase large subunit (DNA primase 58 kDa subunit) (p58)
P45952	spleen	Acadm	Medium-chain specific acyl-CoA dehydrogenase, mitochondrial (MCAD) (EC 1.3.8.7)
P47199	spleen	Cryz	Quinone oxidoreductase (EC 1.6.5.5) (NADPH:quinone reductase) (Zeta-crystallin)
P63163	spleen	Snrpn	Small nuclear ribonucleoprotein-associated protein N (snRNP-N) (Sm protein D) (Sm-D) (Sm protein N) (Sm-N) (SmN) (Tissue-specific-splicing protein)
P97369	spleen	Ncf4	Neutrophil cytosol factor 4 (NCF-4) (Neutrophil NADPH oxidase factor 4) (p40-phox) (p40phox)
Q3V0K9	spleen	Pls1	Plastin-1
Q5SWD9	spleen	Tsr1	Pre-rRNA-processing protein TSR1 homolog
Q5SWU9	spleen	Acaca	Acetyl-CoA carboxylase 1 (ACC1) (EC 6.4.1.2) (ACC-alpha) (Acetyl-CoA carboxylase 265)
Q6PDN3	spleen	Mylk	Myosin light chain kinase, smooth muscle (MLCK) (smMLCK) (EC 2.7.11.18) (Kinase-related protein) (KRP) (Telokin) [Cleaved into: Myosin light chain kinase, smooth muscle, deglutamylated form]
Q811D0	spleen	Dlg1	Disks large homolog 1 (Embryo-dlg/synapse-associated protein 97) (E-dlg/SAP97) (Synapse-associated protein 97) (SAP-97) (SAP97)
Q8BUM3	spleen	Ptpn7	Tyrosine-protein phosphatase non-receptor type 7 (EC 3.1.3.48) (Hematopoietic protein-tyrosine phosphatase) (HEPTP)
Q8CC35	spleen	Synpo	Synaptopodin
Q922E4	spleen	Pcyt2	Ethanolamine-phosphate cytidylyltransferase (EC 2.7.7.14) (CTP:phosphoethanolamine cytidylyltransferase) (Phosphorylethanolamine transferase)
Q922Q1	spleen	Mtarc2	Mitochondrial amidoxime reducing component 2 (mARC2) (EC 1.7.-.-) (Molybdenum cofactor sulfurase C-terminal domain-containing protein 2) (MOSC domain-containing protein 2) (Moco sulfurase C-terminal domain-containing protein 2)
Q9CQL7	spleen	Mrfap1	MORF4 family-associated protein 1 (Protein associated with MRG of 14 kDa)
Q9DB05	spleen	Napa	Alpha-soluble NSF attachment protein (SNAP-alpha) (N-ethylmaleimide-sensitive factor attachment protein alpha)
Q9WUB3	spleen	Pygm	Glycogen phosphorylase, muscle form (EC 2.4.1.1) (Myophosphorylase)
P01881	spleen	0	Ig delta chain C region secreted form
P01882	spleen	0	Ig delta chain C region membrane-bound form
P48725	spleen	Pcnt	Pericentrin
P59279	spleen	Rab2b	Ras-related protein Rab-2B
Q3TPX4	spleen	Exoc5	Exocyst complex component 5 (Exocyst complex component Sec10)
Q3V3Q7	spleen	Pacs2	Phosphofurin acidic cluster sorting protein 2 (PACS-2) (PACS1-like protein)
Q60787	spleen	Lcp2	Lymphocyte cytosolic protein 2 (SH2 domain-containing leukocyte protein of 76 kDa) (SLP-76 tyrosine phosphoprotein) (SLP76)
Q64331	spleen	Myo6	Unconventional myosin-VI (Protein twist) (Unconventional myosin-6)
Q80X95	spleen	Rraga	Ras-related GTP-binding protein A (Rag A) (RagA) (EC 3.6.5.-)
Q8BHZ0	spleen	Cyria	CYFIP-related Rac1 interactor A
Q8BTZ4	spleen	Anapc5	Anaphase-promoting complex subunit 5 (APC5) (Cyclosome subunit 5)
Q8CIE4	spleen	Parp10	Protein mono-ADP-ribosyltransferase PARP10 (EC 2.4.2.-) (ADP-ribosyltransferase diphtheria toxin-like 10) (ARTD10) (Poly [ADP-ribose] polymerase 10) (PARP-10)
Q8K0Q5	spleen	Arhgap18	Rho GTPase-activating protein 18 (Rho-type GTPase-activating protein 18)
Q8R2G4	spleen	Art3	Ecto-ADP-ribosyltransferase 3 (EC 2.4.2.31) (ADP-ribosyltransferase C2 and C3 toxin-like 3) (ARTC3) (Mono(ADP-ribosyl)transferase 3) (NAD(P)(+)--arginine ADP-ribosyltransferase 3)
Q8VE38	spleen	Oxnad1	Oxidoreductase NAD-binding domain-containing protein 1 (EC 1.-.-.-)
Q9DBL9	spleen	Abhd5	1-acylglycerol-3-phosphate O-acyltransferase ABHD5 (EC 2.3.1.51) (Abhydrolase domain-containing protein 5) (Lipid droplet-binding protein CGI-58) (Protein CGI-58)
Q9JM52	spleen	Mink1	Misshapen-like kinase 1 (EC 2.7.11.1) (GCK family kinase MiNK) (MAPK/ERK kinase kinase kinase 6) (MEK kinase kinase 6) (MEKKK 6) (Misshapen/NIK-related kinase) (Mitogen-activated protein kinase kinase kinase kinase 6)
Q9QXY9	spleen	Pex3	Peroxisomal biogenesis factor 3 (Peroxin-3) (Peroxisomal assembly protein PEX3)
Q9WTK5	spleen	Nfkb2	Nuclear factor NF-kappa-B p100 subunit (DNA-binding factor KBF2) (Nuclear factor of kappa light polypeptide gene enhancer in B-cells 2) [Cleaved into: Nuclear factor NF-kappa-B p52 subunit]
Q9Z0F8	spleen	Adam17	Disintegrin and metalloproteinase domain-containing protein 17 (ADAM 17) (EC 3.4.24.86) (TNF-alpha convertase) (TNF-alpha-converting enzyme) (CD antigen CD156b)
O35678	spleen	Mgll	Monoglyceride lipase (MGL) (EC 3.1.1.23) (Monoacylglycerol lipase) (MAGL)
O88622	spleen	Parg	Poly(ADP-ribose) glycohydrolase (EC 3.2.1.143)
P04202	spleen	Tgfb1	Transforming growth factor beta-1 proprotein [Cleaved into: Latency-associated peptide (LAP); Transforming growth factor beta-1 (TGF-beta-1)]
P06240	spleen	Lck	Proto-oncogene tyrosine-protein kinase LCK (EC 2.7.10.2) (Leukocyte C-terminal Src kinase) (LSK) (Lymphocyte cell-specific protein-tyrosine kinase) (p56-LCK)
P06801	spleen	Me1	NADP-dependent malic enzyme (NADP-ME) (EC 1.1.1.40) (Malic enzyme 1)
P12023	spleen	App	Amyloid-beta precursor protein (ABPP) (APP) (Alzheimer disease amyloid A4 protein homolog) (Alzheimer disease amyloid protein) (Amyloid precursor protein) (Amyloid-beta (A4) precursor protein) (Amyloid-beta A4 protein) (Amyloidogenic glycoprotein) (AG) [Cleaved into: N-APP; Soluble APP-alpha (S-APP-alpha); Soluble APP-beta (S-APP-beta); C99 (APP-C99) (Beta-secretase C-terminal fragment) (Beta-CTF…
P47802	spleen	Mtx1	Metaxin-1 (Mitochondrial outer membrane import complex protein 1)
P97314	spleen	Csrp2	Cysteine and glycine-rich protein 2 (Cysteine-rich protein 2) (CRP2) (Double LIM protein 1) (DLP-1)
Q3U487	spleen	Hectd3	E3 ubiquitin-protein ligase HECTD3 (EC 2.3.2.26) (HECT domain-containing protein 3) (HECT-type E3 ubiquitin transferase HECTD3)
Q5UAK0	spleen	Mier1	Mesoderm induction early response protein 1 (Early response 1) (Er1) (Mi-er1)
Q60770	spleen	Stxbp3	Syntaxin-binding protein 3 (MUNC-18-3) (Mammalian homolog of Unc-18c) (Munc-18c) (Protein unc-18 homolog 3) (Unc18-3) (Protein unc-18 homolog C) (Unc-18C)
Q60805	spleen	Mertk	Tyrosine-protein kinase Mer (EC 2.7.10.1) (Proto-oncogene c-Mer) (Receptor tyrosine kinase MerTK)
Q6A065	spleen	Cep170	Centrosomal protein of 170 kDa (Cep170)
Q7TSC1	spleen	Prrc2a	Protein PRRC2A (HLA-B-associated transcript 2) (Proline-rich and coiled-coil-containing protein 2A)
Q8BSY0	spleen	Asph	Aspartyl/asparaginyl beta-hydroxylase (EC 1.14.11.16) (Aspartate beta-hydroxylase) (ASP beta-hydroxylase) (Peptide-aspartate beta-dioxygenase)
Q8BVW3	spleen	Trim14	Tripartite motif-containing protein 14 (PU.1-binding protein)
Q8BYI6	spleen	Lpcat2	Lysophosphatidylcholine acyltransferase 2 (LPC acyltransferase 2) (LPCAT-2) (LysoPC acyltransferase 2) (EC 2.3.1.23) (1-acylglycerol-3-phosphate O-acyltransferase 11) (1-AGP acyltransferase 11) (1-AGPAT 11) (EC 2.3.1.51) (1-acylglycerophosphocholine O-acyltransferase) (1-alkenylglycerophosphocholine O-acyltransferase) (EC 2.3.1.25) (1-alkylglycerophosphocholine O-acetyltransferase) (EC 2.3.1.67) …
Q8CHG7	spleen	Rapgef2	Rap guanine nucleotide exchange factor 2 (Cyclic nucleotide ras GEF) (CNrasGEF) (Neural RAP guanine nucleotide exchange protein) (nRap GEP) (PDZ domain-containing guanine nucleotide exchange factor 1) (PDZ-GEF1) (RA-GEF-1) (Ras/Rap1-associating GEF-1)
Q8K482	spleen	Emilin2	EMILIN-2 (Basilin) (Elastin microfibril interface-located protein 2) (Elastin microfibril interfacer 2)
Q922L6	spleen	Nelfcd	Negative elongation factor D (NELF-D) (TH1-like protein)
Q922S4	spleen	Pde2a	cGMP-dependent 3',5'-cyclic phosphodiesterase (EC 3.1.4.17) (Cyclic GMP-stimulated phosphodiesterase) (CGS-PDE) (cGSPDE)
Q99MR8	spleen	Mccc1	Methylcrotonoyl-CoA carboxylase subunit alpha, mitochondrial (MCCase subunit alpha) (EC 6.4.1.4) (3-methylcrotonyl-CoA carboxylase 1) (3-methylcrotonyl-CoA carboxylase biotin-containing subunit) (3-methylcrotonyl-CoA:carbon dioxide ligase subunit alpha)
Q99P31	spleen	Hspbp1	Hsp70-binding protein 1 (HspBP1) (Heat shock protein-binding protein 1) (Hsp70-interacting protein 1)
Q9D6T0	spleen	Nosip	Nitric oxide synthase-interacting protein (E3 ubiquitin-protein ligase NOSIP) (EC 2.3.2.27) (RING-type E3 ubiquitin transferase NOSIP)
Q9DBC0	spleen	Selenoo	Protein adenylyltransferase SelO, mitochondrial (EC 2.7.7.-) (EC 2.7.7.n1) (Selenoprotein O) (SelO)
Q9QZD8	spleen	Slc25a10	Mitochondrial dicarboxylate carrier (Solute carrier family 25 member 10)
Q9R207	spleen	Nbn	Nibrin (Cell cycle regulatory protein p95) (Nijmegen breakage syndrome protein 1 homolog)
O35892	spleen	Sp100	Nuclear autoantigen Sp-100 (Nuclear dot-associated Sp100 protein) (Speckled 100 kDa)
P10833	spleen	Rras	Ras-related protein R-Ras (EC 3.6.5.-) (p23)
P62071	spleen	Rras2	Ras-related protein R-Ras2 (EC 3.6.5.-)
Q0GNC1	spleen	Inf2	Inverted formin-2
Q3ULW8	spleen	Parp3	Protein mono-ADP-ribosyltransferase PARP3 (EC 2.4.2.-) (ADP-ribosyltransferase diphtheria toxin-like 3) (ARTD3) (DNA ADP-ribosyltransferase PARP3) (EC 2.4.2.-) (NAD(+) ADP-ribosyltransferase 3) (ADPRT-3) (Poly [ADP-ribose] polymerase 3) (PARP-3) (Poly[ADP-ribose] synthase 3) (pADPRT-3)
Q5RJG1	spleen	Nol10	Nucleolar protein 10
Q8BVW0	spleen	Ganc	Neutral alpha-glucosidase C (EC 3.2.1.20)
Q8CDG3	spleen	Vcpip1	Deubiquitinating protein VCPIP1 (EC 3.4.19.12) (Valosin-containing protein p97/p47 complex-interacting protein 1) (Valosin-containing protein p97/p47 complex-interacting protein p135) (VCP/p47 complex-interacting 135-kDa protein)
Q8CHT0	spleen	Aldh4a1	Delta-1-pyrroline-5-carboxylate dehydrogenase, mitochondrial (P5C dehydrogenase) (EC 1.2.1.88) (Aldehyde dehydrogenase family 4 member A1) (L-glutamate gamma-semialdehyde dehydrogenase)
Q8K5B2	spleen	Mcfd2	Multiple coagulation factor deficiency protein 2 homolog (Neural stem cell-derived neuronal survival protein)
Q8VBT6	spleen	Apobr	Apolipoprotein B receptor (Apolipoprotein B-100 receptor) (Apolipoprotein B48 receptor) (apoB-48R)
Q8VCL2	spleen	Sco2	Protein SCO2 homolog, mitochondrial
Q91W96	spleen	Anapc4	Anaphase-promoting complex subunit 4 (APC4) (Cyclosome subunit 4)
Q9CQI3	spleen	Gmfb	Glia maturation factor beta (GMF-beta)
Q9CR21	spleen	Ndufab1	Acyl carrier protein, mitochondrial (ACP) (CI-SDAP) (NADH-ubiquinone oxidoreductase 9.6 kDa subunit)
Q9D5V5	spleen	Cul5	Cullin-5 (CUL-5)
Q9JHL1	spleen	Slc9a3r2	Na(+)/H(+) exchange regulatory cofactor NHE-RF2 (NHERF-2) (NHE3 kinase A regulatory protein E3KARP) (Octs2) (SRY-interacting protein 1) (SIP-1) (Sodium-hydrogen exchanger regulatory factor 2) (Solute carrier family 9 isoform A3 regulatory factor 2) (Tyrosine kinase activator protein 1) (TKA-1)
Q9QY06	spleen	Myo9b	Unconventional myosin-IXb (Unconventional myosin-9b)
B0V2N1	thymus	Ptprs	Receptor-type tyrosine-protein phosphatase S (R-PTP-S) (EC 3.1.3.48) (PTPNU-3) (Receptor-type tyrosine-protein phosphatase sigma) (R-PTP-sigma)
P13379	thymus	Cd5	T-cell surface glycoprotein CD5 (Lymphocyte antigen 1) (Ly-1) (Lyt-1) (CD antigen CD5)
Q69ZS7	thymus	Hbs1l	HBS1-like protein
Q6KCD5	thymus	Nipbl	Nipped-B-like protein (Delangin homolog) (SCC2 homolog)
Q6ZWQ7	thymus	Spcs3	Signal peptidase complex subunit 3 (Microsomal signal peptidase 22/23 kDa subunit) (SPC22/23) (SPase 22/23 kDa subunit)
Q811I0	thymus	Atpaf1	ATP synthase mitochondrial F1 complex assembly factor 1
Q8BSE0	thymus	Rmdn2	Regulator of microtubule dynamics protein 2 (RMD-2) (mRMD-2) (Protein FAM82A1)
Q8BYK6	thymus	Ythdf3	YTH domain-containing family protein 3
Q8C547	thymus	Heatr5b	HEAT repeat-containing protein 5B
Q8CCM6	thymus	Timm21	Mitochondrial import inner membrane translocase subunit Tim21 (TIM21-like protein, mitochondrial)
Q91XL9	thymus	Osbpl1a	Oxysterol-binding protein-related protein 1 (ORP-1) (OSBP-related protein 1)
Q99N69	thymus	Lpxn	Leupaxin
Q9D1K2	thymus	Atp6v1f	V-type proton ATPase subunit F (V-ATPase subunit F) (V-ATPase 14 kDa subunit) (Vacuolar proton pump subunit F)
Q9Z0H3	thymus	Smarcb1	SWI/SNF-related matrix-associated actin-dependent regulator of chromatin subfamily B member 1 (BRG1-associated factor 47) (BAF47) (Integrase interactor 1 protein) (SNF5 homolog) (mSNF5)
Q9Z0S1	thymus	Bpnt1	3'(2'),5'-bisphosphate nucleotidase 1 (EC 3.1.3.7) (Bisphosphate 3'-nucleotidase 1) (PAP-inositol 1,4-phosphatase) (PIP)
A2BH40	thymus	Arid1a	AT-rich interactive domain-containing protein 1A (ARID domain-containing protein 1A) (BRG1-associated factor 250) (BAF250) (BRG1-associated factor 250a) (BAF250A) (Osa homolog 1) (SWI-like protein) (SWI/SNF complex protein p270) (SWI/SNF-related, matrix-associated, actin-dependent regulator of chromatin subfamily F member 1)
F7BJB9	thymus	Morc3	MORC family CW-type zinc finger protein 3 (Nuclear matrix protein 2) (Zinc finger CW-type coiled-coil domain protein 3)
P00375	thymus	Dhfr	Dihydrofolate reductase (EC 1.5.1.3)
P07309	thymus	Ttr	Transthyretin (Prealbumin)
P56135	thymus	Atp5mf	ATP synthase subunit f, mitochondrial (ATP synthase membrane subunit f)
Q05512	thymus	Mark2	Serine/threonine-protein kinase MARK2 (EC 2.7.11.1) (EC 2.7.11.26) (ELKL motif kinase 1) (EMK-1) (MAP/microtubule affinity-regulating kinase 2) (PAR1 homolog) (PAR1 homolog b) (Par-1b) (mPar-1b)
Q3SXD3	thymus	Hddc2	5'-deoxynucleotidase HDDC2 (EC 3.1.3.89) (HD domain-containing protein 2)
Q3UHB1	thymus	Nt5dc3	5'-nucleotidase domain-containing protein 3 (EC 3.1.3.-) (GRP94-neighboring nucleotidase)
Q3UMB9	thymus	Washc4	WASH complex subunit 4 (WASH complex subunit SWIP)
Q7TN29	thymus	Smap2	Stromal membrane-associated protein 2 (Stromal membrane-associated protein 1-like)
Q80WJ7	thymus	Mtdh	Protein LYRIC (3D3/LYRIC) (Lysine-rich CEACAM1 co-isolated protein) (Metadherin) (Metastasis adhesion protein)
Q80YW0	thymus	Cyth4	Cytohesin-4 (PH, SEC7 and coiled-coil domain-containing protein 4)
Q8BH04	thymus	Pck2	Phosphoenolpyruvate carboxykinase [GTP], mitochondrial (PEPCK-M) (EC 4.1.1.32)
Q8BJW6	thymus	Eif2a	Eukaryotic translation initiation factor 2A (eIF-2A) [Cleaved into: Eukaryotic translation initiation factor 2A, N-terminally processed]
Q8BX90	thymus	Fndc3a	Fibronectin type-III domain-containing protein 3A
Q8C4Y3	thymus	Nelfb	Negative elongation factor B (NELF-B) (Cofactor of BRCA1)
Q8K337	thymus	Inpp5b	Type II inositol 1,4,5-trisphosphate 5-phosphatase (EC 3.1.3.36) (Inositol polyphosphate-5-phosphatase B) (Phosphoinositide 5-phosphatase) (5PTase)
Q8R2E9	thymus	Ero1b	ERO1-like protein beta (ERO1-L-beta) (EC 1.8.4.-) (Endoplasmic reticulum oxidoreductase beta) (Endoplasmic reticulum oxidoreductin-1-like protein B) (Oxidoreductin-1-L-beta)
Q920Q4	thymus	Vps16	Vacuolar protein sorting-associated protein 16 homolog (mVPS16)
Q9CPX6	thymus	Atg3	Ubiquitin-like-conjugating enzyme ATG3 (EC 2.3.2.-) (Autophagy-related protein 3) (APG3-like)
Q9CRT8	thymus	Xpot	Exportin-T (Exportin(tRNA)) (tRNA exportin)
Q9D1R9	thymus	Rpl34	60S ribosomal protein L34
Q9D787	thymus	Ppil2	RING-type E3 ubiquitin-protein ligase PPIL2 (EC 2.3.2.27) (CYC4) (Probable inactive peptidyl-prolyl cis-trans isomerase-like 2) (PPIase)
Q9EPJ9	thymus	Arfgap1	ADP-ribosylation factor GTPase-activating protein 1 (ARF GAP 1) (ADP-ribosylation factor 1 GTPase-activating protein) (ARF1 GAP) (ARF1-directed GTPase-activating protein)
Q9EQF6	thymus	Dpysl5	Dihydropyrimidinase-related protein 5 (DRP-5) (Collapsin response mediator protein 5) (CRMP-5)
Q9ER72	thymus	Cars1	Cysteine--tRNA ligase, cytoplasmic (EC 6.1.1.16) (Cysteinyl-tRNA synthetase) (CysRS)
Q9JKY5	thymus	Hip1r	Huntingtin-interacting protein 1-related protein (HIP1-related protein)
O88990	thymus	Actn3	Alpha-actinin-3 (Alpha-actinin skeletal muscle isoform 3) (F-actin cross-linking protein)
P04441	thymus	Cd74	H-2 class II histocompatibility antigen gamma chain (Ia antigen-associated invariant chain) (Ii) (Ii chain) (MHC class II-associated invariant chain) (CD antigen CD74) [Cleaved into: Class-II-associated invariant chain peptide (CLIP)]
P23492	thymus	Pnp	Purine nucleoside phosphorylase (PNP) (EC 2.4.2.1) (Inosine phosphorylase) (Inosine-guanosine phosphorylase)
P35385	thymus	Hspb7	Heat shock protein beta-7 (HspB7) (Cardiovascular heat shock protein) (cvHsp) (Heat shock protein 25 kDa 2) (Protein p19/6.8)
P50580	thymus	Pa2g4	Proliferation-associated protein 2G4 (IRES-specific cellular trans-acting factor 45 kDa) (ITAF45) (Mpp1) (Proliferation-associated protein 1) (Protein p38-2G4)
P54869	thymus	Hmgcs2	Hydroxymethylglutaryl-CoA synthase, mitochondrial (HMG-CoA synthase) (EC 2.3.3.10) (3-hydroxy-3-methylglutaryl coenzyme A synthase)
Q02788	thymus	Col6a2	Collagen alpha-2(VI) chain
Q3UGC7	thymus	Eif3j1	Eukaryotic translation initiation factor 3 subunit J-A (eIF3j-A) (Eukaryotic translation initiation factor 3 subunit 1-A) (eIF-3-alpha-A) (eIF3 p35)
Q3ULD5	thymus	Mccc2	Methylcrotonoyl-CoA carboxylase beta chain, mitochondrial (MCCase subunit beta) (EC 6.4.1.4) (3-methylcrotonyl-CoA carboxylase 2) (3-methylcrotonyl-CoA carboxylase non-biotin-containing subunit) (3-methylcrotonyl-CoA:carbon dioxide ligase subunit beta)
Q3URD3	thymus	Slmap	Sarcolemmal membrane-associated protein (Sarcolemmal-associated protein)
Q5SW19	thymus	Cluh	Clustered mitochondria protein homolog
Q66JS6	thymus	Eif3j2	Eukaryotic translation initiation factor 3 subunit J-B (eIF3j-B) (Eukaryotic translation initiation factor 3 subunit 1-B) (eIF-3-alpha-B) (eIF3 p35)
Q8BFY9	thymus	Tnpo1	Transportin-1 (Importin beta-2) (Karyopherin beta-2)
Q8BKC5	thymus	Ipo5	Importin-5 (Imp5) (Importin subunit beta-3) (Karyopherin beta-3) (Ran-binding protein 5) (RanBP5)
Q8BML9	thymus	Qars1	Glutamine--tRNA ligase (EC 6.1.1.18) (Glutaminyl-tRNA synthetase) (GlnRS)
Q8C166	thymus	Cpne1	Copine-1 (Copine I)
Q8R2Q4	thymus	Gfm2	Ribosome-releasing factor 2, mitochondrial (RRF2mt) (Elongation factor G 2, mitochondrial) (EF-G2mt) (mEF-G 2)
Q99KQ4	thymus	Nampt	Nicotinamide phosphoribosyltransferase (NAmPRTase) (Nampt) (EC 2.4.2.12) (Pre-B-cell colony-enhancing factor 1 homolog) (PBEF) (Visfatin)
Q9D6J6	thymus	Ndufv2	NADH dehydrogenase [ubiquinone] flavoprotein 2, mitochondrial (EC 7.1.1.2) (NADH-ubiquinone oxidoreductase 24 kDa subunit)
Q9DBC3	thymus	Cmtr1	Cap-specific mRNA (nucleoside-2'-O-)-methyltransferase 1 (EC 2.1.1.57) (Cap methyltransferase 1) (Cap1 2'O-ribose methyltransferase 1) (MTr1) (FtsJ methyltransferase domain-containing protein 2)
Q9DBR7	thymus	Ppp1r12a	Protein phosphatase 1 regulatory subunit 12A (Myosin phosphatase-targeting subunit 1) (Myosin phosphatase target subunit 1)
Q9JMA1	thymus	Usp14	Ubiquitin carboxyl-terminal hydrolase 14 (EC 3.4.19.12) (Deubiquitinating enzyme 14) (Ubiquitin thioesterase 14) (Ubiquitin-specific-processing protease 14)
Q9WTU0	thymus	Phf2	Lysine-specific demethylase PHF2 (EC 1.14.11.-) (GRC5) (PHD finger protein 2)
O08528	muscle	Hk2	Hexokinase-2 (EC 2.7.1.1) (Hexokinase type II) (HK II)
O08599	muscle	Stxbp1	Syntaxin-binding protein 1 (Protein unc-18 homolog 1) (Unc18-1) (Protein unc-18 homolog A) (Unc-18A)
O09106	muscle	Hdac1	Histone deacetylase 1 (HD1) (EC 3.5.1.98) (Protein deacetylase HDAC1) (EC 3.5.1.-) (Protein decrotonylase HDAC1) (EC 3.5.1.-)
O35405	muscle	Pld3	5'-3' exonuclease PLD3 (EC 3.1.16.1) (Choline phosphatase 3) (Phosphatidylcholine-hydrolyzing phospholipase D3) (Phospholipase D3) (PLD 3) (Schwannoma-associated protein 9) (SAM-9)
O70589	muscle	Cask	Peripheral plasma membrane protein CASK (EC 2.7.11.1) (Calcium/calmodulin-dependent serine protein kinase)
P17710	muscle	Hk1	Hexokinase-1 (EC 2.7.1.1) (Hexokinase type I) (HK I) (Hexokinase, tumor isozyme)
P62983	muscle	Rps27a	Ubiquitin-40S ribosomal protein S27a (Ubiquitin carboxyl extension protein 80) [Cleaved into: Ubiquitin; 40S ribosomal protein S27a]
Q3TL44	muscle	Nlrx1	NLR family member X1
Q61136	muscle	Prpf4b	Serine/threonine-protein kinase PRP4 homolog (EC 2.7.11.1) (PRP4 pre-mRNA-processing factor 4 homolog) (Pre-mRNA protein kinase)
Q6PAR5	muscle	Gapvd1	GTPase-activating protein and VPS9 domain-containing protein 1 (GAPex-5) (Rab5-activating protein 6)
Q6PIU9	muscle	FLJ45252	Uncharacterized protein FLJ45252 homolog
Q91ZW2	muscle	Pofut1	GDP-fucose protein O-fucosyltransferase 1 (EC 2.4.1.221) (Peptide-O-fucosyltransferase 1) (O-FucT-1)
Q9CR16	muscle	Ppid	Peptidyl-prolyl cis-trans isomerase D (PPIase D) (EC 5.2.1.8) (40 kDa peptidyl-prolyl cis-trans isomerase) (Cyclophilin-40) (CYP-40) (Rotamase D)
Q9CWZ3	muscle	Rbm8a	RNA-binding protein 8A (RNA-binding motif protein 8A) (Ribonucleoprotein RBM8A)
Q9CXS4	muscle	Cenpv	Centromere protein V (CENP-V) (Proline-rich protein 6)
Q9QXZ0	muscle	Macf1	Microtubule-actin cross-linking factor 1 (Actin cross-linking family 7)
Q9WTQ5	muscle	Akap12	A-kinase anchor protein 12 (AKAP-12) (Germ cell lineage protein gercelin) (Src-suppressed C kinase substrate) (SSeCKS)
