# Supplementary material for: Long-lived proteins and DNA as candidate predictive biomarkers for tissue associated diseases
Source: iScience. 2024 Mar 28;27(4):109642. doi: 10.1016/j.isci.2024.109642 (PMC11022098; doi:10.1016/j.isci.2024.109642)
Supplement: Table S5. Quantification of deoxynucleotides [file mmc9.xlsx]

## Sheet: DNA
Tissue ID	Tissue	14N_Deoxyadenosine	15N_Deoxyadenosine	Deoxyadenosine Ratio 14N/15N	14N_Deoxyguanosine	15N_Deoxyguanosine	Deoxyguanosine Ratio 14N/15N	14N_Thymidine	15N_Thymidine	Thymidine Ratio 14N/15N	14N_Deoxycytidine	15N_Deoxycytidine	Deoxycytidine Ratio 14N/15N	14N_Methyldeoxycytidine	15N_Methyldeoxycytidine	Methyldeoxycytidine Ratio 14N/15N
Mouse_9_4	brain	5.58372e+06	846611	6.59538	510033	70608.3	7.22341	219494	64419.5	3.40727	739122	197767	3.73733	91853.8	19897.5	4.61634
Mouse_10_4	brain	1.57218e+07	921832	17.055	1.93398e+06	92222.2	20.9709	864029	132924	6.50019	2.45397e+06	298209	8.22905	377118	44559.4	8.46327
Mouse_12_4	brain	8.95059e+06	828455	10.804	859242	75418	11.3931	383376	85691.7	4.47389	1.33421e+06	225418	5.91884	189197	25880.4	7.31045
Mouse_19_4	brain	1.08057e+07	889713	12.1452	951353	78775.9	12.0767	441724	85159.6	5.18701	1.35523e+06	206884	6.55064	198472	26716	7.42895
Mouse_1_4	brain	8.17743e+06	402451	20.3191	744721	36300.3	20.5155	252592	31839.3	7.93334	1.09121e+06	100258	10.884	134007	11466.7	11.6866
Mouse_2_4	brain	4.42539e+06	424011	10.437	303691	30836.8	9.84831	131916	28063.1	4.70069	528331	91582.3	5.76892	61708.7	9085.74	6.79182
Mouse_10_5	thymus	385171	1.08707e+07	0.0354321	36535.3	959956	0.0380593	24469.1	410408	0.0596214	65873.3	1.63643e+06	0.0402543	7307.31	203908	0.0358363
Mouse_12_5	thymus	305782	1.22603e+07	0.0249408	29969	1.11519e+06	0.0268735	33233.5	594567	0.0558953	64078.5	2.05412e+06	0.0311951	6914.39	237518	0.029111
Mouse_19_5	thymus	210734	1.69147e+07	0.0124586	24367.2	1.89668e+06	0.0128473	23712.6	950184	0.0249558	35787.7	2.53671e+06	0.0141079	5039.9	392179	0.012851
Mouse_1_5	thymus	543877	3.12033e+06	0.174301	43127.3	243124	0.177388	21600.8	96398.6	0.224078	82279.2	464419	0.177166	7534.45	45460.1	0.165738
Mouse_2_5	thymus	647002	6.33987e+06	0.102053	57329.1	522699	0.109679	32606.7	243412	0.133957	113952	1.02904e+06	0.110736	11331.4	111359	0.101755
Mouse_9_6	heart	3.69479e+06	5.51881e+06	0.66949	379035	574316	0.659976	235595	400867	0.587714	568810	1.0698e+06	0.5317	66835.3	123674	0.540415
Mouse_10_6	heart	758606	387124	1.95959	54235.7	28330	1.91443	25631.8	21590.8	1.18716	101590	86087.4	1.18008	9301.97	6763.37	1.37535
Mouse_12_6	heart	5.4951e+06	3.30244e+06	1.66395	561646	337586	1.66372	323408	297667	1.08647	868675	840292	1.03378	103502	90818.8	1.13965
Mouse_19_6	heart	4.13222e+06	8.3453e+06	0.495155	429811	876647	0.49029	231952	551874	0.420299	576182	1.46432e+06	0.393481	71694.8	181909	0.394126
Mouse_1_6	heart	1.35556e+06	1.58978e+06	0.852671	115933	122967	0.942799	48395.3	73092	0.662114	199490	303371	0.657578	19112.4	31100.2	0.614541
Mouse_2_6	heart	4.12544e+06	7.93756e+06	0.519737	441037	811915	0.543205	257208	502013	0.512354	627992	1.48357e+06	0.423297	96487.5	210676	0.457991
Mouse_9_7	lung	2.42482e+06	3.48305e+06	0.696176	210388	273921	0.76806	112638	172559	0.652753	350944	528932	0.663496	30755.4	53222.6	0.577864
Mouse_10_7	lung	2.79587e+06	3.03187e+06	0.922159	263118	260139	1.01145	132770	167832	0.791091	445710	600793	0.741869	38496.6	53937.9	0.71372
Mouse_12_7	lung	3.93636e+06	3.59984e+06	1.09348	362399	316507	1.145	197395	223139	0.884627	635425	726570	0.874555	62957.2	73625.2	0.855104
Mouse_19_7	lung	101903	171129	0.595478	7581.81	12391.6	0.611852	3283.56	6272.85	0.523457	13539.1	28881.7	0.468776	905.975	2066.8	0.438347
Mouse_1_7	lung	2.21538e+06	3.58695e+06	0.617624	195034	302325	0.645112	80789.9	136171	0.593297	318788	570807	0.558486	32450.8	58381.4	0.555841
Mouse_2_7	lung	4.8678e+06	6.72246e+06	0.72411	470346	615221	0.764515	220769	327175	0.674772	747704	1.14512e+06	0.652949	86152.8	152224	0.565962
Mouse_9_8	liver	156954	1.65522e+06	0.0948236	13905	112444	0.123662	7460.34	56509.8	0.132019	25108.7	280105	0.0896402	2679.57	25600.5	0.104668
Mouse_10_8	liver	704879	5.59351e+06	0.126017	90032.9	545055	0.165181	88483.4	402286	0.219951	185669	1.33787e+06	0.13878	19837.1	130995	0.151433
Mouse_12_8	liver	794032	4.5598e+06	0.174138	90100.3	437668	0.205865	80295.1	338090	0.237496	182424	1.07006e+06	0.17048	18796.3	108748	0.172844
Mouse_19_8	liver	109776	1.77728e+06	0.0617659	53930.4	718959	0.0750119	36647.7	356168	0.102894	87824.3	1.35853e+06	0.0646465	9859.19	127471	0.0773447
Mouse_1_8	liver	294105	2.78901e+06	0.105451	30266.3	223082	0.135673	19657.1	108901	0.180504	66052.6	469010	0.140834	6580.24	49957	0.131718
Mouse_2_8	liver	322906	4.20982e+06	0.076703	29740.2	306557	0.0970137	15559.6	170337	0.0913458	44636.1	627082	0.0711806	4452.03	66892.2	0.0665552
Mouse_9_9	spleen	27832.6	1.54012e+07	0.00180717	3143.15	1.64908e+06	0.001906	10645.3	826577	0.0128788	9661.63	2.48053e+06	0.00389498	1186.61	281170	0.00422026
Mouse_10_9	spleen	44580.5	1.27094e+07	0.00350767	4104.45	1.3166e+06	0.00311745	16005.3	651915	0.0245512	20497.6	2.21954e+06	0.00923503	2367.58	222309	0.01065
Mouse_12_9	spleen	920109	7.94857e+06	0.115758	121096	844037	0.143472	163642	719634	0.227396	281982	1.91082e+06	0.147571	35478.6	216140	0.164147
Mouse_19_9	spleen	5279.2	3.15491e+06	0.00167333	1973.61	1.50939e+06	0.00130755	5708.07	761414	0.00749667	5959.5	2.3271e+06	0.00256091	800.127	230065	0.00347783
Mouse_1_9	spleen	94539.7	7.18837e+06	0.0131518	9075.29	669122	0.013563	17497.5	278336	0.0628646	32310.5	1.09778e+06	0.0294326	3807.95	130740	0.029126
Mouse_2_9	spleen	11996.2	1.99215e+06	0.00602172	1102.07	138269	0.00797044	629.246	57583	0.0109276	1998.36	281529	0.00709823	0	23861.6	0
Mouse_9_11	kidney	59592	486463	0.122501	7702.54	49659	0.155108	5817.96	29569.1	0.196758	19023.8	116064	0.163908	1451.49	10834.9	0.133964
Mouse_10_11	kidney	534689	2.24512e+06	0.238156	43077.6	167328	0.257444	44097.6	133919	0.329286	129841	506154	0.256525	10692.6	43511.5	0.245741
Mouse_12_11	kidney	1.06812e+06	2.46238e+06	0.433775	104265	218373	0.477464	92871.4	198610	0.467607	237241	624788	0.379715	22317	57810.4	0.386038
Mouse_19_11	kidney	323733	1.93727e+06	0.167107	28038.8	144532	0.193997	21252.4	82614.6	0.257247	57216.1	319460	0.179103	5356.61	28962.6	0.184949
Mouse_1_11	kidney	412437	1.30032e+06	0.31718	32479.1	101007	0.321554	26324.7	66504.1	0.395836	77296.5	249524	0.309776	8608.07	25569.3	0.336657
Mouse_2_11	kidney	281701	1.61453e+06	0.174479	19913.4	96576.4	0.206193	12948.3	54428.6	0.237895	39630.7	214602	0.18467	3236.21	20369.9	0.158872
Mouse_9_12	pancreas	220024	3.93206e+06	0.0559566	22291	321446	0.069346	24905.4	194660	0.127943	49974.8	693668	0.0720443	4477.8	57281.2	0.0781723
Mouse_10_12	pancreas	1.39833e+06	1.02624e+07	0.136258	209284	1.17278e+06	0.17845	292082	1.15842e+06	0.252139	425376	2.44659e+06	0.173865	57957.9	352784	0.164287
Mouse_12_12	pancreas	974976	5.14139e+06	0.189633	116786	472838	0.246989	137246	468637	0.292862	258904	1.22578e+06	0.211216	32642.7	134987	0.24182
Mouse_19_12	pancreas	273634	8.16427e+06	0.0335161	28178.2	702935	0.0400865	34065.8	406613	0.0837795	62098.4	1.2483e+06	0.0497464	6510.57	125826	0.0517425
Mouse_1_12	pancreas	503322	6.11384e+06	0.0823251	53328.6	525434	0.101494	46008.2	289187	0.159095	112346	995338	0.112872	13153.7	114166	0.115216
Mouse_2_12	pancreas	236749	2.53293e+06	0.0934683	17066.2	170775	0.0999339	12538.8	88527	0.141638	43182.6	447485	0.0965007	4334.05	39018.4	0.111077
Mouse_9_13	muscle	1.22338e+06	2.81216e+06	0.435031	120588	282040	0.427557	69953	166271	0.420716	205189	559741	0.366579	20352	54502	0.373417
Mouse_10_13	muscle	953831	1.37491e+06	0.693741	77874.2	94971.8	0.819972	50502.7	87945.2	0.574252	172863	323058	0.535083	14231.2	26669.5	0.533612
Mouse_12_13	muscle	1.80025e+06	2.42768e+06	0.741548	162345	226043	0.718204	112030	200695	0.55821	343571	613716	0.559821	33455.1	61904.3	0.540433
Mouse_19_13	muscle	1.09084e+06	3.47926e+06	0.313525	100591	290230	0.346589	62768	176846	0.35493	187102	650388	0.287677	18756.7	61583.4	0.304574
Mouse_1_13	muscle	811959	1.44797e+06	0.560755	62593.1	103983	0.601955	32510.4	68669.8	0.473431	115047	251922	0.456678	12873.8	23592.5	0.545674
Mouse_2_13	muscle	454012	831427	0.546063	29098	47859.9	0.607984	13364.4	26765.8	0.499308	51668.6	102111	0.506007	4357.15	9890.98	0.440517
Mouse_11_2	cortex	1.24642e+07	889780	14.0081	1.19271e+06	78007.9	15.2896	562855	97424.8	5.77732	1.61449e+06	213414	7.56505	235436	30928	7.61239
Mouse_12_2	cortex	4.3927e+06	306283	14.342	327793	21450	15.2817	147374	28104.9	5.24372	591876	84687.1	6.98897	67050.2	8869.47	7.55967
Mouse_16_2	cortex	1.00202e+07	1.50684e+06	6.64982	976755	144192	6.77397	468354	142892	3.27767	1.43635e+06	362686	3.96031	200771	45704.4	4.3928
Mouse_18_2	cortex	1.18311e+07	2.55032e+06	4.63907	1.31157e+06	263410	4.97919	653354	241482	2.7056	1.83133e+06	616944	2.96839	282523	84623.3	3.3386
Mouse_11_3	hippocampus	5.39791e+06	609206	8.86056	504829	50043.4	10.0878	254386	65141.5	3.90514	893170	182447	4.89551	98048.3	19713.1	4.97378
Mouse_16_3	hippocampus	8.48705e+06	1.40184e+06	6.05424	795241	121014	6.57148	404287	129637	3.11861	1.18802e+06	319981	3.71279	145354	39305.8	3.69802
male	female

## Sheet: protein
Tissue ID	Tissue	Protein Ratio 14N/15N
Mouse_9	brain	0.0145496
Mouse_10	brain	0.028506
Mouse_12	brain	0.0160182
Mouse_19	brain	0.015059
Mouse_1	brain	0.0336746
Mouse_2	brain	0.0203263
Mouse_9	thymus	0.0120048
Mouse_10	thymus	0.00776535
Mouse_12	thymus	0.00626344
Mouse_19	thymus	0.00741783
Mouse_1	thymus	0.00592718
Mouse_2	thymus	0.0063557
Mouse_9	heart	0.0115111
Mouse_10	heart	0.0108581
Mouse_12	heart	0.00788302
Mouse_19	heart	0.00771007
Mouse_1	heart	0.00558482
Mouse_2	heart	0.0124598
Mouse_9	lung	0.0116935
Mouse_10	lung	0.0148675
Mouse_12	lung	0.0238612
Mouse_19	lung	0.00987747
Mouse_1	lung	0.0135774
Mouse_2	lung	0.00983701
Mouse_9	liver	0.00308045
Mouse_10	liver	0
Mouse_12	liver	0.00262697
Mouse_19	liver	0.00271536
Mouse_1	liver	0.00323178
Mouse_2	liver	0.00273955
Mouse_9	spleen	0.00244009
Mouse_10	spleen	0
Mouse_12	spleen	0.00254758
Mouse_19	spleen	0.0025036
Mouse_1	spleen	0.00243698
Mouse_2	spleen	0.00349552
Mouse_9	kidney	0.00461929
Mouse_10	kidney	0.00333981
Mouse_12	kidney	0.00419325
Mouse_19	kidney	0.00313335
Mouse_1	kidney	0.00501476
Mouse_2	kidney	0.00472656
Mouse_9	adrenal gland	0
Mouse_10	adrenal gland	0.00490937
Mouse_12	adrenal gland	0.00521556
Mouse_19	adrenal gland	0.00424528
Mouse_1	adrenal gland	0.00550414
Mouse_2	adrenal gland	0.00367737
Mouse_9	pancreas	0.00403622
Mouse_10	pancreas	0.00239361
Mouse_12	pancreas	0.0152967
Mouse_19	pancreas	0.00253771
Mouse_1	pancreas	0.00281584
Mouse_2	pancreas	0.00338711
Mouse_9	muscle	0.00591434
Mouse_10	muscle	0.00776535
Mouse_12	muscle	0.0039045
Mouse_19	muscle	0.00732286
Mouse_1	muscle	0.0065595
Mouse_2	muscle	0.0188338
Mouse_11	cortex	0.00911414
Mouse_12	cortex	0.0120059
Mouse_16	cortex	0.00861945
Mouse_18	cortex	0.004644
Mouse_11	hippocampus	0.0153212
Mouse_16	hippocampus	0.0126673
mouse_9	plasma	0.109961
mouse_10	plasma	0.0599293
mouse_12	plasma	0.258699
mouse_18	plasma	0.165892
male	female
